# Supplementary material for: Environmentally induced variation in sperm sRNAs is linked to gene expression and transposable elements in zebrafish offspring
Source: Heredity (Edinb). 2025 Mar 22;134(3-4):234–46. doi: 10.1038/s41437-025-00752-2 (PMC11977266; doi:10.1038/s41437-025-00752-2)
Supplement: Supplementary file 4 — Supp File 2 [file 41437_2025_752_MOESM4_ESM.csv]

male	treatment	spa	vcl	vsl	vap	spermtype
M54N	HIGH	10	77.8329408602125	67.0964077269035	74.5041856863948	Progressive medium
M54N	HIGH	10	0	0	0	Static
M54N	HIGH	10	138.086828431312	105.120177170154	136.154429717175	Rapid
M54N	HIGH	10	147.926391265895	123.692288708908	147.001865593674	Rapid Progressive
M54N	HIGH	10	54.8392705448948	48.335183440279	54.634239157337	Progressive medium
M54N	HIGH	10	139.984235704679	126.808186532052	150.859240833699	Rapid Progressive
M54N	HIGH	10	107.990272052605	96.4374214440408	119.122695996531	Rapid Progressive
M54N	HIGH	10	93.3043637038366	52.4172527518923	86.8268751262956	Medium
M54N	HIGH	10	113.698199501684	84.5624797663133	116.667731284195	Rapid
M54N	HIGH	10	141.703529590397	99.8190608399515	135.678501829063	Rapid
M54N	HIGH	10	144.41276891174	101.369571911008	140.135245598798	Rapid
M54N	HIGH	10	134.209952645944	31.549182515585	130.654208487132	Rapid
M54N	HIGH	10	121.253022065627	113.836241554955	126.57608466217	Rapid Progressive
M54N	HIGH	10	113.989672989465	100.360429643886	110.585906618525	Rapid Progressive
M54N	HIGH	10	66.7162730535843	45.5046441609946	52.1786119131284	Progressive medium
M54N	HIGH	10	124.910185325094	112.807415908484	129.080680558324	Rapid Progressive
M54N	HIGH	10	122.375786126354	46.1744387554083	115.48794855885	Rapid
M54N	HIGH	10	117.680342537775	57.7262442945864	97.6190919119482	Rapid
M54N	HIGH	10	137.21414734493	132.839809714384	136.353096726446	Rapid Progressive
M54N	HIGH	10	111.632778644261	109.178229213978	111.919846628122	Rapid Progressive
M54N	HIGH	10	107.011632123787	80.5724254296091	101.529509531496	Rapid
M54N	HIGH	10	115.660717320796	54.1855238861866	110.257628858933	Rapid
M54N	HIGH	10	147.640983363289	127.786818246362	145.429310696059	Rapid Progressive
M54N	HIGH	10	122.793442092701	65.7581606556586	111.466517030864	Rapid
M54N	HIGH	10	0	0	0	Static
M54N	HIGH	10	90.3173501422376	74.1291897440645	87.2217147878883	Progressive medium
M54N	HIGH	10	48.8946464597592	11.2737065158948	45.2246881763218	Medium
M54N	HIGH	10	94.144134780012	87.9574311472587	93.3043490297688	Progressive medium
M54N	HIGH	10	0	0	0	Static
M54N	HIGH	10	120.79390753041	112.2644940043	119.75013080207	Rapid Progressive
M54N	HIGH	10	118.384892303206	114.524783838106	116.543777751171	Rapid Progressive
M54N	HIGH	10	137.947982769182	124.00501377482	135.385022202618	Rapid Progressive
M54N	HIGH	10	129.778317716999	125.618285168058	127.183569522816	Rapid Progressive
M54N	HIGH	10	63.2782024204523	32.6502587614321	60.871480130582	Medium
M54N	HIGH	10	117.046785867759	20.3502955271845	113.504938312607	Rapid
M54N	HIGH	10	52.8537583788614	49.596535076255	53.6498139840451	Progressive medium
M54N	HIGH	10	106.422121461268	86.4593846702267	105.4360645979	Rapid Progressive
M54N	HIGH	10	109.584878580393	13.6252160559506	102.690255643816	Rapid
M54N	HIGH	10	0	0	0	Static
M54N	HIGH	10	116.150172428256	1.19501050066624	108.385826649844	Rapid
M54N	HIGH	10	151.448935105469	130.278069525573	147.525554082365	Rapid Progressive
M54N	HIGH	10	127.154029404237	75.0909835255214	125.972950400478	Rapid
M54N	HIGH	10	102.661942866292	96.3300032615662	99.2098783241457	Rapid Progressive
M54N	HIGH	10	71.5619607682136	8.4921451873764	66.052331214511	Medium
M54N	HIGH	10	36.5151581394186	31.0932454958894	36.0201685828644	Slow
M54N	HIGH	10	60.5736638014118	28.9034480048836	49.9296558124084	Medium
M54N	HIGH	10	118.500721189648	30.9897352365664	115.509415779941	Rapid
M54N	HIGH	10	135.926108735558	130.154693623143	134.272132493386	Rapid Progressive
M54N	HIGH	10	159.695982378807	154.718999033769	160.210330319094	Rapid Progressive
M54N	HIGH	10	130.093538325367	14.7572910707603	127.421413612051	Rapid
M54N	HIGH	10	103.022052317401	48.9954305273158	97.8267650347278	Rapid
M54N	HIGH	10	81.026739149614	18.7620454331927	68.9328185991503	Medium
M54N	HIGH	10	0	0	0	Static
M54N	HIGH	10	124.662729875396	84.2376455660716	122.865478606686	Rapid
M54N	HIGH	10	124.655097384136	121.905714924836	123.793156272337	Rapid Progressive
M54N	HIGH	10	127.886460550914	86.1941449757184	119.548859114415	Rapid
M54N	HIGH	10	78.3594103761653	63.5044366409787	77.105521333311	Progressive medium
M54N	HIGH	10	0	0	0	Static
M54N	HIGH	10	120.140959057103	110.096726658023	115.008616009365	Rapid Progressive
M54N	HIGH	10	147.129701933717	98.0345712022465	138.913952713993	Rapid
M54N	HIGH	10	124.415106005932	105.494521743174	121.298209962975	Rapid Progressive
M54N	HIGH	10	112.502989508595	58.2008146796805	111.322491975335	Rapid
M54N	HIGH	10	95.6287784622929	67.5365975517573	87.2275874605329	Medium
M54N	HIGH	10	56.9233407273117	51.37621114951	55.7133180716894	Progressive medium
M54N	HIGH	10	52.7636358595226	9.33333037553355	29.1400637478634	Medium
M54N	HIGH	10	115.661512144115	108.745955560628	115.264617971177	Rapid Progressive
M54N	HIGH	10	91.0002618584543	32.1766424617201	79.3649997675203	Medium
M54N	HIGH	10	0	0	0	Static
M54N	HIGH	10	122.678990577107	87.6522077318071	118.325864303249	Rapid
M54N	HIGH	10	119.304778244774	73.7637716041176	113.511416974196	Rapid
M54N	HIGH	10	108.879392902994	99.8102072665776	106.547402951264	Rapid Progressive
M54N	HIGH	10	139.08507441631	131.573315293326	138.485626221398	Rapid Progressive
M54N	HIGH	10	129.237965467427	124.433247862047	128.051798833631	Rapid Progressive
M54N	HIGH	10	111.243049905548	27.4852415153235	109.270190057673	Rapid
M54N	HIGH	10	144.199274386506	60.5812574029759	134.595733986647	Rapid
M54N	HIGH	10	141.516608725936	79.4704445228989	131.30397847632	Rapid
M54N	HIGH	10	30.7451370236452	26.3986447983766	29.7551579105368	Slow
M54N	HIGH	10	155.125065181445	55.1779195527513	147.983502549143	Rapid
M54N	HIGH	10	131.446361300328	85.6831695675875	130.633150534695	Rapid
M54N	HIGH	10	122.667025462047	111.543204488311	119.643579169336	Rapid Progressive
M54N	HIGH	10	127.285158123705	123.546402046379	125.375983511087	Rapid Progressive
M54N	HIGH	10	152.056421200169	33.2247306196919	144.832444268082	Rapid
M54N	HIGH	10	119.851065703897	80.4926287851229	115.405972993271	Rapid
M54N	HIGH	10	95.6432111622252	64.225561144496	91.6931550177388	Medium
M54N	HIGH	10	0	0	0	Static
M54N	HIGH	10	73.7097450698695	6.96804874321984	56.9544110833165	Medium
M54N	HIGH	10	54.0053783959177	50.8195690643537	54.0053783959177	Progressive medium
M54N	HIGH	10	120.549499775742	24.5195654674341	114.521829889371	Rapid
M54N	HIGH	10	127.386400685531	65.1143665953217	124.539909298693	Rapid
M54N	HIGH	10	0	0	0	Static
M54N	HIGH	10	0	0	0	Static
M54N	HIGH	10	141.272353507972	127.732033393456	138.577246894117	Rapid Progressive
M54N	HIGH	10	127.560489706502	43.1281259847342	111.13178367954	Rapid
M54N	HIGH	10	118.885893657942	106.898348321263	114.090900807871	Rapid Progressive
M54N	HIGH	10	155.170373501823	143.898319664225	148.150954237939	Rapid Progressive
M54N	HIGH	10	107.856871947049	61.2144056064221	97.4109812521204	Rapid
M54N	HIGH	10	127.668838532865	78.9159456112638	125.163311790292	Rapid
M54N	HIGH	10	30.3295203087131	21.1924929022746	27.1000532185869	Slow
M54N	HIGH	10	143.748690047231	116.772155706592	137.676565582899	Rapid Progressive
M54N	HIGH	10	0	0	0	Static
M54N	HIGH	10	0	0	0	Static
M54N	HIGH	10	0	0	0	Static
M54N	HIGH	10	108.277667668062	61.3658545528757	105.717944769005	Rapid
M54N	HIGH	10	26.804541109774	8.69980776369436	13.0250109012095	Slow
M54N	HIGH	10	75.5752750408665	31.4358182161397	50.1363008666554	Medium
M54N	HIGH	10	73.6667597740272	62.8034582415055	68.2955189455638	Progressive medium
M54N	HIGH	10	109.242851240968	87.9165578739449	106.702090678557	Rapid Progressive
M54N	HIGH	10	110.57653727111	96.1148067446893	107.847446609679	Rapid Progressive
M54N	HIGH	10	50.2402294538284	40.5688025020424	42.8595416533684	Progressive medium
M54N	HIGH	10	127.674144579206	94.7907759671405	124.869367063023	Rapid
M54N	HIGH	10	93.5575491012304	73.1401098047293	88.4868049672368	Progressive medium
M54N	HIGH	10	116.120049715632	88.8054427332018	112.420817116266	Rapid
M54N	HIGH	10	91.8802353444965	38.8424371939542	70.8379666260807	Medium
M54N	HIGH	10	127.650676129538	126.134476362981	127.71687687017	Rapid Progressive
M54N	HIGH	10	123.409444515258	46.8727540664821	117.131676144764	Rapid
M54N	HIGH	10	124.834337093122	112.102904641602	126.28769764621	Rapid Progressive
M54N	HIGH	10	162.385969972201	63.3750021457672	159.837005634765	Rapid
M54N	HIGH	10	127.409562186168	81.2969516882498	128.094101582801	Rapid
M54N	HIGH	10	158.288208958348	71.5036499149335	153.725215312981	Rapid
M54N	HIGH	10	144.055652878419	108.637318242385	151.967221140784	Rapid
M54N	HIGH	10	108.978211127084	91.8121036485353	110.602366991046	Rapid Progressive
M54N	HIGH	10	124.935186613867	106.839312579278	128.635294464644	Rapid Progressive
M54N	HIGH	10	188.368828976479	113.379584246739	154.027394112506	Rapid
M54N	HIGH	10	121.997416494331	42.2587989322061	113.741101040869	Rapid
M54N	HIGH	10	119.734969880417	115.361036229941	118.706632551493	Rapid Progressive
M54N	HIGH	10	112.725488471495	103.226600017441	116.896901860235	Rapid Progressive
M54N	HIGH	10	127.692455580462	38.6647079615187	122.899439322401	Rapid
M54N	HIGH	10	121.080666107902	16.8610201245038	117.171545544688	Rapid
M54N	HIGH	10	117.092988095548	94.0483677450186	114.417810402889	Rapid Progressive
M54N	HIGH	10	22.7442284546107	10.5824753862778	18.0468666176101	Slow
M54N	HIGH	10	138.204974340302	115.942289224835	137.981651916157	Rapid Progressive
M54N	HIGH	10	122.81803759444	115.933560931133	121.726740516469	Rapid Progressive
M54N	HIGH	10	143.324613031434	70.3303232275309	137.610774653372	Rapid
M54N	HIGH	10	115.842738897882	108.196315979472	113.660863878421	Rapid Progressive
M54N	HIGH	10	131.429615641856	48.8694029584044	130.048884079616	Rapid
M54N	HIGH	10	130.880559382099	127.341218072935	130.49808112954	Rapid Progressive
M54N	HIGH	10	131.629325228109	101.595416995553	132.236999093678	Rapid
M54N	HIGH	10	131.98953882894	28.8707633405254	128.039352099778	Rapid
M54N	HIGH	10	135.139706467791	128.546422033686	133.00150970878	Rapid Progressive
M54N	HIGH	10	144.525808040019	134.016607172877	140.882806549031	Rapid Progressive
M54N	HIGH	10	110.274583387664	104.209120223069	108.531625459956	Rapid Progressive
M54N	HIGH	10	145.416330891768	110.462448389547	143.00098619103	Rapid
M54N	HIGH	10	126.65372762463	112.331693331388	125.415424585905	Rapid Progressive
M54N	HIGH	10	171.254822898804	165.407496602683	172.333497247413	Rapid Progressive
M54N	HIGH	10	178.338951954757	158.126784000021	178.708197232518	Rapid Progressive
M54N	HIGH	10	152.303871443227	71.5738279463872	130.273561591547	Rapid
M54N	HIGH	10	122.246890302892	113.544864582379	122.125523049032	Rapid Progressive
M54N	HIGH	10	129.470684906664	74.2720630468935	125.755505978856	Rapid
M54N	HIGH	10	134.85689864256	117.794617143884	135.138722601979	Rapid Progressive
M54N	HIGH	10	129.660570430973	119.207492192054	128.99718974811	Rapid Progressive
M54N	HIGH	10	151.373505526096	138.464570502529	155.868329027794	Rapid Progressive
M54N	HIGH	10	109.956678785907	103.461099153256	114.333225198439	Rapid Progressive
M54N	HIGH	10	123.970783952252	116.097447723036	128.533482067352	Rapid Progressive
M54N	HIGH	10	171.141948448855	161.117278134263	180.20456905428	Rapid Progressive
M54N	HIGH	10	145.083347012571	132.413298965203	148.833589021072	Rapid Progressive
M54N	HIGH	10	151.221198070197	139.116345181889	160.479638768372	Rapid Progressive
M54N	HIGH	10	143.524397636883	73.6825988116696	117.550025252611	Rapid
M54N	HIGH	10	146.662071827545	135.178127806951	154.338942688082	Rapid Progressive
M54N	HIGH	10	110.7055416549	100.698298833915	117.33208061949	Rapid Progressive
M54N	HIGH	10	149.301133565884	136.770888935154	161.429587556821	Rapid Progressive
M54N	HIGH	10	145.929245313165	130.647385261513	158.658017413459	Rapid Progressive
M54N	HIGH	10	220.806890288313	130.59091351249	177.408302722804	Rapid
M54N	HIGH	10	121.461751048798	104.606089048313	129.397230116032	Rapid Progressive
M54N	HIGH	10	138.030270440653	120.790677777758	134.082776455906	Rapid Progressive
M54N	HIGH	10	133.023631989828	107.235131387515	127.470168024783	Rapid Progressive
M54N	HIGH	10	109.868491837655	72.023551538869	95.3301434941017	Rapid
M54N	HIGH	10	115.548653171761	96.8659029813086	106.040320681062	Rapid Progressive
M54N	HIGH	10	118.72046414602	90.3834087550757	110.070854237747	Rapid Progressive
M54N	HIGH	10	127.923641261874	49.596535076255	119.247179666696	Rapid
M54N	HIGH	10	57.3256844092153	51.4410033843613	54.6535596958995	Progressive medium
M54N	HIGH	10	143.201688646716	134.057064125519	141.100172633477	Rapid Progressive
M54N	HIGH	10	116.653173123113	39.5634066938933	110.199299646637	Rapid
M54N	HIGH	10	103.058899451337	61.2901768587441	97.52652132828	Rapid
M54N	HIGH	10	146.068847476079	7.55791001984696	138.914947076453	Rapid
M54N	HIGH	10	54.8941271100542	32.5078001648821	46.3351300974658	Medium
M54N	HIGH	10	140.688768796245	129.61319893286	133.646339719734	Rapid Progressive
M54N	HIGH	10	119.930061957711	63.7569180580734	109.249285405746	Rapid
M54N	HIGH	10	116.760942603157	97.5861671609762	107.02072439912	Rapid Progressive
M54N	HIGH	10	137.616846776474	77.0990176819684	120.050782552274	Rapid
M54N	HIGH	10	48.1152526740251	41.232191793845	46.9202421733588	Progressive medium
M54N	HIGH	10	72.5274236048594	27.5889597763756	64.5409920826042	Medium
M54N	HIGH	10	68.3001545418781	45.8339955159921	63.3121278067017	Medium
M54N	HIGH	10	89.5517229552495	77.5376741147028	84.1907722400801	Progressive medium
M54N	HIGH	10	146.717176778933	137.254642455913	143.447947725021	Rapid Progressive
M54N	HIGH	10	66.6447941380636	7.26896509676552	56.3980581163631	Medium
M54N	HIGH	10	148.931357474887	117.682750808356	143.234978114165	Rapid Progressive
M54N	HIGH	10	111.963209154562	56.0127312533103	110.941507041987	Rapid
M54N	HIGH	10	141.904175401015	96.6297343331223	135.762029210675	Rapid
M54N	HIGH	10	131.353202163486	98.0200033187866	122.037753796616	Rapid Progressive
M54N	HIGH	10	34.6145727548239	13.755603869445	29.4900742199194	Slow
M54N	HIGH	10	53.4838225056087	25.3500008583069	47.7856938965641	Medium
M54N	HIGH	10	123.065402385842	91.8293843006078	117.079725633866	Rapid
M54N	HIGH	10	135.783687547292	56.1146189796312	128.962218546718	Rapid
M54N	HIGH	10	119.344886364879	77.813446203204	112.078000692547	Rapid
M54N	HIGH	10	119.746404515229	25.5743415221151	112.787857878041	Rapid
M54N	HIGH	10	102.835497082798	90.2252712728149	97.1846870107197	Rapid Progressive
M54N	HIGH	10	55.249730991015	12.5618285168058	41.5796043712635	Medium
M54N	HIGH	10	52.2931625794311	44.8487297613386	48.8697719813801	Progressive medium
M54N	HIGH	10	160.320612719656	149.774871725871	156.758337864131	Rapid Progressive
M54N	HIGH	10	110.711584800951	90.5846336618579	108.974478157454	Rapid Progressive
M54N	HIGH	10	116.547753804291	99.4087856740129	113.972528527972	Rapid Progressive
M54N	HIGH	10	176.947460685133	167.209685180887	173.515230256956	Rapid Progressive
M54N	HIGH	10	144.91476874202	95.6195102692868	138.179781670002	Rapid
M54N	HIGH	10	79.2234652211677	32.3867688420448	61.30411686688	Medium
M54N	HIGH	10	0	0	0	Static
M54N	HIGH	10	123.17625914159	88.8255412833592	111.779704435549	Rapid
M54N	HIGH	10	141.744583125965	45.7003639638408	128.294126554042	Rapid
M54N	HIGH	10	110.257504740443	82.0041944376776	97.4283137485988	Rapid Progressive
M54N	HIGH	10	120.467968805158	49.7043928370065	109.678372929616	Rapid
M54N	HIGH	10	120.97965965025	49.5749353648105	108.476497381794	Rapid
M54N	HIGH	10	108.170620797353	49.5172900716338	97.3540352823705	Rapid
M54N	HIGH	10	126.160823279743	113.097500928027	124.497834498265	Rapid Progressive
M54N	HIGH	10	77.0864495410123	34.4797289070679	65.2224970214852	Medium
M54N	HIGH	10	145.855363831654	61.5459412268883	129.687430298355	Rapid
M54N	HIGH	10	125.696975635344	85.4119073607721	117.914885332894	Rapid
M54N	HIGH	10	134.368787460905	121.479613089595	131.999970221366	Rapid Progressive
M54N	HIGH	10	134.998753630476	98.4278626965039	130.449286485949	Rapid
M54N	HIGH	10	106.320116335352	96.1110922345627	104.53494342833	Rapid Progressive
M54N	HIGH	10	167.785885274113	164.915778783295	166.66925966543	Rapid Progressive
M54N	HIGH	10	101.668837929151	93.9813271246232	96.4140373801745	Rapid Progressive
M54N	HIGH	10	41.8391341220644	32.8682201853934	37.5651895555867	Slow
M54N	HIGH	10	54.3289302762307	27.8978010370514	51.5944527426587	Medium
M54N	HIGH	10	138.366777785187	89.5620309795305	127.485640126911	Rapid
M54N	HIGH	10	195.96927349209	149.98452969659	179.089607223282	Rapid Progressive
M54N	HIGH	10	133.477412802016	87.1374911514418	124.262636100886	Rapid
M54N	HIGH	10	133.561084293835	82.8143139162194	128.578252104277	Rapid
M54N	HIGH	10	137.840365932609	81.5327339035584	130.915848690072	Rapid
M54N	HIGH	10	113.935609613168	106.620789693197	113.053579034314	Rapid Progressive
M54N	HIGH	10	121.33457617691	73.2863999231672	115.625616264777	Rapid
M54N	HIGH	10	104.06464367938	54.6186474751223	95.7031039381067	Rapid
M54N	HIGH	10	95.8175194653251	87.4319859527902	92.8540373461745	Progressive medium
M54N	HIGH	10	132.496888402165	83.2271409700937	126.994443011635	Rapid
M54N	HIGH	10	99.2527664811838	80.7715721450668	89.3370402028355	Progressive medium
M54N	HIGH	10	107.4286526514	90.9622023716155	97.9067766247877	Rapid Progressive
M54N	HIGH	10	98.7653363508033	81.1512013561018	93.2227162971698	Progressive medium
M54N	HIGH	10	135.060030894568	31.3676029786797	127.508132167164	Rapid
M54N	HIGH	10	138.241237265554	69.5266105698978	133.016513025635	Rapid
M54N	HIGH	10	121.396871763754	77.2522307513463	117.223752246751	Rapid
M54N	HIGH	10	143.849386523409	80.6831231783866	134.254316059858	Rapid
M54N	HIGH	10	149.518356789473	94.5386499387605	132.162937898472	Rapid
M54N	HIGH	10	132.282885041773	32.5078001648821	125.357638117807	Rapid
M54N	HIGH	10	120.121459497994	88.9982014501464	113.077200241619	Rapid
M54N	HIGH	10	132.855937223175	111.206626769471	130.264787626271	Rapid Progressive
M54N	HIGH	10	124.725121114177	79.6499375680935	112.030534444135	Rapid
M54N	HIGH	10	142.730426445799	100.387994961699	137.25100773422	Rapid
M54N	HIGH	10	129.752084381787	127.284045925209	129.187094084727	Rapid Progressive
M54N	HIGH	10	118.065235887011	85.26129847278	114.793962220888	Rapid
M54N	HIGH	10	116.224978570404	87.9449789569658	109.569856869464	Rapid Progressive
M54N	HIGH	10	80.1977790741844	58.2892876677634	73.7192892071218	Medium
M54N	HIGH	10	98.900821566949	76.4340127074832	96.4048154460599	Medium
M54N	HIGH	10	125.700950723282	103.398260371713	125.003612129171	Rapid Progressive
M54N	HIGH	10	0	0	0	Static
M54N	HIGH	10	112.844777053369	9.8543090359383	109.236286835898	Rapid
M54N	HIGH	10	140.791143783172	119.507024969758	134.664496118693	Rapid Progressive
M54N	HIGH	10	139.101143725951	122.019876693189	135.268761665473	Rapid Progressive
M54N	HIGH	10	144.479516534002	114.075003862381	140.546484647496	Rapid Progressive
M54N	HIGH	10	135.010816988588	70.3383221297329	130.074364499355	Rapid
M54N	HIGH	10	0	0	0	Static
M54N	HIGH	10	134.679194874742	116.361542263249	131.869421657185	Rapid Progressive
M54N	HIGH	10	130.579917346237	12.5618285168058	124.189619562897	Rapid
M54N	HIGH	10	134.290240161512	21.9830185452552	119.83470254119	Rapid
M54N	HIGH	10	127.86687727468	39.4353465219859	125.004924308964	Rapid
M54N	HIGH	10	152.154609313297	149.567392050694	150.545209438753	Rapid Progressive
M54N	HIGH	10	119.36353951524	32.1766424617201	107.398573283436	Rapid
M54N	HIGH	10	133.848953441428	124.212130022694	130.133386412605	Rapid Progressive
M54N	HIGH	10	0	0	0	Static
M54N	HIGH	10	156.5516702255	69.9668187893121	140.787328737496	Rapid
M54N	HIGH	10	139.564129559081	21.5930163843172	130.152163872726	Rapid
M54N	HIGH	10	47.3058676101882	28.9281412584305	35.4424646325694	Progressive medium
M54N	HIGH	10	119.670067648737	50.7078035173396	103.649664721457	Rapid
M54N	HIGH	10	0	0	0	Static
M54N	HIGH	10	101.137547281756	56.1654935313133	96.0584210148305	Rapid
M54N	HIGH	10	161.529989123592	149.038938634037	153.80116054296	Rapid Progressive
M54N	HIGH	10	111.350337647939	87.9327996176404	106.131937901485	Rapid Progressive
M54N	HIGH	10	0	0	0	Static
M54N	HIGH	10	82.4300791050869	72.9054350506668	79.9874139262928	Progressive medium
M54N	HIGH	10	87.7582569909028	73.8251528550086	79.8485627116134	Progressive medium
M54N	HIGH	10	146.808652782501	103.145398445273	128.010997135803	Rapid Progressive
M54N	HIGH	10	140.914938952004	111.103847979704	138.610521872605	Rapid Progressive
M54N	HIGH	10	133.922915933732	104.40453241182	128.035146929944	Rapid Progressive
M54N	HIGH	10	120.098667892332	34.1049381140657	99.0238267294943	Rapid
M54N	HIGH	10	112.976119507199	36.9101583883659	101.26211649095	Rapid
M54N	HIGH	10	114.768136955413	49.2376863110856	96.8023425965188	Rapid
M54N	HIGH	10	143.26900281711	89.306301750397	135.116972799501	Rapid
M54N	HIGH	10	112.910340862502	100.427106938127	103.44453515652	Rapid Progressive
M54N	HIGH	10	120.649136455792	80.1681948169594	111.899848510757	Rapid
M54N	HIGH	10	98.2358958288943	80.9128893831691	88.7315270843696	Progressive medium
M54N	HIGH	10	99.938862373536	91.4182959816485	94.5302453347878	Progressive medium
M54N	HIGH	10	0	0	0	Static
M54N	HIGH	10	132.348809020418	46.597748572611	130.271485605752	Rapid
M54N	HIGH	10	139.871488580929	77.1822230304862	130.208779441448	Rapid
M54N	HIGH	10	98.0246770930027	22.9864859380453	85.9748500046474	Medium
M54N	HIGH	10	141.064470603736	78.553195147313	134.4875182698	Rapid
M54N	HIGH	10	141.635221377376	69.7061005510315	134.142647334736	Rapid
M54N	HIGH	10	133.211314693461	33.34272034917	123.963512367537	Rapid
M54N	HIGH	10	139.163055336462	84.2673074558192	130.532830607403	Rapid
M54N	HIGH	10	138.391545930286	81.2607140453043	130.086785474276	Rapid
M54N	HIGH	10	138.837591063414	77.0804931700043	127.752120071614	Rapid
M54N	HIGH	10	130.980860395658	60.7099560766783	125.71643856992	Rapid
M54N	HIGH	10	129.712258707042	25.3640802822517	120.359161450522	Rapid
M54N	HIGH	10	125.975941619583	99.8280902343571	123.802654383198	Rapid Progressive
M54N	HIGH	10	128.71954524842	122.96710311679	126.34880181775	Rapid Progressive
M54N	HIGH	10	163.427318877261	81.794955242066	135.643402043807	Rapid
M54N	HIGH	10	165.372052830184	118.327161603414	150.976237487454	Rapid
M54N	HIGH	10	101.491019152841	68.1842828365286	78.8432099597167	Rapid Progressive
M54N	HIGH	10	90.5470338240521	47.6045457956675	60.2700296999103	Medium
M54N	HIGH	10	146.745182937324	102.663156676158	141.576680519719	Rapid
M54N	HIGH	10	113.546963375593	83.9659652920195	109.005145836144	Rapid
M54N	HIGH	10	67.2109438773105	46.2285298242915	51.6891762963907	Progressive medium
M54N	HIGH	10	69.8453109850092	39.7958233643074	61.5068477372413	Medium
M54N	HIGH	10	133.789525395201	68.9024857787273	123.295547512273	Rapid
M54N	HIGH	10	131.136816890444	59.0835718401439	124.349151083889	Rapid
M54N	HIGH	10	125.723394036189	105.405074604338	122.32524438074	Rapid Progressive
M54N	HIGH	10	108.15144749907	98.6191420749182	104.216800080396	Rapid Progressive
M54N	HIGH	10	140.169326175893	69.9361965022858	134.944236901371	Rapid
M54N	HIGH	10	182.183104740827	176.086733528266	180.145578846952	Rapid Progressive
M54N	HIGH	10	0	0	0	Static
M54N	HIGH	10	80.542486637467	32.1211175843496	67.0136393481787	Medium
M54N	HIGH	10	0	0	0	Static
M54N	HIGH	10	144.379892099778	84.8920185471494	137.322989906504	Rapid
M54N	HIGH	10	120.324168859087	30.3377370172004	117.153888939376	Rapid
M54N	HIGH	10	143.04876293402	65.415228462257	139.148774666772	Rapid
M54N	HIGH	10	151.816817700149	32.6064916388603	137.221515489628	Rapid
M54N	HIGH	10	151.301247880463	102.038123712686	141.07044589302	Rapid
M54N	HIGH	10	142.418943706576	80.9983021126832	126.792337908788	Rapid
M54N	HIGH	10	134.430408125885	90.618192823687	123.403372707234	Rapid
M54N	HIGH	10	132.181574225395	119.707620748144	131.27405495328	Rapid Progressive
M54N	HIGH	10	145.071635805997	135.403180045803	138.871238002606	Rapid Progressive
M54N	HIGH	10	151.454561434015	91.9459437521811	142.162689442719	Rapid
M54N	HIGH	10	131.192793428702	70.114637971672	122.28560066075	Rapid
M54N	HIGH	10	128.062351684596	113.683127046886	122.02445759585	Rapid Progressive
M54N	HIGH	10	102.179089471378	38.1732101902253	82.537263759104	Rapid
M54N	HIGH	10	97.3684923042741	44.6856925709866	92.5941693670203	Medium
M54N	HIGH	10	138.471556086595	125.370783635411	132.936981749319	Rapid Progressive
M54N	HIGH	10	85.1345745518785	14.3650004863739	77.6902622929109	Medium
M54N	HIGH	10	72.2628435235955	61.9852303793273	67.2999858926389	Progressive medium
M54N	HIGH	10	102.950553423515	78.5895455403494	93.0690904564817	Rapid Progressive
M54N	HIGH	10	119.847326996216	55.24258372536	108.900251316291	Rapid
M54N	HIGH	10	115.42983857107	33.2247306196919	105.001711301513	Rapid
M54N	HIGH	10	115.114105871337	68.1260802797532	106.643589277488	Rapid
M54N	HIGH	10	57.6009788917623	16.6016164473101	40.5314271408769	Medium
M54N	HIGH	10	122.402059828659	86.5339283743124	115.963896934833	Rapid
M54N	HIGH	10	128.970469555168	69.6087205608022	119.629232227767	Rapid
M54N	HIGH	10	47.2424829463322	16.4069327794209	23.020032160034	Medium
M54N	HIGH	10	141.725741950907	61.6907894884834	129.028538051336	Rapid
M54N	HIGH	10	135.241433163636	7.26896509676552	130.545249594376	Rapid
M54N	HIGH	10	127.206057217954	36.295677624314	120.126544163376	Rapid
M54N	HIGH	10	150.571270357014	17.1099465172755	137.403546609469	Rapid
M54N	HIGH	10	139.181881949015	44.3894511000409	134.42223653191	Rapid
M54N	HIGH	10	172.191181157137	97.9799304709035	165.123895353156	Rapid
M54N	HIGH	10	125.359970196602	90.4189515733414	118.649771626574	Rapid
M54N	HIGH	10	114.387863014509	98.1983109731739	105.838670314712	Rapid Progressive
M54N	HIGH	10	127.953315779126	105.206263848672	117.56243902713	Rapid Progressive
M54N	HIGH	10	112.820178874075	44.5932703404711	110.401767234073	Rapid
M54N	HIGH	10	139.460198745662	85.1104230721703	130.471921068916	Rapid
M54N	HIGH	10	136.191180640887	85.6831695675875	126.25244842385	Rapid
M54N	HIGH	10	133.051061966843	84.0196123688474	126.216612555195	Rapid
M54N	HIGH	10	109.399833832584	96.7442005175953	102.238993670878	Rapid Progressive
M54N	HIGH	10	97.8073523249812	84.4873269098261	92.144754090683	Progressive medium
M54N	HIGH	10	74.3712101090145	43.3016140226953	56.945284988052	Medium
M54N	HIGH	10	124.866600281088	15.7179091080699	121.285068696677	Rapid
M54N	HIGH	10	138.290608028062	19.268965336589	128.107517415811	Rapid
M54N	HIGH	10	112.900540573156	107.860547496338	109.804820800741	Rapid Progressive
M54N	HIGH	10	0	0	0	Static
M54N	HIGH	10	123.891564177581	111.604000570947	122.043551572769	Rapid Progressive
M54N	HIGH	10	119.710122915113	89.5101953274028	117.423409561365	Rapid
M54N	HIGH	10	110.773283258629	23.6600008010864	98.3539582570825	Rapid
M54N	HIGH	10	106.183185806762	69.7675336715491	97.5245395439115	Rapid
M54N	HIGH	10	132.483910549091	78.8390007921078	123.093401564708	Rapid
M54N	HIGH	10	128.920178530025	102.101741933861	119.919841434747	Rapid Progressive
M54N	HIGH	10	118.424569385537	90.9347243079137	108.208821209106	Rapid Progressive
M54N	HIGH	10	104.995632015644	75.6876835566793	96.2286459501756	Rapid
M54N	HIGH	10	65.7618790523749	39.5783721790825	47.1370952237178	Progressive medium
M54N	HIGH	10	58.1024589449247	30.9897352365664	39.0935487088594	Medium
M54N	HIGH	10	128.022954902118	70.1400925515527	121.071694086948	Rapid
M54N	HIGH	10	139.288915013939	67.7402999194107	116.701365677256	Rapid
M54N	HIGH	10	0	0	0	Static
M54N	HIGH	10	134.576382178144	52.233032745096	131.169284929273	Rapid
M54N	HIGH	10	135.400852488563	118.230572914002	131.817220223403	Rapid Progressive
M54N	HIGH	10	88.6721398054656	68.042181134277	81.462801551748	Progressive medium
M54N	HIGH	10	74.1450166717794	57.4662148451132	64.9451278717914	Progressive medium
M54N	HIGH	10	0	0	0	Static
M54N	HIGH	10	22.7300739910376	4.22500014305115	17.2500110442606	Slow
M54N	HIGH	10	36.5765748941382	27.367822415763	34.5126708796276	Slow
M54N	HIGH	10	143.821325343542	106.483415459021	131.83251769926	Rapid Progressive
M54N	HIGH	10	161.831945438374	81.3002452184978	131.457261313901	Rapid
M54N	HIGH	10	141.144283578072	63.3806352289432	131.293090412973	Rapid
M54N	HIGH	10	0	0	0	Static
M54N	HIGH	10	129.527460174763	123.370551794095	126.112725726866	Rapid Progressive
M54N	HIGH	10	146.055860337301	130.877377445011	151.839475582708	Rapid Progressive
M54N	HIGH	10	90.3583433616244	37.6854855504173	86.8438951476615	Medium
M54N	HIGH	10	148.399181815307	145.689508765459	149.089542055109	Rapid Progressive
M54N	HIGH	10	98.6674296124817	77.5019584914355	89.0924019752775	Progressive medium
M54N	HIGH	10	171.588217193312	154.503241443272	178.325275691566	Rapid Progressive
M54N	HIGH	10	57.2296497481436	18.7048729932104	28.850105578867	Medium
M54N	HIGH	10	123.056716027605	117.69488492715	122.191596238707	Rapid Progressive
M54N	HIGH	10	125.453704340477	53.5825971694218	116.861413448066	Rapid
M54N	HIGH	10	125.453704340477	53.3421954711267	120.607268087673	Rapid
M54N	HIGH	10	60.8243898929369	51.3298395518265	56.3980581163631	Progressive medium
M54N	HIGH	10	122.398330146893	103.938438421765	119.742397978592	Rapid Progressive
M54N	HIGH	10	123.932517016963	81.2958538151825	117.808308860166	Rapid
M54N	HIGH	10	137.537164992425	101.639138128707	132.167951880885	Rapid
M54N	HIGH	10	140.180997077638	84.3858507524064	128.835278299929	Rapid
M54N	HIGH	10	201.953823134911	153.873553943908	172.237090699052	Rapid Progressive
M54N	HIGH	10	133.498676446726	89.1785343484443	123.442647019036	Rapid
M54N	HIGH	10	135.37701614951	81.4055678301448	125.182172970182	Rapid
M54N	HIGH	10	115.680817280155	111.543204488311	113.447329574369	Rapid Progressive
M54N	HIGH	10	124.410288729371	70.1379280495912	116.433372984252	Rapid
M54N	HIGH	10	103.390823723509	81.6507922585934	97.4665452751782	Rapid Progressive
M54N	HIGH	10	0	0	0	Static
M54N	HIGH	10	103.133145004736	74.9348651978463	99.9831267427242	Rapid
M54N	HIGH	10	111.729084482662	94.5065821471967	110.15700990455	Rapid Progressive
M54N	HIGH	10	121.497640384262	54.827415163939	113.538025655666	Rapid
M54N	HIGH	10	142.130659760998	43.4990388184718	122.718605867318	Rapid
M54N	HIGH	10	141.636937129683	118.854230150819	126.953770996225	Rapid Progressive
M54N	HIGH	10	161.582904968751	137.472960904179	143.623024544661	Rapid Progressive
M54N	HIGH	10	157.69564220888	84.4665252005966	143.309646188642	Rapid
M54N	HIGH	10	119.022208573296	110.47224142933	116.643597600373	Rapid Progressive
M54N	HIGH	10	151.952186342342	91.8424751643302	140.159641999336	Rapid
M54N	HIGH	10	130.185402718105	94.5809278322881	131.155079849993	Rapid
M54N	HIGH	10	106.864174993861	78.2576671080794	86.0965922178253	Rapid Progressive
M54N	HIGH	10	139.87782007295	97.3814416273222	110.127164025446	Rapid Progressive
M54N	HIGH	10	129.333432991428	97.2611433212044	118.879634524611	Rapid Progressive
M54N	HIGH	10	157.899697166279	79.296173186627	119.663379286894	Rapid
M54N	HIGH	20	95.3529583269664	85.0810551191355	91.9213034449208	Progressive medium
M54N	HIGH	20	133.636086228624	120.985592081047	146.341043185853	Rapid Progressive
M54N	HIGH	20	18.6500529324846	8.98247351589169	14.0750423173775	Slow
M54N	HIGH	20	109.67279604678	101.825133081715	108.436246283631	Rapid Progressive
M54N	HIGH	20	20.6300111587015	12.5618285168058	17.4550424318184	Slow
M54N	HIGH	20	107.383428549762	5.41064016382561	105.266385165149	Rapid
M54N	HIGH	20	98.4411792200705	93.3811057066156	102.306648003791	Progressive medium
M54N	HIGH	20	104.439347076485	93.8078682383324	103.006049025843	Rapid Progressive
M54N	HIGH	20	124.055117684249	120.858638144414	122.747759194965	Rapid Progressive
M54N	HIGH	20	71.0318506649172	54.6186474751223	67.2528956549938	Progressive medium
M54N	HIGH	20	109.084703554291	49.0391309348681	104.778221186662	Rapid
M54N	HIGH	20	152.728685813192	124.200643853974	149.242802509047	Rapid Progressive
M54N	HIGH	20	136.021371915436	123.64750031965	134.84378479965	Rapid Progressive
M54N	HIGH	20	98.474456492521	15.044797782867	95.8719575859752	Medium
M54N	HIGH	20	111.684957938797	104.810664385284	111.160025764551	Rapid Progressive
M54N	HIGH	20	128.813924708653	92.3952567943182	124.145675174165	Rapid
M54N	HIGH	20	81.2012900165786	73.9073177695373	78.2082721420627	Progressive medium
M54N	HIGH	20	0	0	0	Static
M54N	HIGH	20	97.8607626437167	94.1748646166872	96.462981803601	Progressive medium
M54N	HIGH	20	115.139131863899	27.6793944457051	113.084848161869	Rapid
M54N	HIGH	20	0	0	0	Static
M54N	HIGH	20	86.3185653024106	81.1552034437243	84.7060925185586	Progressive medium
M54N	HIGH	20	0	0	0	Static
M54N	HIGH	20	92.4132977406839	82.9047954911506	90.0897447934974	Progressive medium
M54N	HIGH	20	110.148015768702	20.3151785113261	105.964384855804	Rapid
M54N	HIGH	20	143.644652746721	139.775367547318	142.236362535352	Rapid Progressive
M54N	HIGH	20	50.5542180987841	45.5516936074702	50.2097615665446	Progressive medium
M54N	HIGH	20	108.412962176331	101.993288648959	107.562408207904	Rapid Progressive
M54N	HIGH	20	77.6047924330305	59.8579793563629	75.9513178122639	Medium
M54N	HIGH	20	0	0	0	Static
M54N	HIGH	20	110.05743830042	84.7236319516314	107.202370360226	Rapid
M54N	HIGH	20	131.706948359854	121.867637236909	128.737197578927	Rapid Progressive
M54N	HIGH	20	49.8486432148555	33.34272034917	39.8351059508	Progressive medium
M54N	HIGH	20	96.3429374400748	92.9960826359412	96.0160440076431	Progressive medium
M54N	HIGH	20	118.932076741152	13.9360974864397	111.390283574689	Rapid
M54N	HIGH	20	114.540866588351	106.968459836671	111.504627704228	Rapid Progressive
M54N	HIGH	20	0	0	0	Static
M54N	HIGH	20	122.992454060929	68.8429962340334	119.624622135274	Rapid
M54N	HIGH	20	109.172480394835	92.6306591039783	105.703543997663	Rapid Progressive
M54N	HIGH	20	120.132715543968	97.5087562419179	119.884087136037	Rapid Progressive
M54N	HIGH	20	106.125561619486	99.6132827334681	104.421121321837	Rapid Progressive
M54N	HIGH	20	42.7478375473587	27.3027864965967	31.9078162599239	Slow
M54N	HIGH	20	124.505170253607	109.680873513218	121.366686060339	Rapid Progressive
M54N	HIGH	20	0	0	0	Static
M54N	HIGH	20	0	0	0	Static
M54N	HIGH	20	0	0	0	Static
M54N	HIGH	20	0	0	0	Static
M54N	HIGH	20	109.377787547321	101.456321129007	106.609628172933	Rapid Progressive
M54N	HIGH	20	0	0	0	Static
M54N	HIGH	20	131.026548525706	103.508192190334	130.232187413012	Rapid
M54N	HIGH	20	0	0	0	Static
M54N	HIGH	20	113.826238336134	98.9552399476126	110.622471031223	Rapid Progressive
M54N	HIGH	20	85.8049716111265	65.899168007438	84.0267913498475	Medium
M54N	HIGH	20	94.6975754381501	89.625787549968	92.5027157667788	Progressive medium
M54N	HIGH	20	0	0	0	Static
M54N	HIGH	20	104.746257315514	80.0255625326227	104.428207749952	Rapid
M54N	HIGH	20	106.41536812333	92.4454747606208	104.05706202264	Rapid Progressive
M54N	HIGH	20	0	0	0	Static
M54N	HIGH	20	96.8333259622358	80.9261252221927	94.5915739724551	Progressive medium
M54N	HIGH	20	130.429861136854	122.209909321478	128.361001521152	Rapid Progressive
M54N	HIGH	20	125.773058549912	52.123558099737	124.489486700251	Rapid
M54N	HIGH	20	117.011604750018	114.284496693304	116.306566733331	Rapid Progressive
M54N	HIGH	20	47.797524805946	39.723989689561	42.7497403935507	Progressive medium
M54N	HIGH	20	121.725469001585	115.36648950743	119.103320555296	Rapid Progressive
M54N	HIGH	20	0	0	0	Static
M54N	HIGH	20	115.32353786327	111.776608894933	114.400922431793	Rapid Progressive
M54N	HIGH	20	122.712295848829	103.659842526595	120.362414873142	Rapid Progressive
M54N	HIGH	20	127.398490448073	123.428188708008	128.844152090521	Rapid Progressive
M54N	HIGH	20	119.542529071047	115.774255375063	118.089764067185	Rapid Progressive
M54N	HIGH	20	118.008506371954	108.230371399246	124.878277810132	Rapid Progressive
M54N	HIGH	20	118.901144713603	37.1031035524157	116.445063597482	Rapid
M54N	HIGH	20	85.9652132782358	77.5376741147028	85.0375869853835	Progressive medium
M54N	HIGH	20	103.166282863725	88.7933814194219	100.744841069685	Rapid Progressive
M54N	HIGH	20	108.191370555368	100.89814299429	112.399560814771	Rapid Progressive
M54N	HIGH	20	133.691334663413	19.5000006602361	83.9933902940006	Rapid
M54N	HIGH	20	65.5499335323588	31.549182515585	60.8881419500316	Medium
M54N	HIGH	20	0	0	0	Static
M54N	HIGH	20	121.056487452978	106.191325392482	119.616308503764	Rapid Progressive
M54N	HIGH	20	100.431805330153	78.3347385617069	99.6287570792256	Rapid
M54N	HIGH	20	138.56167015452	71.7653305834917	135.334512033004	Rapid
M54N	HIGH	20	109.242144593662	80.7848311376014	107.026328684937	Rapid
M54N	HIGH	20	47.754134322336	34.6759020275403	41.0901687545258	Progressive medium
M54N	HIGH	20	104.310591502209	96.5114332902717	102.863419907252	Rapid Progressive
M54N	HIGH	20	124.404878651641	72.4239463519392	121.130621841066	Rapid
M54N	HIGH	20	100.988701375548	96.9543179107806	100.329321101779	Rapid Progressive
M54N	HIGH	20	99.1575009260407	82.8143139162194	94.6914051345886	Progressive medium
M54N	HIGH	20	112.308635071778	107.165194338844	110.113896787794	Rapid Progressive
M54N	HIGH	20	0	0	0	Static
M54N	HIGH	20	0	0	0	Static
M54N	HIGH	20	118.709800986614	85.6456614295948	116.771941627391	Rapid
M54N	HIGH	20	120.83060012042	118.408597024988	119.122751770343	Rapid Progressive
M54N	HIGH	20	120.099037201965	42.7289369003518	113.804471872937	Rapid
M54N	HIGH	20	120.511400494277	26.3986447983766	115.070232729315	Rapid
M54N	HIGH	20	103.270715060251	56.4887417197614	102.024459618962	Rapid
M54N	HIGH	20	117.055593230196	94.3112401960233	115.417903215086	Rapid Progressive
M54N	HIGH	20	119.473315698639	100.7080954863	118.849392652729	Rapid Progressive
M54N	HIGH	20	110.992887121694	104.3190095904	109.931333423069	Rapid Progressive
M54N	HIGH	20	95.3733988386275	68.783209945274	90.5808983799016	Medium
M54N	HIGH	20	125.922727875333	82.1216572024574	124.84838347292	Rapid
M54N	HIGH	20	107.26066522453	82.9392386980753	103.968435487167	Rapid
M54N	HIGH	20	113.853062225606	86.2650117822238	109.852948995593	Rapid
M54N	HIGH	20	104.980445483016	93.8558843201099	103.858768083651	Rapid Progressive
M54N	HIGH	20	29.5012215686407	14.7814635539075	20.4850320742033	Slow
M54N	HIGH	20	92.8416183592018	85.7789491848672	91.3645041465523	Progressive medium
M54N	HIGH	20	117.007269746357	67.6475168419611	112.55449718689	Rapid
M54N	HIGH	20	0	0	0	Static
M54N	HIGH	20	0	0	0	Static
M54N	HIGH	20	0	0	0	Static
M54N	HIGH	20	79.7542854892965	70.1553608663332	77.4533065032924	Progressive medium
M54N	HIGH	20	116.698409604158	110.436221954481	115.56991766865	Rapid Progressive
M54N	HIGH	20	0	0	0	Static
M54N	HIGH	20	103.016514903653	100.444880074615	102.555207187914	Rapid Progressive
M54N	HIGH	20	0	0	0	Static
M54N	HIGH	20	121.785309986288	104.496818441694	120.63595101734	Rapid Progressive
M54N	HIGH	20	124.946439387449	100.750087282155	122.935494262072	Rapid Progressive
M54N	HIGH	20	109.548202555817	105.594579193507	108.641593110956	Rapid Progressive
M54N	HIGH	20	116.749515243161	102.370628769447	115.066660573867	Rapid Progressive
M54N	HIGH	20	112.282564797748	70.0331211436775	107.962203812746	Rapid
M54N	HIGH	20	71.0807950883438	64.1588217141274	70.2736316035271	Progressive medium
M54N	HIGH	20	109.457888948752	105.54723494425	108.181563291184	Rapid Progressive
M54N	HIGH	20	134.871160052401	92.5728287906995	126.78415989102	Rapid
M54N	HIGH	20	139.017663725094	117.976651365902	136.31935160912	Rapid Progressive
M54N	HIGH	20	0	0	0	Static
M54N	HIGH	20	130.04156487145	127.306482739402	128.798621812592	Rapid Progressive
M54N	HIGH	20	96.4307989113053	54.4287600961982	93.1140134283905	Medium
M54N	HIGH	20	98.4374463325944	50.055108577094	96.2700198186274	Medium
M54N	HIGH	20	98.339654232768	92.6306591039783	97.3686374563057	Progressive medium
M54N	HIGH	20	122.645446428353	5.12937099389288	116.083111056649	Rapid
M54N	HIGH	20	0	0	0	Static
M54N	HIGH	20	101.567267137113	95.7985592086808	101.373343629188	Rapid Progressive
M54N	HIGH	20	117.580133991153	111.09099394507	116.63268058573	Rapid Progressive
M54N	HIGH	20	56.5430372008612	48.1946416345919	53.1630370864203	Progressive medium
M54N	HIGH	20	0	0	0	Static
M54N	HIGH	20	119.296767248289	99.0994476020105	117.988846189841	Rapid Progressive
M54N	HIGH	20	78.1284529690255	57.8068960097671	77.2442171597833	Medium
M54N	HIGH	20	120.47178336732	111.427564945412	120.78866263454	Rapid Progressive
M54N	HIGH	20	91.2793924885881	66.8031178328943	88.927296160548	Medium
M54N	HIGH	20	101.884403266339	99.196669255218	101.496428651903	Rapid Progressive
M54N	HIGH	20	112.097642928592	109.918232532879	111.797848518214	Rapid Progressive
M54N	HIGH	20	73.7455116760616	7.26896509676552	63.4965146062527	Medium
M54N	HIGH	20	108.756444701236	74.2927561997498	107.561227663806	Rapid
M54N	HIGH	20	105.913179384269	47.6583012580752	102.934395213419	Rapid
M54N	HIGH	20	43.324102791727	22.3725626358326	40.7835487660798	Slow
M54N	HIGH	20	34.3246145858274	28.2412106505438	34.6145727548239	Slow
M54N	HIGH	20	116.692985128567	107.104410748314	119.950095748893	Rapid Progressive
M54N	HIGH	20	84.1593747570874	74.68815629164	88.0484781313856	Progressive medium
M54N	HIGH	20	98.0371832944268	94.2241341228452	97.6479370417388	Progressive medium
M54N	HIGH	20	85.6508664313638	73.2620385223933	83.2529909730182	Progressive medium
M54N	HIGH	20	111.134704954757	99.0958449682693	109.985345985809	Rapid Progressive
M54N	HIGH	20	60.1039375581808	46.4750015735626	63.267055071731	Medium
M54N	HIGH	20	52.9281587511664	38.1749279460352	43.6140609607235	Progressive medium
M54N	HIGH	20	61.2704350260646	55.5454969725352	60.12806870286	Progressive medium
M54N	HIGH	20	119.28371237938	101.965281978932	107.747740081478	Rapid Progressive
M54N	HIGH	20	83.8418849832321	70.4606657243427	85.0811286504189	Progressive medium
M54N	HIGH	20	123.870538153736	112.108290956019	120.911560322134	Rapid Progressive
M54N	HIGH	20	96.7801208057459	92.5892177133367	100.038398837084	Progressive medium
M54N	HIGH	20	104.106250519679	94.670286843154	105.134515588315	Rapid Progressive
M54N	HIGH	20	133.652726067595	28.0702297371615	124.595987228537	Rapid
M54N	HIGH	20	38.7422661504054	12.510111351697	28.0421832805423	Slow
M54N	HIGH	20	146.614094834699	141.470049868433	143.925653354165	Rapid Progressive
M54N	HIGH	20	88.7365597059712	72.850204689881	87.5799200230705	Progressive medium
M54N	HIGH	20	102.140220202264	79.218752682209	101.845397014451	Rapid
M54N	HIGH	20	124.209696509001	120.446793254587	122.746906277795	Rapid Progressive
M54N	HIGH	20	100.117704116996	89.8842584908885	94.9332106271563	Rapid Progressive
M54N	HIGH	20	115.678016386	111.660697927162	114.352875202399	Rapid Progressive
M54N	HIGH	20	92.1886273123141	84.4672614960763	90.6447006043583	Progressive medium
M54N	HIGH	20	94.8254416773219	89.5297649360838	94.9015945341835	Progressive medium
M54N	HIGH	20	133.385531179304	99.4461844716706	122.320682021382	Rapid Progressive
M54N	HIGH	20	92.3022602285821	82.6117577932773	87.8656090069838	Progressive medium
M54N	HIGH	20	95.8864501769335	75.9164932034407	93.2502057080124	Progressive medium
M54N	HIGH	20	121.50412301095	112.595073695953	121.016221170128	Rapid Progressive
M54N	HIGH	20	119.211179800172	112.258568499451	120.477270965852	Rapid Progressive
M54N	HIGH	20	91.7655943603091	85.2087614239069	89.634124156279	Progressive medium
M54N	HIGH	20	100.011403974851	94.4923253752521	100.413710382157	Rapid Progressive
M54N	HIGH	20	98.9915395125492	90.2460426154903	95.8511376128596	Progressive medium
M54N	HIGH	20	110.430800721414	95.4818852439814	109.320087521486	Rapid Progressive
M54N	HIGH	20	100.818386554168	74.897729808634	93.1749865882211	Rapid Progressive
M54N	HIGH	20	111.46285909837	105.079414481164	111.923006834177	Rapid Progressive
M54N	HIGH	20	99.6486419527384	73.3740339941094	97.2333080227442	Medium
M54N	HIGH	20	81.3073957722335	75.3152199413465	83.037716477733	Progressive medium
M54N	HIGH	20	133.757720677236	127.345112078364	135.785724911188	Rapid Progressive
M54N	HIGH	20	115.031031858362	105.119425060692	117.43771160016	Rapid Progressive
M54N	HIGH	20	124.766694310359	112.934814942846	127.981889912747	Rapid Progressive
M54N	HIGH	20	113.068693844322	106.968228704188	115.355131812018	Rapid Progressive
M54N	HIGH	20	91.1176766052958	74.3189753961679	88.0744555554476	Progressive medium
M54N	HIGH	20	64.3890195005967	50.6902545278826	58.981162073911	Progressive medium
M54N	HIGH	20	122.366624870428	109.013514329507	125.841405836222	Rapid Progressive
M54N	HIGH	20	142.41826658935	131.10377807987	146.557802726812	Rapid Progressive
M54N	HIGH	20	135.950495920987	128.335466017569	141.591764450173	Rapid Progressive
M54N	HIGH	20	113.715279165693	105.426770676674	119.565094508078	Rapid Progressive
M54N	HIGH	20	92.9449933169774	79.368051814241	92.7374593415446	Progressive medium
M54N	HIGH	20	106.39460619335	97.2871969813025	108.494017680514	Rapid Progressive
M54N	HIGH	20	88.8878173166956	79.215159913542	93.1256643864652	Progressive medium
M54N	HIGH	20	103.733511649846	95.4330254755632	109.331222579267	Rapid Progressive
M54N	HIGH	20	113.359985396105	98.3006488018064	114.918218565331	Rapid Progressive
M54N	HIGH	20	104.402643437723	91.5785213241242	108.669859172789	Rapid Progressive
M54N	HIGH	20	103.370929231174	94.3060210285926	110.466892833314	Rapid Progressive
M54N	HIGH	20	53.4306747507653	35.7500012104328	49.0670405355659	Medium
M54N	HIGH	20	75.2883618852849	52.9391000563743	82.9708477919466	Medium
M54N	HIGH	20	122.485596397268	98.8974980083721	118.341946263387	Rapid Progressive
M54N	HIGH	20	110.783869175865	98.4597282215701	109.412498267081	Rapid Progressive
M54N	HIGH	20	111.877872546142	96.5595105692398	105.204478676308	Rapid Progressive
M54N	HIGH	20	36.6490293442838	14.4640706292153	22.5250426034798	Slow
M54N	HIGH	20	118.800940992999	69.3723923898238	115.946668953155	Rapid
M54N	HIGH	20	138.466434752659	100.284808450871	129.472850753789	Rapid
M54N	HIGH	20	34.2669979390487	9.63448266829452	19.4950529610949	Slow
M54N	HIGH	20	0	0	0	Static
M54N	HIGH	20	134.589563347064	63.3355565353107	114.734421626006	Rapid
M54N	HIGH	20	108.382835964895	96.1705071801862	104.688602276677	Rapid Progressive
M54N	HIGH	20	135.991334925939	108.815770553964	131.905525609618	Rapid Progressive
M54N	HIGH	20	34.9590292870634	9.14007279276816	12.385042260157	Slow
M54N	HIGH	20	60.2640522553354	44.2799365714613	47.4442792784473	Progressive medium
M54N	HIGH	20	104.179716116462	28.0891024852731	98.5139601295402	Rapid
M54N	HIGH	20	96.5474257491908	21.9211965353267	88.7310721354267	Medium
M54N	HIGH	20	85.9055708021577	22.1157671836324	78.5408162613377	Medium
M54N	HIGH	20	100.117234137667	95.4850032329559	98.0559577898929	Rapid Progressive
M54N	HIGH	20	93.1153553872905	82.5336232166703	89.0196224500568	Progressive medium
M54N	HIGH	20	109.707701189609	40.6479269075913	104.820467630608	Rapid
M54N	HIGH	20	104.228861645691	64.1103554446753	100.570868642037	Rapid
M54N	HIGH	20	105.399194603869	77.79968081473	102.450999337001	Rapid
M54N	HIGH	20	100.204199981412	76.8717848118233	95.1651318372999	Rapid Progressive
M54N	HIGH	20	102.772724386926	86.0117057496693	97.4406021723298	Rapid Progressive
M54N	HIGH	20	115.983795350831	109.527781121275	111.869758316112	Rapid Progressive
M54N	HIGH	20	115.631484361579	104.236841667241	112.051712133134	Rapid Progressive
M54N	HIGH	20	113.815400598143	97.4721359844045	111.19051442534	Rapid Progressive
M54N	HIGH	20	0	0	0	Static
M54N	HIGH	20	111.496700520238	70.8642234491751	106.51426418889	Rapid
M54N	HIGH	20	106.860544070805	23.3103638280343	91.7746447828137	Rapid
M54N	HIGH	20	116.351046591041	25.1488103753044	106.978880674441	Rapid
M54N	HIGH	20	94.2370019350942	53.2417077295105	90.4400739983815	Medium
M54N	HIGH	20	131.20223774344	46.9444460339016	112.396929667593	Rapid
M54N	HIGH	20	147.354644238248	125.984375220901	139.144975617138	Rapid Progressive
M54N	HIGH	20	0	0	0	Static
M54N	HIGH	20	123.458743894055	94.7907759671405	113.081206290614	Rapid Progressive
M54N	HIGH	20	124.371650682738	106.59734808832	119.024055128145	Rapid Progressive
M54N	HIGH	20	114.501290178471	4.55046441609946	103.902964383375	Rapid
M54N	HIGH	20	89.2011872136018	60.9923806873466	84.0809315111743	Medium
M54N	HIGH	20	119.045992157828	113.648577200185	116.415966311506	Rapid Progressive
M54N	HIGH	20	124.614421820547	114.661864694816	121.27298167554	Rapid Progressive
M54N	HIGH	20	124.141385285588	99.9960338069038	117.686639066201	Rapid Progressive
M54N	HIGH	20	94.5548046996644	77.3948068711264	89.3871960219205	Progressive medium
M54N	HIGH	20	91.6241426100594	85.3450028896332	89.5109122525759	Progressive medium
M54N	HIGH	20	28.1667859232928	9.8543090359383	18.7950320169829	Slow
M54N	HIGH	20	78.5408162613377	32.955001115799	75.3002412915784	Medium
M54N	HIGH	20	150.304850289026	84.0436971084474	136.610471949644	Rapid
M54N	HIGH	20	91.5592576368157	23.4525567914908	86.2127508236402	Medium
M54N	HIGH	20	102.274769492126	67.6686237120042	96.6080211306923	Rapid
M54N	HIGH	20	113.73852740651	98.8650033473969	110.713661898595	Rapid Progressive
M54N	HIGH	20	114.496658338402	85.4620513420157	109.126561549603	Rapid
M54N	HIGH	20	130.00514366086	50.7914608934731	120.873694814221	Rapid
M54N	HIGH	20	131.333571494479	105.22201480553	126.537712853112	Rapid Progressive
M54N	HIGH	20	46.758601269411	30.0064257446797	34.4751476101422	Progressive medium
M54N	HIGH	20	90.4429738380561	52.9203638674823	81.8036006045963	Medium
M54N	HIGH	20	99.3532367777413	86.1110507833026	93.488361075951	Progressive medium
M54N	HIGH	20	78.0083483629063	52.9188646857976	75.8423210857778	Medium
M54N	HIGH	20	105.532746564875	84.702124731174	102.947328873751	Rapid Progressive
M54N	HIGH	20	137.914438055399	132.675768386712	135.369094620021	Rapid Progressive
M54N	HIGH	20	63.4554246398393	2.53500008583069	53.3246779903681	Medium
M54N	HIGH	20	138.618226957007	89.1081136228464	131.37834230646	Rapid
M54N	HIGH	20	112.681509808065	97.9653544621244	111.224328440585	Rapid Progressive
M54N	HIGH	20	45.7630682164861	12.7031358698312	19.4950529610949	Medium
M54N	HIGH	20	112.176184205663	100.980155057837	109.977619127383	Rapid Progressive
M54N	HIGH	20	105.365800847427	59.3007028890054	101.767321479511	Rapid
M54N	HIGH	20	85.7554291911321	11.9501050066624	77.9474915265152	Medium
M54N	HIGH	20	79.1181133493058	72.8515489498688	75.4748442609407	Progressive medium
M54N	HIGH	20	145.604136126358	140.445512426365	142.362117874829	Rapid Progressive
M54N	HIGH	20	141.37358204349	131.757698069467	137.539340663061	Rapid Progressive
M54N	HIGH	20	0	0	0	Static
M54N	HIGH	20	67.0460100816545	52.702537302169	61.0709575783233	Progressive medium
M54N	HIGH	20	121.109848240023	91.1112244025514	106.847613399824	Rapid Progressive
M54N	HIGH	20	0	0	0	Static
M54N	HIGH	20	148.530233270565	137.131830222688	159.161338390115	Rapid Progressive
M54N	HIGH	20	122.358042544297	117.043942934557	120.016016025622	Rapid Progressive
M54N	HIGH	20	0	0	0	Static
M54N	HIGH	20	83.4390600239298	75.7348216701268	77.9082557458832	Progressive medium
M54N	HIGH	20	127.288093172347	119.909642642491	124.533374023674	Rapid Progressive
M54N	HIGH	20	108.719263431949	61.1268605281041	105.243228656436	Rapid
M54N	HIGH	20	95.4214860266268	57.5593278656898	89.2897256195767	Medium
M54N	HIGH	20	93.0217179904422	18.0640373974518	88.0070779932937	Medium
M54N	HIGH	20	97.9085340635424	81.7512963357038	86.4375321265809	Progressive medium
M54N	HIGH	20	101.104900783353	82.5509240497325	91.228275146552	Rapid Progressive
M54N	HIGH	20	95.4854126918939	73.71384278379	84.572164035755	Progressive medium
M54N	HIGH	20	100.951360178801	69.644613240726	94.4987046045046	Rapid
M54N	HIGH	20	95.5979751103616	75.437256282024	93.8329085796499	Progressive medium
M54N	HIGH	20	86.928375597685	6.43532849234402	83.2307357446638	Medium
M54N	HIGH	20	152.976196991085	143.515549766288	149.472441422618	Rapid Progressive
M54N	HIGH	20	0	0	0	Static
M54N	HIGH	20	132.34660176689	103.921262772896	129.502040257464	Rapid Progressive
M54N	HIGH	20	118.732249724476	72.6601762144122	113.862972196975	Rapid
M54N	HIGH	20	128.866599923828	48.1130876867706	124.664134272871	Rapid
M54N	HIGH	20	128.486417607953	88.8729616510564	120.353246582254	Rapid
M54N	HIGH	20	104.456056387211	57.6708650465753	101.089297601924	Rapid
M54N	HIGH	20	0	0	0	Static
M54N	HIGH	20	114.576402614948	110.397887435893	112.029848318069	Rapid Progressive
M54N	HIGH	20	104.348179633823	93.5625303889693	101.342451070727	Rapid Progressive
M54N	HIGH	20	107.211558867598	75.4656463939048	94.9332836560829	Rapid
M54N	HIGH	20	78.4342551911324	69.7061005510315	74.7428989147681	Progressive medium
M54N	HIGH	20	82.435257034137	71.125715937127	76.4537154944161	Progressive medium
M54N	HIGH	20	103.756459392466	72.3450316498303	96.2631931635288	Rapid
M54N	HIGH	20	104.254899361861	61.6386833269272	95.6556347250405	Rapid
M54N	HIGH	20	102.548198016102	68.8610219652665	90.1699783693587	Rapid
M54N	HIGH	20	116.52848228136	104.07574157069	113.769045031235	Rapid Progressive
M54N	HIGH	20	127.790616860614	102.965255877504	125.488072850233	Rapid Progressive
M54N	HIGH	20	61.3012563619853	47.3878547421679	50.8623952004215	Progressive medium
M54N	HIGH	20	123.584414494671	79.3805458012234	119.558629444877	Rapid
M54N	HIGH	20	0	0	0	Static
M54N	HIGH	20	0	0	0	Static
M54N	HIGH	20	0	0	0	Static
M54N	HIGH	20	119.408112769194	111.103847979704	116.525147914518	Rapid Progressive
M54N	HIGH	20	117.588727864243	34.0630401398766	99.0063853541959	Rapid
M54N	HIGH	20	116.390257404193	95.9921520176175	104.156990536642	Rapid Progressive
M54N	HIGH	20	0	0	0	Static
M54N	HIGH	20	118.022781577005	112.261044460669	114.306741956503	Rapid Progressive
M54N	HIGH	20	116.141812680017	110.553004267767	114.743278725884	Rapid Progressive
M54N	HIGH	20	98.2480873546291	74.790856585441	92.2126608507557	Progressive medium
M54N	HIGH	20	107.838153446739	99.3980110165026	104.47271820666	Rapid Progressive
M54N	HIGH	20	118.390124545539	108.163304393107	116.226138012591	Rapid Progressive
M54N	HIGH	20	121.945215093691	91.657893019303	115.759688097971	Rapid
M54N	HIGH	20	76.7936807819993	27.0532008191281	70.3244215952073	Medium
M54N	HIGH	20	90.5972311981702	47.2369376240435	85.9194284950571	Medium
M54N	HIGH	20	77.6316092266898	23.4782311371022	67.3826121568809	Medium
M54N	HIGH	20	100.314969549176	60.1613910252471	92.3052539196211	Rapid
M54N	HIGH	20	86.8601106356959	81.0187155507503	83.3661029333941	Progressive medium
M54N	HIGH	20	133.157213807368	120.917703067373	128.560879580383	Rapid Progressive
M54N	HIGH	20	102.691973613483	88.3540369967589	98.770922583788	Rapid Progressive
M54N	HIGH	20	113.561489680461	109.175180934716	111.5455265364	Rapid Progressive
M54N	HIGH	20	74.302854052872	62.530002117157	72.3117879470221	Progressive medium
M54N	HIGH	20	118.127942333341	114.901362672578	116.578232196727	Rapid Progressive
M54N	HIGH	20	134.606620069585	84.7573360333034	125.351713286991	Rapid
M54N	HIGH	20	135.024735763823	129.836117342308	132.536122702531	Rapid Progressive
M54N	HIGH	20	103.794870688344	76.6392200360736	98.0777272177438	Rapid
M54N	HIGH	20	118.149556748197	99.6455333789379	110.861533239142	Rapid Progressive
M54N	HIGH	20	117.981220829423	106.406274212127	110.390653096724	Rapid Progressive
M54N	HIGH	20	0	0	0	Static
M54N	HIGH	20	78.3485255582352	69.5830715969774	75.1503246310088	Progressive medium
M54N	HIGH	20	87.2679432142636	24.0342726978828	77.6061035403701	Medium
M54N	HIGH	20	42.5640295445554	13.3606235665789	22.1750321314238	Slow
M54N	HIGH	20	98.3733360735834	61.3134722517779	93.6667547708077	Medium
M54N	HIGH	20	80.4189802225427	72.9718156119197	76.9663664792198	Progressive medium
M54N	HIGH	20	122.870952279029	95.6754990573006	118.752954640227	Rapid Progressive
M54N	HIGH	20	123.237187235176	116.844754157778	121.522888472859	Rapid Progressive
M54N	HIGH	20	113.734380244029	105.137156959499	108.6845194543	Rapid Progressive
M54N	HIGH	20	109.004025685608	90.8522402527362	105.29316248972	Rapid Progressive
M54N	HIGH	20	46.4401832745581	7.79051533018577	27.3138038390824	Medium
M54N	HIGH	20	71.5200530764392	26.4121652319383	53.6510369618859	Medium
M54N	HIGH	20	52.8442325233605	26.1774172967134	35.2959577228498	Medium
M54N	HIGH	20	0	0	0	Static
M54N	HIGH	20	87.9013346894275	82.1738089798577	84.3034378690409	Progressive medium
M54N	HIGH	20	91.7763243604226	71.486203361559	83.5410641046727	Progressive medium
M54N	HIGH	20	64.2547731367311	35.949761299845	52.0225644180854	Medium
M54N	HIGH	20	41.0549838749406	27.1698626952239	34.3900916769225	Slow
M54N	HIGH	20	0	0	0	Static
M54N	HIGH	20	79.5376604216023	24.9668553728874	76.9902413487989	Medium
M54N	HIGH	20	113.950898468604	52.5809394372372	86.8007339439467	Rapid
M54N	HIGH	20	90.2506367526685	46.4761379233452	86.1254549453451	Medium
M54N	HIGH	20	0	0	0	Static
M54N	HIGH	20	141.681852186749	35.2303328621713	121.613185639424	Rapid
M54N	HIGH	20	104.872053170048	79.3805458012234	89.7191970627536	Rapid Progressive
M54N	HIGH	20	111.174078043988	49.8836375328047	95.6900067336079	Rapid
M54N	HIGH	20	109.428788284105	62.2985010189419	105.239986983022	Rapid
M54N	HIGH	20	135.275073275864	67.8110548109513	122.42482758343	Rapid
M54N	HIGH	20	54.1715322047598	47.9942163805313	52.7714903165357	Progressive medium
M54N	HIGH	20	103.821641685975	64.6300745230503	100.769269216649	Rapid
M54N	HIGH	20	103.164971756385	68.8610219652665	100.906393844134	Rapid
M54N	HIGH	20	0	0	0	Static
M54N	HIGH	20	160.714956813521	149.52893040464	158.797069541805	Rapid Progressive
M54N	HIGH	20	82.5728325688798	35.5302165133437	79.5538156670437	Medium
M54N	HIGH	20	80.5084333617277	72.9837438112119	76.4637737215992	Progressive medium
M54N	HIGH	20	99.469582683119	94.2544410178467	97.2991379653412	Progressive medium
M54N	HIGH	20	108.199777577297	69.8135730359498	100.997002163976	Rapid
M54N	HIGH	20	114.790190096597	82.5725449935174	97.5246671424985	Rapid Progressive
M54N	HIGH	20	152.344196804756	109.840253286269	136.190645406372	Rapid Progressive
M54N	HIGH	20	0	0	0	Static
M54N	HIGH	20	133.143325767372	106.290700259153	129.859421004967	Rapid Progressive
M54N	HIGH	20	132.879943854621	124.270923169921	133.517975936892	Rapid Progressive
M54N	HIGH	20	100.289126762851	80.5990067550465	94.7074357460975	Rapid Progressive
M54N	HIGH	20	100.289126762851	79.4569661988305	94.1242659854847	Rapid Progressive
M54N	HIGH	20	124.859007700359	114.953999068232	121.304050726649	Rapid Progressive
M54N	HIGH	20	93.5734669583477	86.5413700617033	91.6881441563641	Progressive medium
M54N	HIGH	20	114.260610098515	110.717259309931	113.508097131184	Rapid Progressive
M54N	HIGH	20	44.745319404295	30.4317348784393	37.6200461207461	Slow
M54N	HIGH	20	24.2094887208837	3.77895500992348	14.2200214018757	Slow
M54N	HIGH	20	115.977151923795	104.829822854861	113.522116253057	Rapid Progressive
M54N	HIGH	20	129.915065821547	101.826546364777	127.003495890433	Rapid Progressive
M54N	HIGH	30	58.4925670088826	53.821925097131	57.8036539444036	Progressive medium
M54N	HIGH	30	72.4337467389227	69.47524254621	72.6480318203321	Progressive medium
M54N	HIGH	30	71.9239409311726	67.01654686814	72.1178644390974	Progressive medium
M54N	HIGH	30	0	0	0	Static
M54N	HIGH	30	43.7390837309445	36.8932276769009	45.2268076673712	Slow
M54N	HIGH	30	0	0	0	Static
M54N	HIGH	30	0	0	0	Static
M54N	HIGH	30	69.3942742592494	63.0384604136025	69.1024603759005	Progressive medium
M54N	HIGH	30	110.432731831667	80.1675938511849	103.793882373645	Rapid
M54N	HIGH	30	0	0	0	Static
M54N	HIGH	30	74.5154658720763	27.0532008191281	65.3070656010075	Medium
M54N	HIGH	30	70.4522876139126	32.704163560051	67.2380843280994	Medium
M54N	HIGH	30	48.804165738504	25.6996725606561	47.7051898989094	Medium
M54N	HIGH	30	60.0920863448479	55.9489572018286	59.7476298126084	Progressive medium
M54N	HIGH	30	32.5200638623043	11.9501050066624	16.4050110156504	Slow
M54N	HIGH	30	66.9277596613168	61.6907894884834	64.4813861109598	Progressive medium
M54N	HIGH	30	0	0	0	Static
M54N	HIGH	30	44.1034965774612	36.8133065856729	43.2640504886675	Slow
M54N	HIGH	30	118.116662632003	105.625003576279	128.362987016962	Rapid Progressive
M54N	HIGH	30	57.4447588921467	53.1763717534136	58.1400051692646	Progressive medium
M54N	HIGH	30	69.6355085307283	60.4927960405233	68.9354875866163	Progressive medium
M54N	HIGH	30	0	0	0	Static
M54N	HIGH	30	88.3048906193033	55.8787216786514	86.1471276261694	Medium
M54N	HIGH	30	74.9368224226928	53.2886255902052	73.7062758954296	Medium
M54N	HIGH	30	77.0239231896144	62.512871391631	75.7952308481327	Progressive medium
M54N	HIGH	30	76.4477722368508	34.8094887502264	73.1957839616127	Medium
M54N	HIGH	30	93.1786258365365	75.3235888297905	87.9580368228405	Progressive medium
M54N	HIGH	30	51.3747018509316	33.0523573134727	41.58515831108	Medium
M54N	HIGH	30	68.44790615566	49.2715451796915	68.49129663927	Medium
M54N	HIGH	30	94.3461121365994	83.8191736466933	93.4376378532548	Progressive medium
M54N	HIGH	30	110.116051897553	90.4623738310803	107.355746980179	Rapid Progressive
M54N	HIGH	30	55.7332149969316	51.4410033843613	55.0443019324526	Progressive medium
M54N	HIGH	30	42.569583484372	37.1511832713716	41.0301164514662	Slow
M54N	HIGH	30	54.6120233980709	45.9108042048166	49.3785281366803	Progressive medium
M54N	HIGH	30	68.4238362106125	63.9749292860069	67.4753933953326	Progressive medium
M54N	HIGH	30	70.2146203353897	67.0910866271111	68.2346621091728	Progressive medium
M54N	HIGH	30	56.0702634035731	50.6506860637265	54.6286852175205	Progressive medium
M54N	HIGH	30	82.6341575872214	70.4397619316896	81.9886350063525	Progressive medium
M54N	HIGH	30	39.4001686973053	34.490081625784	40.885137366968	Slow
M54N	HIGH	30	0	0	0	Static
M54N	HIGH	30	0	0	0	Static
M54N	HIGH	30	88.6320942433184	29.1861590943907	80.7001520224518	Medium
M54N	HIGH	30	67.6711710890388	64.1866382433831	67.2288257099462	Progressive medium
M54N	HIGH	30	75.8534289654108	64.685290316567	74.7129168279877	Progressive medium
M54N	HIGH	30	0	0	0	Static
M54N	HIGH	30	0	0	0	Static
M54N	HIGH	30	50.3246704347636	29.8633100206718	44.7675351635611	Medium
M54N	HIGH	30	107.122537281923	69.2951545936829	95.1775873287063	Rapid
M54N	HIGH	30	43.269604428484	29.7675172798127	37.4450849494675	Slow
M54N	HIGH	30	43.4145835129822	11.2737065158948	20.8950948493189	Slow
M54N	HIGH	30	78.1831614221829	71.2780670616005	83.5500945810341	Progressive medium
M54N	HIGH	30	66.1824940478133	62.381379541611	65.633006128016	Progressive medium
M54N	HIGH	30	0	0	0	Static
M54N	HIGH	30	78.7402937090789	71.7205441161923	77.7392067163374	Progressive medium
M54N	HIGH	30	91.7791623031878	85.2152259970752	89.2223619379458	Progressive medium
M54N	HIGH	30	0	0	0	Static
M54N	HIGH	30	87.8127962834526	84.4196896914115	86.6722841460295	Progressive medium
M54N	HIGH	30	70.958389965028	60.5812574029759	65.0549439758046	Progressive medium
M54N	HIGH	30	81.3657745161648	50.8406399943162	80.7973242597213	Medium
M54N	HIGH	30	72.2498814581811	66.8405171100136	72.0993484338663	Progressive medium
M54N	HIGH	30	41.0790608748928	30.2316400793878	36.8051163084151	Slow
M54N	HIGH	30	27.5266896836533	19.2874842888082	23.9269386774853	Slow
M54N	HIGH	30	43.5595625974804	40.0373105184232	42.8595416533684	Slow
M54N	HIGH	30	57.5764067975797	54.2447898351138	56.7784970066146	Progressive medium
M54N	HIGH	30	66.8124044616826	63.0644077060641	66.0801009135936	Progressive medium
M54N	HIGH	30	96.0885152976753	87.1374911514418	94.0185226816184	Progressive medium
M54N	HIGH	30	11.8844987637863	8.01637413994731	9.64501078676853	Slow
M54N	HIGH	30	52.310182600797	41.413622953562	47.6996359590929	Progressive medium
M54N	HIGH	30	53.5730998615359	47.3878547421679	52.4741240219413	Progressive medium
M54N	HIGH	30	87.7355390825017	76.2562783892113	86.1591367861606	Progressive medium
M54N	HIGH	30	0	0	0	Static
M54N	HIGH	30	58.5359574924926	50.1121352074673	56.8025669516621	Progressive medium
M54N	HIGH	30	64.9455009179033	56.3875300071593	60.3460621558323	Progressive medium
M54N	HIGH	30	0	0	0	Static
M54N	HIGH	30	0	0	0	Static
M54N	HIGH	30	116.352305348565	111.09099394507	115.412124929656	Rapid Progressive
M54N	HIGH	30	112.52552400069	77.9097358231582	110.553292632899	Rapid
M54N	HIGH	30	0	0	0	Static
M54N	HIGH	30	0	0	0	Static
M54N	HIGH	30	0	0	0	Static
M54N	HIGH	30	71.5739304591166	66.2395948215165	70.6273418296182	Progressive medium
M54N	HIGH	30	88.3599264081149	79.0921832332731	86.5557911644465	Progressive medium
M54N	HIGH	30	64.0160204392696	56.9921042333937	63.1220759872328	Progressive medium
M54N	HIGH	30	0	0	0	Static
M54N	HIGH	30	55.0502140741855	51.0438772178785	55.0580685311986	Progressive medium
M54N	HIGH	30	67.9566163531409	62.3527576637374	66.2666162959204	Progressive medium
M54N	HIGH	30	49.1901585685721	43.0286759077582	46.3596463739285	Progressive medium
M54N	HIGH	30	0	0	0	Static
M54N	HIGH	30	90.9761140522609	80.9966798347416	89.6670959637338	Progressive medium
M54N	HIGH	30	65.0549439758046	58.2621238873252	64.5599544192504	Progressive medium
M54N	HIGH	30	68.3259473637594	63.346829216104	66.5269505800528	Progressive medium
M54N	HIGH	30	0	0	0	Static
M54N	HIGH	30	54.8659992090553	4.22500014305115	47.2102003423552	Medium
M54N	HIGH	30	84.5425974288294	80.145925254926	82.950486218462	Progressive medium
M54N	HIGH	30	44.1802106999703	39.3083986526059	43.9751793124125	Slow
M54N	HIGH	30	33.4251161939741	17.644118597458	22.670021687978	Slow
M54N	HIGH	30	50.8865572999073	44.6589500229692	54.9001273812859	Progressive medium
M54N	HIGH	30	43.7645939850382	34.3967949832261	40.0401373383578	Slow
M54N	HIGH	30	37.3490502883958	29.3325788716796	36.4551058363591	Slow
M54N	HIGH	30	60.4725252350995	54.2447898351138	58.3420339845679	Progressive medium
M54N	HIGH	30	0	0	0	Static
M54N	HIGH	30	72.5038572691654	68.4084802264628	71.9017251719065	Progressive medium
M54N	HIGH	30	74.0203040094736	70.0738914112226	71.6958892510172	Progressive medium
M54N	HIGH	30	0	0	0	Static
M54N	HIGH	30	81.7332513410018	76.6159247317158	79.439265000741	Progressive medium
M54N	HIGH	30	79.7865286241853	75.8902236128047	78.9646456351993	Progressive medium
M54N	HIGH	30	74.3896350200921	71.0805264621311	73.9906801246095	Progressive medium
M54N	HIGH	30	51.1341344367769	42.2837879224606	50.5846465169796	Progressive medium
M54N	HIGH	30	62.1339510599058	52.9391000563743	59.3449751630908	Progressive medium
M54N	HIGH	30	30.4800533330279	16.2319204914768	21.8250216593678	Slow
M54N	HIGH	30	81.6464789913096	78.5622843223677	81.0969910715123	Progressive medium
M54N	HIGH	30	57.9182046107063	52.7972895967533	55.9382463844894	Progressive medium
M54N	HIGH	30	68.0489512601774	63.2001275352915	68.2428747681022	Progressive medium
M54N	HIGH	30	53.7781312490938	46.8727540664821	52.6791554094992	Progressive medium
M54N	HIGH	30	54.297995284027	51.3993451213123	54.297995284027	Progressive medium
M54N	HIGH	30	76.8830020610675	73.5926626216536	75.8108430151323	Progressive medium
M54N	HIGH	30	68.1468029941718	61.2377298235407	68.6254672690953	Progressive medium
M54N	HIGH	30	72.1538467971094	68.2569662414919	71.7022477241652	Progressive medium
M54N	HIGH	30	0	0	0	Static
M54N	HIGH	30	64.1665534635843	54.139383294253	64.0160204392696	Progressive medium
M54N	HIGH	30	0	0	0	Static
M54N	HIGH	30	0	0	0	Static
M54N	HIGH	30	100.129300575596	72.1028180936483	98.4324354712197	Rapid
M54N	HIGH	30	0	0	0	Static
M54N	HIGH	30	88.4479288229279	83.0124708316651	87.8284409183595	Progressive medium
M54N	HIGH	30	0	0	0	Static
M54N	HIGH	30	77.0728676130409	72.591355248628	76.4896978524281	Progressive medium
M54N	HIGH	30	60.0680163998004	54.3171381774438	56.5263753814117	Progressive medium
M54N	HIGH	30	39.3890608176723	15.9434286529924	22.1750321314238	Slow
M54N	HIGH	30	75.659505457486	45.8018077378621	73.1189514318388	Medium
M54N	HIGH	30	71.6339827621762	64.053008733599	69.2984601240867	Progressive medium
M54N	HIGH	30	51.2735595814586	45.5046441609946	49.4441343795565	Progressive medium
M54N	HIGH	30	93.9965707370544	91.075951747412	93.2839637382944	Progressive medium
M54N	HIGH	30	81.266040101058	75.5460271058105	79.8882139721001	Progressive medium
M54N	HIGH	30	78.2156802676606	75.1099987153743	78.0651472433459	Progressive medium
M54N	HIGH	30	0	0	0	Static
M54N	HIGH	30	0	0	0	Static
M54N	HIGH	30	88.7934249556828	79.5422903457071	87.6418049386266	Progressive medium
M54N	HIGH	30	55.6924832324345	50.6224841205247	55.4985597245098	Progressive medium
M54N	HIGH	30	55.4191868828877	48.1724133414726	52.4492495435623	Progressive medium
M54N	HIGH	30	65.6044318956019	58.3478485510729	64.7538779271752	Progressive medium
M54N	HIGH	30	38.1451058935795	33.6411905502286	37.9400745060217	Slow
M54N	HIGH	30	95.0764480238879	77.813446203204	94.7943443119046	Progressive medium
M54N	HIGH	30	0	0	0	Static
M54N	HIGH	30	109.973957765405	90.0034120105753	106.249781459495	Rapid Progressive
M54N	HIGH	30	0	0	0	Static
M54N	HIGH	30	33.6245936417154	28.0891024852731	30.8901161081434	Slow
M54N	HIGH	30	55.6412382918114	45.5752001164438	49.2335490521821	Progressive medium
M54N	HIGH	30	66.0504770287295	57.5903320844023	65.7494109801001	Progressive medium
M54N	HIGH	30	56.9835283941724	54.1921121923556	56.6824623455429	Progressive medium
M54N	HIGH	30	80.1937843080961	76.2796835272319	78.9442754441868	Progressive medium
M54N	HIGH	30	72.9573105278911	64.053008733599	73.3017670601305	Progressive medium
M54N	HIGH	30	85.0569986180995	81.7731287025868	83.8647041144846	Progressive medium
M54N	HIGH	30	92.0514473547028	81.5983062071497	101.444452186815	Progressive medium
M54N	HIGH	30	86.1342050298432	80.3150190612288	85.7393653682504	Progressive medium
M54N	HIGH	30	60.9971386765178	57.1235019144081	60.3516160956488	Progressive medium
M54N	HIGH	30	60.4420968169039	56.7158076978769	60.4420968169039	Progressive medium
M54N	HIGH	30	0	0	0	Static
M54N	HIGH	30	59.5722223099147	55.5968923080484	58.3338213256384	Progressive medium
M54N	HIGH	30	109.901835446458	97.3229718282188	111.648944729225	Rapid Progressive
M54N	HIGH	30	0	0	0	Static
M54N	HIGH	30	65.0438360961716	62.0025068874101	65.1943691204863	Progressive medium
M54N	HIGH	30	30.3895726117727	5.34424942663154	27.4500636906429	Slow
M54N	HIGH	30	46.0641342651155	16.0772220082689	21.6800425748695	Medium
M54N	HIGH	30	86.2658329954501	83.5183255180786	85.3368074657594	Progressive medium
M54N	HIGH	30	56.8681731945383	51.1556624647504	56.362075758351	Progressive medium
M54N	HIGH	30	0	0	0	Static
M54N	HIGH	30	0	0	0	Static
M54N	HIGH	30	51.5422548966122	23.0640122489932	32.3750847778061	Medium
M54N	HIGH	30	0	0	0	Static
M54N	HIGH	30	82.0819890653648	76.0731814851129	81.8798639816451	Progressive medium
M54N	HIGH	30	66.1168878049372	64.2200021743774	65.5673998851399	Progressive medium
M54N	HIGH	30	72.5735214679929	69.2951545936829	71.6874314729693	Progressive medium
M54N	HIGH	30	70.4688632867463	61.4887127948348	75.2112370249262	Progressive medium
M54N	HIGH	30	55.1181208342582	45.2371063240654	51.14524231641	Progressive medium
M54N	HIGH	30	69.2361073038306	64.6742509291128	68.5550486963647	Progressive medium
M54N	HIGH	30	91.5445643087044	77.0109865642936	91.6692699492168	Progressive medium
M54N	HIGH	30	23.720053104146	15.7859032644508	20.1350216021473	Slow
M54N	HIGH	30	68.227829436661	62.7740313251219	68.1405861931192	Progressive medium
M54N	HIGH	30	0	0	0	Static
M54N	HIGH	30	0	0	0	Static
M54N	HIGH	30	0	0	0	Static
M54N	HIGH	30	40.3901478104138	35.3084654781449	40.185116422856	Slow
M54N	HIGH	30	40.2451687259156	34.3967949832261	40.0401373383578	Slow
M54N	HIGH	30	75.1400052297898	68.9700694103846	77.9363319550281	Progressive medium
M54N	HIGH	30	106.20873096217	89.3664935297853	103.887439063092	Rapid Progressive
M54N	HIGH	30	78.9461296299682	76.7276776897123	79.3977287029124	Progressive medium
M54N	HIGH	30	107.990272052605	93.8102271659633	113.8180467326	Rapid Progressive
M54N	HIGH	30	0	0	0	Static
M54N	HIGH	30	76.2717043994558	71.0604330266873	75.1727285598613	Progressive medium
M54N	HIGH	30	36.6000849208573	27.0927619430933	31.3250533616381	Slow
M54N	HIGH	30	40.3845938705973	35.5000593005142	39.8351059508	Slow
M54N	HIGH	30	92.5834688890334	60.7500352649239	91.5749065161537	Medium
M54N	HIGH	30	81.787148572073	77.7743012438643	79.8854169808856	Progressive medium
M54N	HIGH	30	53.3269697206919	6.95164084487278	49.4351089460645	Medium
M54N	HIGH	30	87.5034458815287	79.83252087091	86.1070421415678	Progressive medium
M54N	HIGH	30	86.3637704038337	71.670739134429	85.9085010255619	Progressive medium
M54N	HIGH	30	54.7069161984348	48.7829493677014	54.3007092305899	Progressive medium
M54N	HIGH	30	50.3886035180055	44.6604845812991	49.9846735964577	Progressive medium
M54N	HIGH	30	81.4390683892221	76.5260814023633	82.1482942022353	Progressive medium
M54N	HIGH	30	113.504726207901	100.720907061146	108.850679852132	Rapid Progressive
M54N	HIGH	30	44.9618214417204	20.5323247490543	33.6062579767935	Slow
M54N	HIGH	30	83.3231292787754	70.1943022752315	81.2883412611624	Progressive medium
M54N	HIGH	30	66.5080585873585	61.2625020742416	64.0644798170694	Progressive medium
M54N	HIGH	30	63.1930919013966	58.0072671340018	62.2271658152162	Progressive medium
M54N	HIGH	30	71.3626792995827	57.4856258285566	70.0463035865004	Progressive medium
M54N	HIGH	30	73.2907917572758	47.3415020854192	72.5377230086374	Medium
M54N	HIGH	30	84.3743660746909	79.7691409230289	83.5922841023802	Progressive medium
M54N	HIGH	30	31.5350596448717	25.0889408297942	31.8000601460891	Slow
M54N	HIGH	30	79.7609417753481	70.677160034247	78.4039981965197	Progressive medium
M54N	HIGH	30	86.9772020688631	79.717143264962	86.7168366272327	Progressive medium
M54N	HIGH	30	96.475282613808	92.8245009759329	96.0564868191745	Progressive medium
M54N	HIGH	30	96.6031485209409	88.7722086209207	96.4320775733	Progressive medium
M54N	HIGH	30	80.5142031041941	65.7641257742866	79.8207535434425	Progressive medium
M54N	HIGH	30	82.4612436369214	75.6159950506541	82.197284182549	Progressive medium
M54N	HIGH	30	70.4455792850267	66.3448842763781	70.3751065980671	Progressive medium
M54N	HIGH	30	111.024691659683	95.1103936515217	109.340054642738	Rapid Progressive
M54N	HIGH	30	64.9305254112665	61.1079740703163	65.8606057469978	Progressive medium
M54N	HIGH	30	85.2443574787926	79.0104901822339	85.8040549537955	Progressive medium
M54N	HIGH	30	88.5182077546355	81.4779886817891	88.4097573897409	Progressive medium
M54N	HIGH	30	99.9996500504681	92.5892177133367	100.193358804496	Progressive medium
M54N	HIGH	30	56.0615228463213	48.1056462777272	56.2026797257707	Progressive medium
M54N	HIGH	30	75.0862613662779	68.3794725264274	77.9757755865485	Progressive medium
M54N	HIGH	30	87.1485171653438	80.830737398893	92.4110693685775	Progressive medium
M54N	HIGH	30	89.3037254683614	81.2450914912725	93.654709327395	Progressive medium
M54N	HIGH	30	87.7739639834776	81.5380127090196	92.3721861140323	Progressive medium
M54N	HIGH	30	99.7361981960502	89.5846275994391	108.086111778137	Progressive medium
M54N	HIGH	30	62.3062634392535	54.1064016382561	68.6640454228508	Medium
M54N	HIGH	30	123.64399888691	110.901223878959	135.88661654567	Rapid Progressive
M54N	HIGH	30	92.9728130361039	81.8603999426881	90.499998702854	Progressive medium
M54N	HIGH	30	45.1512274764326	8.4500002861023	32.7250952498621	Medium
M54N	HIGH	30	64.6066377945686	45.7003639638408	58.6883447025888	Medium
M54N	HIGH	30	96.920106929456	91.0092883219891	93.7350197327968	Progressive medium
M54N	HIGH	30	97.5656295103249	88.7290267224954	94.3805423136657	Progressive medium
M54N	HIGH	30	43.7701479248547	25.3500008583069	42.0801478676343	Slow
M54N	HIGH	30	43.7701479248547	32.4638409829537	40.885137366968	Slow
M54N	HIGH	30	74.3034355233714	5.34424942663154	69.8238780988365	Medium
M54N	HIGH	30	79.5294956112729	28.0840268526357	73.4113559960413	Medium
M54N	HIGH	30	0	0	0	Static
M54N	HIGH	30	36.8895967584385	29.4782713849289	35.1114164971595	Slow
M54N	HIGH	30	47.7351719856898	39.5799312288782	43.4145835129822	Progressive medium
M54N	HIGH	30	82.4429444234748	62.60988352847	81.2299609960193	Medium
M54N	HIGH	30	68.173113822248	52.6957627617075	66.6659293933193	Medium
M54N	HIGH	30	59.8534919900969	53.7727290933782	59.6725267343157	Progressive medium
M54N	HIGH	30	59.3976193405524	51.3785033234203	56.373183637984	Progressive medium
M54N	HIGH	30	100.856041566341	28.0891024852731	91.4932620901428	Rapid
M54N	HIGH	30	58.0802037165704	13.9360974864397	52.3180370578101	Medium
M54N	HIGH	30	55.0692158799199	24.6067722589106	45.6540714899999	Medium
M54N	HIGH	30	88.9024611512572	77.6756825433056	86.2584248698521	Progressive medium
M54N	HIGH	30	0	0	0	Static
M54N	HIGH	30	32.7195413100456	21.9862447392415	25.9050427179207	Slow
M54N	HIGH	30	44.5961856168188	14.7572910707603	23.020032160034	Slow
M54N	HIGH	30	68.0559833750089	46.2285298242915	53.2304975150779	Progressive medium
M54N	HIGH	30	99.7087237209749	89.6294245911605	97.8248450692801	Progressive medium
M54N	HIGH	30	108.587023209271	54.9315014753151	92.5372932350792	Rapid
M54N	HIGH	30	103.448764849463	75.2157705282338	91.0464884078511	Rapid Progressive
M54N	HIGH	30	78.3773211716084	70.1350023746491	77.5267672031817	Progressive medium
M54N	HIGH	30	63.5216123532148	19.7989835987825	59.8381105338636	Medium
M54N	HIGH	30	92.0615847479992	71.9640443255651	84.2705549086837	Progressive medium
M54N	HIGH	30	42.667472331225	3.48402437160992	27.5950427751412	Slow
M54N	HIGH	30	68.9603650296499	35.1463132298073	53.675049628995	Medium
M54N	HIGH	30	0	0	0	Static
M54N	HIGH	30	61.1948014075658	54.0403779386929	59.0042183848864	Progressive medium
M54N	HIGH	30	91.7305760816776	81.3880235265294	86.4943310070206	Progressive medium
M54N	HIGH	30	0	0	0	Static
M54N	HIGH	30	88.1124058173052	53.788748785591	81.5822719852719	Medium
M54N	HIGH	30	61.3360412689407	46.9640647128965	56.4581104194227	Progressive medium
M54N	HIGH	30	70.9297189855873	58.6042701735095	67.3188600997862	Progressive medium
M54N	HIGH	30	0	0	0	Static
M54N	HIGH	30	51.1451541869111	6.15169306472765	16.7550214877064	Medium
M54N	HIGH	30	35.4540188436176	0.84500002861023	29.4900742199194	Slow
M54N	HIGH	30	76.6615321226432	58.0164983252865	75.2609087639198	Medium
M54N	HIGH	30	89.6183156106727	78.7282293734059	87.0585384309872	Progressive medium
M54N	HIGH	30	74.6316016710852	66.9312569234732	73.3595188459935	Progressive medium
M54N	HIGH	30	73.9224151626205	67.5207370644232	72.1363804443284	Progressive medium
M54N	HIGH	30	78.1969411995976	45.292316830929	75.4974182221231	Medium
M54N	HIGH	30	106.172960742128	80.3416855505014	101.776453227649	Rapid
M54N	HIGH	30	84.0973854169962	37.1223429125639	74.932570972688	Medium
M54N	HIGH	30	71.3420822778995	65.4806873463427	68.8283450459116	Progressive medium
M54N	HIGH	30	0	0	0	Static
M54N	HIGH	30	69.8765222762981	59.7624739435471	67.7894215093766	Progressive medium
M54N	HIGH	30	69.6937461170947	51.7937458256862	68.7415640786915	Medium
M54N	HIGH	30	70.518345103132	63.4650714783307	70.4204562562789	Progressive medium
M54N	HIGH	30	69.0011332985806	12.9260149046101	65.5499335323588	Medium
M54N	HIGH	30	50.6880893036492	18.6091952660607	48.5446359877032	Medium
M54N	HIGH	30	50.488611855908	20.8699611761567	47.2046464025387	Medium
M54N	HIGH	30	70.5654353407771	50.4317084999833	64.3549230316926	Medium
M54N	HIGH	30	37.4450849494675	29.4297873531243	35.8095832554901	Slow
M54N	HIGH	30	42.0330576299891	20.437824083926	27.800074162699	Slow
M54N	HIGH	30	43.7341655668426	29.1861590943907	38.6641653951813	Slow
M54N	HIGH	30	74.6260477312688	65.1527352645183	74.2012654519839	Progressive medium
M54N	HIGH	30	75.3205147355643	55.6033133847353	71.7623000272248	Medium
M54N	HIGH	30	88.4476957081612	71.5261453696268	83.4652942700591	Progressive medium
M54N	HIGH	30	89.2461869696258	54.4812089256131	85.1986848108895	Medium
M54N	HIGH	30	93.0213419796757	48.3721002587977	86.1521384875441	Medium
M54N	HIGH	30	90.5887528369148	52.5940399409752	82.371872370281	Medium
M54N	HIGH	30	61.8536047866773	42.7623449874729	56.362075758351	Medium
M54N	HIGH	30	94.5520194589951	79.447979379122	91.7818783002392	Progressive medium
M54N	HIGH	30	43.2072516082278	33.2569511515434	37.3601581680289	Slow
M54N	HIGH	30	0	0	0	Static
M54N	HIGH	30	87.5670331313978	75.9560556550853	85.7376079294956	Progressive medium
M54N	HIGH	30	79.9353042097452	73.0521951167624	77.6542799348989	Progressive medium
M54N	HIGH	30	94.6308097530872	82.5898376732868	90.4723171332702	Progressive medium
M54N	HIGH	30	90.4375326095026	84.1104047015859	88.3325665360138	Progressive medium
M54N	HIGH	30	54.6758149242539	46.259410609181	50.5790925771631	Progressive medium
M54N	HIGH	30	45.2680786599319	37.7328231969524	42.6841341506746	Progressive medium
M54N	HIGH	30	47.2591447657818	25.6579635703983	32.0250743057501	Progressive medium
M54N	HIGH	30	69.144699041953	36.374282324122	55.72616507325	Medium
M54N	HIGH	30	89.9898346931875	76.7276776897123	84.4304383738767	Progressive medium
M54N	HIGH	30	65.1869609948883	54.612110625422	60.4725252350995	Progressive medium
M54N	HIGH	30	0	0	0	Static
M54N	HIGH	30	74.1500205113607	63.149266781507	69.1423731599555	Progressive medium
M54N	HIGH	30	74.9619201696549	68.4084802264628	72.6594979018815	Progressive medium
M54N	HIGH	30	38.9711435855436	12.4762759083222	15.8684851612676	Slow
M54N	HIGH	30	0	0	0	Static
M54N	HIGH	30	0	0	0	Static
M54N	HIGH	30	90.8463402724354	87.7214223897552	90.2206418394825	Progressive medium
M54N	HIGH	30	70.5373551473268	61.7347367323472	68.2036764662801	Progressive medium
M54N	HIGH	30	0	0	0	Static
M54N	HIGH	30	41.9162064464899	32.1211175843496	38.3501372811373	Slow
M54N	HIGH	30	49.7862903945993	39.6790276041965	44.3796881477116	Progressive medium
M54N	HIGH	30	61.5416541269979	48.2834524746	58.3531418642009	Progressive medium
M54N	HIGH	30	65.6044318956019	54.1459772146592	58.0465218757549	Progressive medium
M54N	HIGH	30	49.7997382605172	40.9890343722633	46.3596463739285	Progressive medium
M54N	HIGH	30	100.334778294569	75.7018166100883	96.9261072006876	Rapid
M54N	HIGH	30	114.04620717786	76.2148431371451	98.9784124386637	Rapid
M54N	HIGH	30	73.6790436219156	24.8665577004984	69.868667819285	Medium
M54N	HIGH	30	60.0352874644083	54.7948476438905	58.407640227444	Progressive medium
M54N	HIGH	30	55.3064904023664	44.8168769662967	52.6791554094992	Progressive medium
M54N	HIGH	30	64.6537280322137	45.0472994464081	63.1766138195642	Medium
M54N	HIGH	30	97.3916577489032	23.5389769854299	94.3995046503119	Medium
M54N	HIGH	30	80.8532218598028	38.1842788164623	74.5882111874752	Medium
M54N	HIGH	30	54.9626153406263	42.2584505859665	50.0841030206089	Progressive medium
M54N	HIGH	30	0	0	0	Static
M54N	HIGH	30	92.9880361496267	65.1527352645183	88.8332038147566	Medium
M54N	HIGH	30	98.6147961505684	70.8642234491751	98.2523666915397	Medium
M54N	HIGH	30	50.3796151294218	44.2315343672648	48.4845836846436	Progressive medium
M54N	HIGH	30	80.7571299207928	71.125715937127	78.2475079226947	Progressive medium
M54N	HIGH	30	81.19446336148	76.6159247317158	80.3701447162132	Progressive medium
M54N	HIGH	30	57.6171780311651	29.575001001358	51.9976899397064	Medium
M54N	HIGH	30	0	0	0	Static
M54N	HIGH	30	37.1361644438249	23.8553550285041	31.0295412528251	Slow
M54N	HIGH	30	63.6336392337378	32.8682201853934	60.6794108084387	Medium
M54N	HIGH	30	60.1225147630435	53.4023973536305	56.3324518734869	Progressive medium
M54N	HIGH	30	69.2642352048295	57.5407173156968	65.7928014637101	Progressive medium
M54N	HIGH	30	34.3905790306199	26.2494604070063	28.3384542028632	Slow
M54N	HIGH	30	0	0	0	Static
M54N	HIGH	30	65.2558620845921	42.0098061844237	51.7516599769347	Progressive medium
M54N	HIGH	30	39.8840503742265	21.9374766686775	34.2645622827678	Slow
M54N	HIGH	30	48.3089776508029	6.09338186184544	17.8742707712868	Medium
M54N	HIGH	30	44.1641303510201	21.9862447392415	40.535126894912	Slow
M54N	HIGH	30	53.713106476717	30.6188649117704	52.55905080338	Medium
M54N	HIGH	30	72.7762918074424	44.9123675794584	68.1490438772005	Medium
M54N	HIGH	30	59.1169938035841	49.2207983382627	53.3135701107351	Progressive medium
M54N	HIGH	30	73.8004958398081	46.6054095259834	71.5969507517142	Medium
M54N	HIGH	30	70.7215617739966	63.4256818836909	67.5714280564043	Progressive medium
M54N	HIGH	30	52.5377580269922	39.723989689561	49.7262380915397	Medium
M54N	HIGH	30	48.5501899275197	39.723989689561	46.0096359018725	Progressive medium
M54N	HIGH	30	51.8040851646097	29.0758603870621	48.8308944026645	Medium
M54N	HIGH	30	42.7201165086867	33.4282694836237	38.1451058935795	Slow
M54N	HIGH	30	82.0203835721899	50.6436370502537	72.3967147284607	Medium
M54N	HIGH	30	97.7885912399089	54.6055729931935	82.443697537492	Medium
M54N	HIGH	30	83.6052624931825	60.9338186184544	79.9241963301122	Medium
M54N	HIGH	30	55.3062682159205	46.3175275019072	51.3713660207712	Progressive medium
M54N	HIGH	40	32.5555998889012	11.9501050066624	14.2200214018757	Slow
M54N	HIGH	40	0	0	0	Static
M54N	HIGH	40	0	0	0	Static
M54N	HIGH	40	34.4039874274495	20.5597380485249	24.3600217451984	Slow
M54N	HIGH	40	30.0451160795332	17.644118597458	20.4850320742033	Slow
M54N	HIGH	40	36.115943875771	26.5557889036942	36.105095364303	Slow
M54N	HIGH	40	48.2491238788902	37.2183905321213	42.8346671749893	Progressive medium
M54N	HIGH	40	21.8850739624273	12.0097068976291	14.4250527894335	Slow
M54N	HIGH	40	0	0	0	Static
M54N	HIGH	40	42.0801478676342	36.6578114594574	42.5751374241885	Slow
M54N	HIGH	40	0	0	0	Static
M54N	HIGH	40	29.789820331364	24.9853108022231	30.5714774246068	Slow
M54N	HIGH	40	58.6090497221125	18.2410436250698	28.6450741913092	Medium
M54N	HIGH	40	64.9302478818354	18.1429200320661	32.634614528607	Medium
M54N	HIGH	40	35.2000430326332	17.9649470317834	22.8750530755358	Slow
M54N	HIGH	40	0	0	0	Static
M54N	HIGH	40	39.0446042854328	12.4762759083222	26.9550741340887	Slow
M54N	HIGH	40	0	0	0	Static
M54N	HIGH	40	36.7146355871599	26.8943743927955	34.5600743915808	Slow
M54N	HIGH	40	0	0	0	Static
M54N	HIGH	40	27.6550950782007	6.43532849234402	16.6100424032082	Slow
M54N	HIGH	40	37.3546042282124	19.7086180718766	26.7500427465309	Slow
M54N	HIGH	40	38.3445833413208	12.0097068976291	18.7950320169828	Slow
M54N	HIGH	40	51.8585835278528	25.5743415221151	27.9450532471972	Progressive medium
M54N	HIGH	40	42.6730262710416	24.1675917201395	31.5300847491959	Slow
M54N	HIGH	40	46.8564901162641	18.9890139137713	30.4800533330279	Medium
M54N	HIGH	40	19.1450424890389	15.5121385145435	19.6400320455931	Slow
M54N	HIGH	40	0	0	0	Static
M54N	HIGH	40	42.3267550221089	38.0625383166279	41.3200746204626	Slow
M54N	HIGH	40	33.9634962341384	12.870656984688	16.9000005722046	Slow
M54N	HIGH	40	0	0	0	Static
M54N	HIGH	40	35.9601162798048	10.5878200112749	13.3750213732655	Slow
M54N	HIGH	40	43.2751583683005	35.8702263322804	40.185116422856	Slow
M54N	HIGH	40	55.1504034382352	14.7814635539075	30.3350742485296	Medium
M54N	HIGH	40	40.7401582824698	30.4317348784393	34.5600743915808	Slow
M54N	HIGH	40	48.3147301217663	42.0976266552866	47.2702526454148	Progressive medium
M54N	HIGH	40	34.2701162225844	8.4921451873764	22.0300530469256	Slow
M54N	HIGH	40	72.0144216524277	49.711575033827	71.4122895551688	Medium
M54N	HIGH	40	27.1000532185869	20.1563948292318	25.6150845489243	Slow
M54N	HIGH	40	32.5200638623043	16.0772220082689	16.9000005722046	Slow
M54N	HIGH	40	47.108611741467	31.5718065289017	38.2900849780777	Progressive medium
M54N	HIGH	40	62.9448537678459	29.0390010520829	33.5700952784723	Progressive medium
M54N	HIGH	40	0	0	0	Static
M54N	HIGH	40	46.8130996326541	16.2319204914768	25.9050427179207	Medium
M54N	HIGH	40	32.7250952498621	26.2358561249798	29.1400637478634	Slow
M54N	HIGH	40	43.8246462880978	37.7328231969524	43.3296567315436	Slow
M54N	HIGH	40	0	0	0	Static
M54N	HIGH	40	42.1891445941204	34.655304519321	42.4246043998737	Slow
M54N	HIGH	40	0	0	0	Static
M54N	HIGH	40	31.2401265801995	26.3173763301122	31.2401265801995	Slow
M54N	HIGH	40	41.8751164800764	33.8211195476845	37.3001058649693	Slow
M54N	HIGH	40	0	0	0	Static
M54N	HIGH	40	29.4900742199194	24.5050008296967	27.1000532185869	Slow
M54N	HIGH	40	0	0	0	Static
M54N	HIGH	40	47.7937436776468	3.38000011444092	28.1100265119414	Medium
M54N	HIGH	40	33.8600534474688	27.3680886384216	29.7800323889158	Slow
M54N	HIGH	40	33.6190397018989	10.1400003433228	14.9200423459877	Slow
M54N	HIGH	40	0	0	0	Static
M54N	HIGH	40	32.2111508649009	16.2302402712204	19.2000234723454	Slow
M54N	HIGH	40	44.1201583969107	36.6870169970547	41.4401792265818	Slow
M54N	HIGH	40	0	0	0	Static
M54N	HIGH	40	46.0641342651155	38.7780447138302	41.6700850925187	Progressive medium
M54N	HIGH	40	0	0	0	Static
M54N	HIGH	40	59.1621595347991	54.7687796844495	59.4632255834286	Progressive medium
M54N	HIGH	40	0	0	0	Static
M54N	HIGH	40	34.4640397305091	13.5463809715467	18.4450215449268	Slow
M54N	HIGH	40	37.0045937561563	8.32228512429579	12.1800108725992	Slow
M54N	HIGH	40	25.3500008583069	23.7202811556022	24.3600217451984	Slow
M54N	HIGH	40	0	0	0	Static
M54N	HIGH	40	32.7250952498621	21.1756400225497	26.2550531899767	Slow
M54N	HIGH	40	35.8040293156736	12.0097068976291	22.1750321314238	Slow
M54N	HIGH	40	31.0295412528251	23.6750852787432	28.5850218882496	Slow
M54N	HIGH	40	40.5896252581551	35.6205349611743	40.7401582824698	Slow
M54N	HIGH	40	47.1935385229057	40.595194439672	45.2551165945174	Progressive medium
M54N	HIGH	40	41.8391341220644	26.9474205476751	32.5801161653639	Slow
M54N	HIGH	40	13.7250318453215	8.01637413994731	13.5200004577637	Slow
M54N	HIGH	40	0	0	0	Static
M54N	HIGH	40	38.7379842969868	23.6750852787432	29.4900742199194	Slow
M54N	HIGH	40	38.2485486802491	32.3536817206789	38.2051581966391	Slow
M54N	HIGH	40	0	0	0	Static
M54N	HIGH	40	0	0	0	Static
M54N	HIGH	40	0	0	0	Static
M54N	HIGH	40	56.0969920677336	50.2046653278363	54.1040717761022	Progressive medium
M54N	HIGH	40	0	0	0	Static
M54N	HIGH	40	36.3950535332995	24.6067722589106	26.9550741340887	Slow
M54N	HIGH	40	15.5600109870401	7.9717143264962	10.985000371933	Slow
M54N	HIGH	40	32.5200638623043	24.0194137952582	29.8400846919754	Slow
M54N	HIGH	40	43.7645939850382	31.4471730361655	35.5500535046892	Slow
M54N	HIGH	40	0	0	0	Static
M54N	HIGH	40	23.37004263209	9.33333037553355	9.64501078676853	Slow
M54N	HIGH	40	44.4175246915051	25.4062717396623	32.5200638623043	Slow
M54N	HIGH	40	33.0751057219181	28.5929830616224	31.8800952212519	Slow
M54N	HIGH	40	34.0650848350266	22.7523220804973	25.9050427179207	Slow
M54N	HIGH	40	0	0	0	Static
M54N	HIGH	40	37.2151790835307	31.7522183204894	37.2151790835307	Slow
M54N	HIGH	40	50.0841424896971	5.9750525033312	25.6095306091078	Medium
M54N	HIGH	40	37.0101476959729	22.5474130317896	29.3450951354212	Slow
M54N	HIGH	40	44.1802106999703	38.2403360213197	44.1802106999703	Slow
M54N	HIGH	40	62.2069081504415	23.3715459905573	29.8345307521589	Medium
M54N	HIGH	40	0	0	0	Static
M54N	HIGH	40	29.8400846919754	19.453361550801	24.070063576202	Slow
M54N	HIGH	40	51.7436746596338	39.6069821019954	51.1941867398365	Medium
M54N	HIGH	40	43.5669707230784	19.268965336589	22.3800635189816	Slow
M54N	HIGH	40	0	0	0	Static
M54N	HIGH	40	0	0	0	Static
M54N	HIGH	40	34.6579632384339	7.79051533018577	22.0300530469256	Slow
M54N	HIGH	40	0	0	0	Static
M54N	HIGH	40	57.0682715818672	32.9983059979708	43.6796672035996	Medium
M54N	HIGH	40	37.3490502883958	25.4203199971581	30.6850847205857	Slow
M54N	HIGH	40	46.2580577730403	0	40.3901478104138	Medium
M54N	HIGH	40	46.2146672894303	34.6759020275403	42.0801478676342	Progressive medium
M54N	HIGH	40	17.9500319883726	8.98247351589169	12.6750004291534	Slow
M54N	HIGH	40	35.6101058077488	27.8721949728794	30.8300638050839	Slow
M54N	HIGH	40	46.2450957076258	36.5602911710726	44.2651374814089	Progressive medium
M54N	HIGH	40	0	0	0	Static
M54N	HIGH	40	0	0	0	Static
M54N	HIGH	40	41.4401792265818	22.1157671836324	23.020032160034	Slow
M54N	HIGH	40	37.3001058649693	30.4669093092272	35.405074420191	Slow
M54N	HIGH	40	30.8300638050839	18.8947750496174	23.37004263209	Slow
M54N	HIGH	40	51.6836223565742	38.906723101602	42.8650955931849	Progressive medium
M54N	HIGH	40	47.9780399170411	5.41064016382561	27.1000532185869	Medium
M54N	HIGH	40	55.9954034668454	52.6957627617075	56.0480476443071	Progressive medium
M54N	HIGH	40	29.3450951354212	18.6666607510671	22.8750530755358	Slow
M54N	HIGH	40	38.1451058935795	29.6714152782967	36.9500953929133	Slow
M54N	HIGH	40	74.2261617963519	3.77895500992348	43.9562169757663	Medium
M54N	HIGH	40	46.3596463739285	39.2811421611838	44.6151479534649	Progressive medium
M54N	HIGH	40	38.0490712325079	16.1437028790863	22.5250426034798	Slow
M54N	HIGH	40	39.9351170892434	32.6093143377448	37.7201184314365	Slow
M54N	HIGH	40	39.7545559591871	32.3150372615252	41.1067517401118	Slow
M54N	HIGH	40	52.5263613370761	33.6411905502286	41.2896462022671	Progressive medium
M54N	HIGH	40	57.3465009316429	50.2046653278363	55.698037172251	Progressive medium
M54N	HIGH	40	40.4335382940238	19.8889385535431	28.4400428037514	Slow
M54N	HIGH	40	0	0	0	Static
M54N	HIGH	40	29.3450951354212	24.9525518166444	29.3450951354212	Slow
M54N	HIGH	40	50.8986746310236	45.5516936074702	50.8552841474135	Progressive medium
M54N	HIGH	40	49.2446569318152	41.4394768461771	48.2546778187067	Progressive medium
M54N	HIGH	40	37.2400535619097	26.841223403311	34.355043004023	Slow
M54N	HIGH	40	75.7648024299371	73.184027544834	75.6142694056224	Progressive medium
M54N	HIGH	40	20.4850320742033	11.769488492715	16.9000005722046	Slow
M54N	HIGH	40	40.8002105855294	35.949761299845	41.58515831108	Slow
M54N	HIGH	40	45.708569853243	17.2346865394801	30.3350742485296	Medium
M54N	HIGH	40	52.6191031064396	46.1125426970812	50.2290821051071	Progressive medium
M54N	HIGH	40	36.3101267518608	27.5889597763757	34.4150953070826	Slow
M54N	HIGH	40	64.325972788512	10.2798690242625	39.3890608176723	Medium
M54N	HIGH	40	42.3008005677166	7.39375025033951	29.7720253639974	Slow
M54N	HIGH	40	0	0	0	Static
M54N	HIGH	40	37.2040712038976	27.7952352448418	33.2200848064163	Slow
M54N	HIGH	40	23.0800844630936	12.870656984688	15.9100214590962	Slow
M54N	HIGH	40	28.0900323316954	7.79051533018577	12.1800108725992	Slow
M54N	HIGH	40	50.1026190258399	44.2799365714613	48.8642180415636	Progressive medium
M54N	HIGH	40	34.2645622827679	24.1971184162093	27.2450323030851	Slow
M54N	HIGH	40	28.9950846633652	19.7267242934921	24.420074048258	Slow
M54N	HIGH	40	41.3801269235222	36.1280747949037	42.3701060366307	Slow
M54N	HIGH	40	33.980158053588	30.290628701488	35.4651267232506	Slow
M54N	HIGH	40	40.3166871105246	22.0349048756485	35.2545413958763	Slow
M54N	HIGH	40	0	0	0	Static
M54N	HIGH	40	0	0	0	Static
M54N	HIGH	40	44.5546493189902	10.5878200112749	13.8700109298197	Slow
M54N	HIGH	40	31.4565938756803	25.1616860548169	29.550126522979	Slow
M54N	HIGH	40	43.8135384084647	17.7651082566718	23.37004263209	Slow
M54N	HIGH	40	54.4781521932058	49.2207983382627	53.2942495721726	Progressive medium
M54N	HIGH	40	53.8575040907158	13.9872393004572	20.4850320742033	Medium
M54N	HIGH	40	0	0	0	Static
M54N	HIGH	40	0	0	0	Static
M54N	HIGH	40	34.9100848636368	27.4852415153235	32.9301266374199	Slow
M54N	HIGH	40	41.58515831108	27.9744786009143	33.0695517821016	Slow
M54N	HIGH	40	24.420074048258	7.21968340923922	10.985000371933	Slow
M54N	HIGH	40	30.1900951640314	24.3295451063767	27.800074162699	Slow
M54N	HIGH	40	71.6784085694826	6.81260802797532	38.8885173213016	Medium
M54N	HIGH	40	39.485095478744	13.9360974864397	19.9900425176491	Slow
M54N	HIGH	40	0	0	0	Static
M54N	HIGH	40	38.1035695957509	30.290628701488	36.5641025628452	Slow
M54N	HIGH	40	52.263538694567	18.5515517762079	27.1601055216465	Medium
M54N	HIGH	40	42.4735488233003	22.7523220804973	30.6850847205857	Slow
M54N	HIGH	40	35.4651267232506	23.4934323242805	28.500095106811	Slow
M54N	HIGH	40	38.4951163656355	28.2032605183042	32.0250743057501	Slow
M54N	HIGH	40	41.6285487946901	27.8721949728794	35.405074420191	Slow
M54N	HIGH	40	46.3596463739285	31.673414608052	36.9500953929133	Progressive medium
M54N	HIGH	40	0	0	0	Static
M54N	HIGH	40	44.3685802680785	36.6870169970547	43.324102791727	Slow
M54N	HIGH	40	32.3750847778061	26.0309387246287	31.3851056646977	Slow
M54N	HIGH	40	0	0	0	Static
M54N	HIGH	40	50.8686044147444	13.6252160559506	25.2650740768683	Medium
M54N	HIGH	40	39.7446252295448	16.253900082441	19.9900425176491	Slow
M54N	HIGH	40	0	0	0	Static
M54N	HIGH	40	39.6901268663017	29.8991531742257	39.6901268663018	Slow
M54N	HIGH	40	21.3300321028135	8.4921451873764	12.6750004291534	Slow
M54N	HIGH	40	0	0	0	Static
M54N	HIGH	40	32.2245517534914	19.7267242934921	23.5150217165882	Slow
M54N	HIGH	40	42.0330576299891	18.6091952660607	28.7900532758074	Slow
M54N	HIGH	40	43.1791237072288	31.549182515585	40.185116422856	Slow
M54N	HIGH	40	27.0151264371483	19.9427167640637	25.4100531613665	Slow
M54N	HIGH	40	34.2645622827679	15.5810306603715	18.7950320169829	Slow
M54N	HIGH	40	0	0	0	Static
M54N	HIGH	40	45.008548909131	29.5870699677863	35.6101058077488	Progressive medium
M54N	HIGH	40	0	0	0	Static
M54N	HIGH	40	36.6545832841003	25.3500008583069	32.2301056933079	Slow
M54N	HIGH	40	32.3695308379896	14.5869621377682	15.9100214590962	Slow
M54N	HIGH	40	31.0350951926417	12.9260149046101	15.9100214590962	Slow
M54N	HIGH	40	56.362075758351	39.0989466420786	43.9151270093529	Progressive medium
M54N	HIGH	40	67.3489303160654	56.973308397924	66.7015535494151	Progressive medium
M54N	HIGH	40	32.9301266374199	26.9606657785302	32.7250952498621	Slow
M54N	HIGH	40	26.8645934128336	19.5083405437581	26.4000322744749	Slow
M54N	HIGH	40	42.624081847615	21.1924929022746	31.1800742771399	Slow
M54N	HIGH	40	47.2241476034485	30.5908166565596	45.2920668986066	Medium
M54N	HIGH	40	30.6850847205857	23.0640122489932	27.1000532185869	Slow
M54N	HIGH	40	0	0	0	Static
M54N	HIGH	40	43.1135174643527	15.9434286529924	22.670021687978	Slow
M54N	HIGH	40	34.2701162225844	26.6811351558781	29.7800323889158	Slow
M54N	HIGH	40	40.1828553747476	18.0837903146683	27.9450532471972	Slow
M54N	HIGH	40	42.7746148719297	31.3106434201905	38.8996252009346	Slow
M54N	HIGH	40	0	0	0	Static
M54N	HIGH	40	31.1800742771399	15.4198035363937	20.3400529897051	Slow
M54N	HIGH	40	40.0401373383578	32.9983059979708	41.0301164514662	Slow
M54N	HIGH	40	32.7250952498621	26.4526850694644	31.5300847491959	Slow
M54N	HIGH	40	51.1396883765934	33.1278809964648	50.795231844354	Medium
M54N	HIGH	40	0	0	0	Static
M54N	HIGH	40	27.9450532471972	17.9649470317834	22.3800635189816	Slow
M54N	HIGH	40	44.0241237358391	7.79051533018577	10.985000371933	Slow
M54N	HIGH	40	40.9254578442651	22.3246384908961	34.1251371380862	Slow
M54N	HIGH	40	34.10617480144	26.2358561249798	30.3272197915165	Slow
M54N	HIGH	40	38.0490712325078	10.985000371933	25.9050427179207	Slow
M54N	HIGH	40	0	0	0	Static
M54N	HIGH	40	52.9331312204835	49.1264151290052	52.8897407368735	Progressive medium
M54N	HIGH	40	34.1740815615127	28.5929830616224	33.6245936417154	Slow
M54N	HIGH	40	38.839572897875	31.024277029087	38.2900849780777	Slow
M54N	HIGH	40	32.6650429468025	23.6750852787432	31.4700324461363	Slow
M54N	HIGH	40	41.3745729837057	12.5618285168058	17.9500319883726	Slow
M54N	HIGH	40	50.5865007027611	24.5195654674341	30.1300428609718	Progressive medium
M54N	HIGH	40	49.3536931273896	7.65180070080276	27.4500636906429	Medium
M54N	HIGH	40	29.5445725831625	12.5618285168058	15.5600109870401	Slow
M54N	HIGH	40	0	0	0	Static
M54N	HIGH	40	35.8751894983662	32.1211175843496	38.3501372811373	Slow
M54N	HIGH	40	41.1880576013789	24.1675917201395	29.8400846919754	Slow
M54N	HIGH	40	0	0	0	Static
M54N	HIGH	40	36.1595937275461	17.1099465172755	20.9800216307575	Slow
M54N	HIGH	40	31.7351161367537	18.8947750496174	23.5750740196478	Slow
M54N	HIGH	40	0	0	0	Static
M54N	HIGH	40	35.3145936989359	11.4932429690226	18.4450215449268	Slow
M54N	HIGH	40	23.37004263209	10.8212803276512	15.9100214590962	Slow
M54N	HIGH	40	37.3601581680289	31.7184692746508	35.8751894983662	Slow
M54N	HIGH	40	22.3800635189816	14.7814635539075	20.4850320742033	Slow
M54N	HIGH	40	0	0	0	Static
M54N	HIGH	40	30.3840186719562	14.4640706292153	17.9500319883726	Slow
M54N	HIGH	40	0	0	0	Static
M54N	HIGH	40	0	0	0	Static
M54N	HIGH	40	37.7046147002684	11.7391155685511	17.9500319883726	Slow
M54N	HIGH	40	0	0	0	Static
M54N	HIGH	40	40.885137366968	27.8721949728794	36.8900430898537	Slow
M54N	HIGH	40	49.7941448516125	37.8744811467793	44.3251897844685	Progressive medium
M54N	HIGH	40	28.1990290581815	11.4932429690226	16.7550214877064	Slow
M54N	HIGH	40	39.7501791693614	33.1278809964648	40.535126894912	Slow
M54N	HIGH	40	38.0546251723244	15.5810306603715	20.4850320742033	Slow
M54N	HIGH	40	0	0	0	Static
M54N	HIGH	40	75.9127017091921	61.3822387534019	74.524953835309	Progressive medium
M54N	HIGH	40	45.5450747635138	43.1694958992674	45.5450747635138	Progressive medium
M54N	HIGH	40	0	0	0	Static
M54N	HIGH	40	43.310613971984	36.6739407537886	44.9224135315656	Slow
M54N	HIGH	40	38.1996042568226	27.0532008191281	31.3851056646977	Slow
M54N	HIGH	40	63.9070237127835	60.1376493546204	63.605957664154	Progressive medium
M54N	HIGH	40	57.0980790604751	49.5172900716338	54.3747094065361	Progressive medium
M54N	HIGH	40	55.8493006873091	49.1814260040675	54.297995284027	Progressive medium
M54N	HIGH	40	34.4150953070826	27.3027864965967	33.2200848064163	Slow
M54N	HIGH	40	26.9550741340887	13.9872393004572	17.6000215163166	Slow
M54N	HIGH	40	36.9500953929133	32.1211175843496	36.2500744488012	Slow
M54N	HIGH	40	46.058580325299	32.955001115799	39.1350850066879	Progressive medium
M54N	HIGH	40	43.269604428484	27.5241816645058	34.0650848350266	Slow
M54N	HIGH	40	0	0	0	Static
M54N	HIGH	40	0	0	0	Static
M54N	HIGH	40	51.1396883765934	45.0710690194876	51.9791344653871	Progressive medium
M54N	HIGH	40	37.3490502883958	15.4198035363937	16.7550214877064	Slow
M54N	HIGH	40	35.2187725486987	25.1236570336115	29.8018929494302	Slow
M54N	HIGH	40	31.1800742771399	20.0854213876254	25.2050217738087	Slow
M54N	HIGH	40	0	0	0	Static
M54N	HIGH	40	27.6550950782007	8.4500002861023	14.2200214018757	Slow
M54N	HIGH	40	43.2640504886675	8.61734326974004	22.3800635189816	Slow
M54N	HIGH	40	31.4121723444175	8.80208363135656	13.0748048813794	Slow
M54N	HIGH	40	33.9516364351079	27.5696524807084	34.0146264841526	Slow
M54N	HIGH	40	33.0969155783972	25.3373519869938	32.1709900580939	Slow
M54N	HIGH	40	42.7445398006122	37.161500027575	41.7438659996713	Slow
M54N	HIGH	40	46.4444973396082	42.6755741554636	47.6598050570876	Progressive medium
M54N	HIGH	40	28.4600158019935	9.79243553379551	14.3200243938917	Slow
M54N	HIGH	40	45.0567464711015	37.0652715059834	43.0973355886684	Progressive medium
M54N	HIGH	40	41.1367778916416	32.8386170355161	38.962111737923	Slow
M54N	HIGH	40	54.1660066862335	48.4530845885347	52.372421814705	Progressive medium
M54N	HIGH	40	34.0550908493062	20.0084546090499	22.7015649783715	Slow
M54N	HIGH	40	27.8824047676656	18.412454129663	22.1006439039826	Slow
M54N	HIGH	40	56.2588554891105	46.5942282527945	54.5740383812179	Progressive medium
M54N	HIGH	40	34.3700560797879	30.5948286220945	31.5466677347819	Slow
M54N	HIGH	40	32.9755659696311	19.2045461047779	25.9432590777389	Slow
M54N	HIGH	40	65.9750505203275	53.1447621766413	65.3852676677905	Progressive medium
M54N	HIGH	40	31.2542147174556	14.9996685580937	20.515630633861	Slow
M54N	HIGH	40	34.7447067393668	26.3523054835006	32.2246937202801	Slow
M54N	HIGH	40	35.0222413305442	30.2463980202617	35.6667236620412	Slow
M54N	HIGH	40	0	0	0	Static
M54N	HIGH	40	34.5041678349177	26.8001874739225	36.8727285211736	Slow
M54N	HIGH	40	36.3983464250076	18.5322974360161	26.6050636620327	Slow
M54N	HIGH	40	31.1745203373234	23.2029068536007	26.7500427465309	Slow
M54N	HIGH	40	47.8030787457625	12.5618285168058	44.1746567601538	Medium
M54N	HIGH	40	47.108611741467	3.38000011444092	40.3901478104138	Medium
M54N	HIGH	40	42.1346462308773	5.34424942663154	28.1389767551219	Slow
M54N	HIGH	40	41.1367778916416	33.4214241366662	39.6410381824025	Slow
M54N	HIGH	40	45.5580368289283	16.253900082441	29.8945830552185	Medium
M54N	HIGH	40	54.8220882079842	28.9993592123145	33.9859184989196	Progressive medium
M54N	HIGH	40	32.7139873702291	20.3502955271845	24.2750949637598	Slow
M54N	HIGH	40	50.4230056130318	44.8566894259254	46.5350538766222	Progressive medium
M54N	HIGH	40	47.2591447657818	39.3083986526059	44.4701688689667	Progressive medium
M54N	HIGH	40	41.4290713469488	24.5632075645026	30.3951265515892	Slow
M54N	HIGH	40	43.0643053419005	33.0574434652784	46.4895905469458	Slow
M54N	HIGH	40	29.8345307521589	12.0985592081047	21.8250216593678	Slow
M54N	HIGH	40	0	0	0	Static
M54N	HIGH	40	44.7218441627545	37.7328231969524	43.4801897558583	Slow
M54N	HIGH	40	0	0	0	Static
M54N	HIGH	40	51.7039352696483	23.0794862609648	32.2301056933079	Medium
M54N	HIGH	40	52.0785014872552	27.6793944457051	36.1651476673626	Medium
M54N	HIGH	40	45.7990505744981	32.8682201853934	42.7201165086867	Medium
M54N	HIGH	40	28.4400428037514	15.5351365086611	21.1850530183153	Slow
M54N	HIGH	40	0	0	0	Static
M54N	HIGH	40	46.0040819620559	37.8367575506191	44.6151479534649	Progressive medium
M54N	HIGH	40	36.6490293442838	23.3715459905573	26.6050636620327	Slow
M54N	HIGH	40	48.9412903659891	43.6137905805931	48.5086536296911	Progressive medium
M54N	HIGH	40	34.3135067061944	15.7859032644508	30.4800533330279	Slow
M54N	HIGH	40	33.9011434138822	25.2087741279231	29.6350533044176	Slow
M54N	HIGH	40	59.25655408735	5.07000017166138	33.9201057505284	Medium
M54N	HIGH	40	43.7055340564901	21.6425606553024	37.0101476959729	Slow
M54N	HIGH	40	51.7325667800007	43.6219755840584	48.2435699390737	Progressive medium
M54N	HIGH	40	35.9545623399883	26.2086263759461	32.0250743057501	Slow
M54N	HIGH	40	45.4924305860522	14.3401260079949	20.9800216307575	Medium
M54N	HIGH	40	56.7127169264542	12.0783550401458	21.4761459558498	Medium
M54N	HIGH	40	0	0	0	Static
M54N	HIGH	40	0	0	0	Static
M54N	HIGH	40	36.5413355001932	27.5353634578459	32.7600011091966	Slow
M54N	HIGH	40	0	0	0	Static
M54N	HIGH	40	35.7416764954174	23.4782311371022	28.6450741913092	Slow
M54N	HIGH	40	27.5950427751412	14.9495765871129	21.1250007152557	Slow
M54N	HIGH	40	33.9145518107118	7.60500025749207	28.5850218882496	Slow
M54N	HIGH	40	0	0	0	Static
M54N	HIGH	40	15.2644988782272	7.55791001984696	13.7250318453215	Slow
M54N	HIGH	40	10.5426186144722	6.76000022888184	9.15002123021432	Slow
M54N	HIGH	40	31.289071003626	7.79051533018577	28.0900323316954	Slow
M54N	HIGH	40	0	0	0	Static
M54N	HIGH	40	44.7074828605015	29.9707108828923	35.8151371953066	Slow
M54N	HIGH	40	56.177317814779	22.9864859380453	39.7446252295448	Medium
M54N	HIGH	40	34.3190606460109	9.33333037553355	21.5840079137979	Slow
M54N	HIGH	40	43.6440131249588	17.1099465172755	34.05953089521	Slow
M54N	HIGH	40	44.9781599600237	8.98247351589169	25.4645515246095	Slow
M54N	HIGH	40	39.3835068778558	17.4201218580496	22.7300739910376	Slow
M54N	HIGH	40	38.9766975253601	15.8761091602447	22.8150007724762	Slow
M54N	HIGH	40	0	0	0	Static
M54N	HIGH	40	45.36966726082	23.3715459905573	30.1900951640314	Medium
M54N	HIGH	40	54.1591499005043	18.8947750496174	37.959266493068	Medium
M54N	HIGH	50	32.3150324747465	2.67212471331577	26.3321255144022	Slow
M54N	HIGH	50	0	0	0	Static
M54N	HIGH	50	0	0	0	Static
M54N	HIGH	50	0	0	0	Static
M54N	HIGH	50	36.105095364303	9.63448266829452	18.7950320169828	Slow
M54N	HIGH	50	0	0	0	Static
M54N	HIGH	50	27.1000532185869	18.5322974360161	22.5250426034798	Slow
M54N	HIGH	50	32.5200638623043	17.1099465172755	22.8750530755358	Slow
M54N	HIGH	50	62.3967164244765	12.5618285168058	23.5150217165882	Medium
M54N	HIGH	50	0	0	0	Static
M54N	HIGH	50	35.4595727834341	8.61734326974004	13.0250109012095	Slow
M54N	HIGH	50	0	0	0	Static
M54N	HIGH	50	0	0	0	Static
M54N	HIGH	50	0	0	0	Static
M54N	HIGH	50	0	0	0	Static
M54N	HIGH	50	44.1802106999703	9.63448266829452	15.9100214590962	Slow
M54N	HIGH	50	26.8950218310291	20.7154303372902	23.020032160034	Slow
M54N	HIGH	50	0	0	0	Static
M54N	HIGH	50	15.7650423745979	9.4473875248087	11.685021316045	Slow
M54N	HIGH	50	0	0	0	Static
M54N	HIGH	50	97.294758856101	9.4473875248087	63.5249447140112	Medium
M54N	HIGH	50	39.2930261566006	6.43532849234402	19.2900215735371	Slow
M54N	HIGH	50	0	0	0	Static
M54N	HIGH	50	36.4551058363591	7.21968340923922	23.020032160034	Slow
M54N	HIGH	50	35.4595727834341	14.4393668184784	22.1750321314238	Slow
M54N	HIGH	50	0	0	0	Static
M54N	HIGH	50	26.4600845775345	13.9360974864397	15.9100214590962	Slow
M54N	HIGH	50	0	0	0	Static
M54N	HIGH	50	34.9590292870634	17.0052975446557	24.7100322172545	Slow
M54N	HIGH	50	63.7430822916391	18.6666607510671	28.3551160223128	Medium
M54N	HIGH	50	29.4900742199194	7.21968340923922	12.6750004291534	Slow
M54N	HIGH	50	39.9496566171026	5.9750525033312	23.8650321886442	Slow
M54N	HIGH	50	0	0	0	Static
M54N	HIGH	50	25.7600636334225	5.9750525033312	11.8300004005432	Slow
M54N	HIGH	50	23.5150217165882	8.98247351589169	13.8700109298197	Slow
M54N	HIGH	50	22.670021687978	12.1867637236909	16.9000005722046	Slow
M54N	HIGH	50	0	0	0	Static
M54N	HIGH	50	34.9590292870633	19.5083405437581	24.7100322172545	Slow
M54N	HIGH	50	68.3199470925277	38.1094076094935	49.5946674038712	Medium
M54N	HIGH	50	22.0300530469256	8.32228512429579	13.8700109298197	Slow
M54N	HIGH	50	21.3300321028135	10.985000371933	13.3750213732655	Slow
M54N	HIGH	50	0	0	0	Static
M54N	HIGH	50	43.9640714327795	11.0174524378242	19.9900425176491	Slow
M54N	HIGH	50	0	0	0	Static
M54N	HIGH	50	0	0	0	Static
M54N	HIGH	50	0	0	0	Static
M54N	HIGH	50	29.8400846919754	12.1867637236909	15.4150319025419	Slow
M54N	HIGH	50	0	0	0	Static
M54N	HIGH	50	0	0	0	Static
M54N	HIGH	50	38.7490921766199	21.6590502277177	26.4000322744749	Slow
M54N	HIGH	50	0	0	0	Static
M54N	HIGH	50	31.8800952212519	13.5463809715467	14.3650004863739	Slow
M54N	HIGH	50	43.7175037473931	9.63448266829452	29.6350533044176	Slow
M54N	HIGH	50	0	0	0	Static
M54N	HIGH	50	0	0	0	Static
M54N	HIGH	50	0	0	0	Static
M54N	HIGH	50	15.5600109870401	6.81260802797532	9.29500031471252	Slow
M54N	HIGH	50	22.3800635189816	10.8212803276512	14.7150109584299	Slow
M54N	HIGH	50	62.6593690346556	5.13993451213123	41.7301373955782	Medium
M54N	HIGH	50	29.1400637478634	17.9251575099936	22.3800635189816	Slow
M54N	HIGH	50	32.4295831410492	13.755603869445	20.1350216021473	Slow
M54N	HIGH	50	27.3050846061447	15.8761091602447	20.3400529897051	Slow
M54N	HIGH	50	19.9900425176491	15.1158200396939	19.7850111300913	Slow
M54N	HIGH	50	0	0	0	Static
M54N	HIGH	50	0	0	0	Static
M54N	HIGH	50	35.2600953356928	17.4201218580496	20.6300111587015	Slow
M54N	HIGH	50	46.9517024351542	14.7814635539075	34.2100639195248	Medium
M54N	HIGH	50	23.7801054072056	7.17006300399744	11.8300004005432	Slow
M54N	HIGH	50	0	0	0	Static
M54N	HIGH	50	41.3745729837057	25.4764355621292	33.8600534474688	Slow
M54N	HIGH	50	33.0695517821016	11.0174524378242	20.9800216307575	Slow
M54N	HIGH	50	43.4690818762253	4.92715451796915	20.4850320742033	Slow
M54N	HIGH	50	77.1323863842019	18.5322974360161	37.0590921193994	Medium
M54N	HIGH	50	33.4195622541576	12.0985592081047	17.9500319883726	Slow
M54N	HIGH	50	0	0	0	Static
M54N	HIGH	50	0	0	0	Static
M54N	HIGH	50	0	0	0	Static
M54N	HIGH	50	0	0	0	Static
M54N	HIGH	50	42.9140400166114	20.5770953652918	31.8800952212519	Slow
M54N	HIGH	50	32.5200638623043	13.1451155073286	20.9800216307575	Slow
M54N	HIGH	50	36.3535172354709	11.0174524378242	18.0950110728708	Slow
M54N	HIGH	50	0	0	0	Static
M54N	HIGH	50	25.9050427179207	8.32228512429579	12.1800108725992	Slow
M54N	HIGH	50	0	0	0	Static
M54N	HIGH	50	33.7150743629706	14.9734386559102	19.2900215735371	Slow
M54N	HIGH	50	47.2424829463322	8.98247351589169	20.1350216021473	Medium
M54N	HIGH	50	39.1951373097476	31.5718065289017	37.3001058649693	Slow
M54N	HIGH	50	35.6101058077488	21.1756400225497	26.7500427465309	Slow
M54N	HIGH	50	0	0	0	Static
M54N	HIGH	50	0	0	0	Static
M54N	HIGH	50	0	0	0	Static
M54N	HIGH	50	26.6651159650923	16.0327482798946	20.4850320742033	Slow
M54N	HIGH	50	0	0	0	Static
M54N	HIGH	50	0	0	0	Static
M54N	HIGH	50	33.3650638909146	12.6750004291534	15.5600109870401	Slow
M54N	HIGH	50	31.5845831124389	11.0174524378242	16.4050110156504	Slow
M54N	HIGH	50	0	0	0	Static
M54N	HIGH	50	43.1791237072288	5.34424942663154	21.6800425748696	Slow
M54N	HIGH	50	33.8296250292732	11.4932429690226	18.4995199081699	Slow
M54N	HIGH	50	0	0	0	Static
M54N	HIGH	50	38.9051791407511	11.0174524378242	25.0600426893105	Slow
M54N	HIGH	50	0	0	0	Static
M54N	HIGH	50	32.8700743343603	25.6996725606561	27.7151473812603	Slow
M54N	HIGH	50	34.2645622827679	19.268965336589	27.9450532471972	Slow
M54N	HIGH	50	0	0	0	Static
M54N	HIGH	50	19.6400320455931	10.985000371933	13.3750213732655	Slow
M54N	HIGH	50	37.8495937847666	17.9251575099936	25.5550322458647	Slow
M54N	HIGH	50	0	0	0	Static
M54N	HIGH	50	39.2306733363444	12.0097068976291	16.6100424032082	Slow
M54N	HIGH	50	29.9850637764736	12.8983656432065	17.2500110442606	Slow
M54N	HIGH	50	39.2440817331741	15.8761091602447	24.0645096363855	Slow
M54N	HIGH	50	39.2440817331741	16.4069327794209	25.2050217738087	Slow
M54N	HIGH	50	0	0	0	Static
M54N	HIGH	50	23.37004263209	18.5515517762079	23.37004263209	Slow
M54N	HIGH	50	45.7575142766695	14.1647816286278	34.7651057791386	Medium
M54N	HIGH	50	0	0	0	Static
M54N	HIGH	50	43.7119498075766	7.9717143264962	28.7051264943688	Slow
M54N	HIGH	50	34.1251371380862	26.5335391094812	32.7250952498621	Slow
M54N	HIGH	50	0	0	0	Static
M54N	HIGH	50	33.0633643571676	15.0222227308485	22.3144660662129	Slow
M54N	HIGH	50	43.674113263783	17.7651082566718	21.6800425748695	Slow
M54N	HIGH	50	30.1900951640314	22.1802447757918	25.9050427179207	Slow
M54N	HIGH	50	32.7250952498621	25.6579635703983	30.1300428609718	Slow
M54N	HIGH	50	19.6400320455931	7.79051533018577	9.29500031471252	Slow
M54N	HIGH	50	17.1050319597624	9.63448266829452	13.0250109012095	Slow
M54N	HIGH	50	26.2550531899767	7.65180070080276	16.6100424032082	Slow
M54N	HIGH	50	0	0	0	Static
M54N	HIGH	50	31.1800742771399	10.4520731148298	14.5700318739317	Slow
M54N	HIGH	50	0	0	0	Static
M54N	HIGH	50	0	0	0	Static
M54N	HIGH	50	44.6225560790629	14.7814635539075	19.7850111300913	Slow
M54N	HIGH	50	45.358559381187	11.7391155685511	21.3300321028135	Medium
M54N	HIGH	50	33.4251161939741	9.63448266829452	13.0250109012095	Slow
M54N	HIGH	50	37.5540816759536	12.7871707610576	16.9600528752642	Slow
M54N	HIGH	50	31.0350951926417	9.8543090359383	14.9200423459877	Slow
M54N	HIGH	50	35.0190815901229	15.5351365086611	22.8750530755358	Slow
M54N	HIGH	50	40.4335382940238	14.4393668184784	21.1850530183153	Slow
M54N	HIGH	50	25.9650950209803	9.33333037553355	12.5300213446552	Slow
M54N	HIGH	50	28.150084634755	21.3769977065262	25.7600636334225	Slow
M54N	HIGH	50	24.9150636048123	13.8590309187366	20.1350216021473	Slow
M54N	HIGH	50	31.0350951926417	19.5996294866253	24.3600217451984	Slow
M54N	HIGH	50	0	0	0	Static
M54N	HIGH	50	22.1750321314238	18.8947750496174	20.9800216307575	Slow
M54N	HIGH	50	0	0	0	Static
M54N	HIGH	50	17.2500110442606	8.4921451873764	10.985000371933	Slow
M54N	HIGH	50	0	0	0	Static
M54N	HIGH	50	0	0	0	Static
M54N	HIGH	50	18.4450215449268	11.4932429690226	15.0650214304859	Slow
M54N	HIGH	50	24.070063576202	15.5351365086611	19.2900215735371	Slow
M54N	HIGH	50	0	0	0	Static
M54N	HIGH	50	0	0	0	Static
M54N	HIGH	50	0	0	0	Static
M54N	HIGH	50	0	0	0	Static
M54N	HIGH	50	32.0851266088097	13.755603869445	19.6400320455931	Slow
M54N	HIGH	50	0	0	0	Static
M54N	HIGH	50	27.800074162699	22.1157671836324	24.7100322172545	Slow
M54N	HIGH	50	53.0102430139973	17.0052975446557	32.5801161653639	Medium
M54N	HIGH	50	0	0	0	Static
M54N	HIGH	50	34.4095413672661	11.4932429690226	15.5600109870401	Slow
M54N	HIGH	50	29.3450951354212	17.2346865394801	19.9900425176491	Slow
M54N	HIGH	50	0	0	0	Static
M54N	HIGH	50	33.8600534474688	11.4932429690226	18.1550633759304	Slow
M54N	HIGH	50	0	0	0	Static
M54N	HIGH	50	21.3300321028135	12.8983656432065	17.4550424318184	Slow
M54N	HIGH	50	0	0	0	Static
M54N	HIGH	50	23.8650321886442	13.6252160559506	18.0950110728708	Slow
M54N	HIGH	50	0	0	0	Static
M54N	HIGH	50	38.139551953763	20.3502955271845	25.4701054644261	Slow
M54N	HIGH	50	0	0	0	Static
M54N	HIGH	50	0	0	0	Static
M54N	HIGH	50	32.0740187291767	10.4520731148298	13.3750213732655	Slow
M54N	HIGH	50	35.7495309524305	13.1993223991883	17.6000215163166	Slow
M54N	HIGH	50	0	0	0	Static
M54N	HIGH	50	31.0951474957012	7.79051533018577	12.1800108725992	Slow
M54N	HIGH	50	0	0	0	Static
M54N	HIGH	50	42.8101508985266	7.79051533018577	24.6251054358158	Slow
M54N	HIGH	50	33.5700952784723	20.0854213876254	23.2250635475918	Slow
M54N	HIGH	50	28.500095106811	8.82205929872898	12.1800108725992	Slow
M54N	HIGH	50	0	0	0	Static
M54N	HIGH	50	45.1230995754336	11.8601405778011	20.8350425462593	Medium
M54N	HIGH	50	0	0	0	Static
M54N	HIGH	50	24.7645305804975	12.0985592081047	16.7550214877064	Slow
M54N	HIGH	50	0	0	0	Static
M54N	HIGH	50	0	0	0	Static
M54N	HIGH	50	0	0	0	Static
M54N	HIGH	50	28.6450741913092	11.9501050066624	17.6000215163166	Slow
M54N	HIGH	50	33.5700952784723	19.2874842888082	26.6050636620327	Slow
M54N	HIGH	50	0	0	0	Static
M54N	HIGH	50	28.7900532758074	20.5770953652918	24.2150426607002	Slow
M54N	HIGH	50	32.7250952498621	20.4552848509586	25.2650740768683	Slow
M54N	HIGH	50	37.6501163370253	10.5878200112749	15.0650214304859	Slow
M54N	HIGH	50	20.6300111587015	15.7859032644508	18.4450215449268	Slow
M54N	HIGH	50	20.9800216307575	16.9842903747528	18.5900006294251	Slow
M54N	HIGH	50	23.8650321886442	13.6252160559506	19.7850111300913	Slow
M54N	HIGH	50	44.5135593525768	9.63448266829452	18.3000424604286	Slow
M54N	HIGH	50	44.6095940136484	7.26896509676552	14.7150109584299	Slow
M54N	HIGH	50	0	0	0	Static
M54N	HIGH	50	0	0	0	Static
M54N	HIGH	50	23.0800844630936	13.3606235665789	20.4850320742033	Slow
M54N	HIGH	50	0	0	0	Static
M54N	HIGH	50	34.2701162225844	11.7391155685511	16.0550005435944	Slow
M54N	HIGH	50	0	0	0	Static
M54N	HIGH	50	0	0	0	Static
M54N	HIGH	50	33.0695517821016	17.3996155273887	22.1750321314238	Slow
M54N	HIGH	50	28.9950846633652	21.1924929022746	26.8950218310291	Slow
M54N	HIGH	50	50.3191164949471	11.769488492715	23.5750740196478	Medium
M54N	HIGH	50	31.0350951926417	17.644118597458	20.4850320742033	Slow
M54N	HIGH	50	35.2600953356928	9.14007279276816	15.5600109870401	Slow
M54N	HIGH	50	42.8235592953563	8.4500002861023	20.4850320742033	Slow
M54N	HIGH	50	28.8445516390505	9.4473875248087	13.8700109298197	Slow
M54N	HIGH	50	44.8995521826448	14.537930193531	19.4950529610949	Slow
M54N	HIGH	50	0	0	0	Static
M54N	HIGH	50	0	0	0	Static
M54N	HIGH	50	0	0	0	Static
M54N	HIGH	50	20.6300111587015	10.4520731148298	13.8700109298197	Slow
M54N	HIGH	50	39.7390712897283	17.7450006008148	22.8150007724762	Slow
M54N	HIGH	50	0	0	0	Static
M54N	HIGH	50	0	0	0	Static
M54N	HIGH	50	0	0	0	Static
M54N	HIGH	50	31.0350951926417	19.453361550801	24.5650531327562	Slow
M54N	HIGH	50	0	0	0	Static
M54N	HIGH	50	22.0300530469256	9.89047175943223	12.6750004291534	Slow
M54N	HIGH	50	70.9954922961387	6.15169306472765	41.3745729837057	Medium
M54N	HIGH	50	27.800074162699	16.8365062942245	22.5250426034798	Slow
M54N	HIGH	50	0	0	0	Static
M54N	HIGH	50	37.5485277361371	9.63448266829452	22.670021687978	Slow
M54N	HIGH	50	39.0879947690428	11.8300004005432	17.6000215163166	Slow
M54N	HIGH	50	0	0	0	Static
M54N	HIGH	50	0	0	0	Static
M54N	HIGH	50	36.7995623685985	14.0636033218129	19.4350006580353	Slow
M54N	HIGH	50	0	0	0	Static
M54N	HIGH	50	36.2140920907892	8.61734326974004	19.9900425176491	Slow
M54N	HIGH	50	44.2725456070069	9.4473875248087	23.720053104146	Slow
M54N	HIGH	50	33.0695517821016	17.644118597458	22.1750321314238	Slow
M54N	HIGH	50	0	0	0	Static
M54N	HIGH	50	25.6150845489243	18.6091952660607	22.7300739910376	Slow
M54N	HIGH	50	48.4449015725964	7.65180070080276	28.4400428037514	Medium
M54N	HIGH	50	0	0	0	Static
M54N	HIGH	50	0	0	0	Static
M54N	HIGH	50	35.2600953356928	27.4202183783045	35.5500535046892	Slow
M54N	HIGH	50	0	0	0	Static
M54N	HIGH	50	31.1745203373234	7.65180070080276	14.7150109584299	Slow
M54N	HIGH	50	32.0250743057501	20.3151785113261	26.7500427465309	Slow
M54N	HIGH	50	29.6951056074772	23.0640122489932	26.3151054930363	Slow
M54N	HIGH	50	47.1030578016505	6.81260802797532	17.4550424318184	Medium
M54N	HIGH	50	0	0	0	Static
M54N	HIGH	50	0	0	0	Static
M54N	HIGH	50	0	0	0	Static
M54N	HIGH	50	24.2150426607002	9.4473875248087	10.985000371933	Slow
M54N	HIGH	50	0	0	0	Static
M54N	HIGH	50	42.974092319671	35.1463132298073	42.0801478676342	Slow
M54N	HIGH	50	20.4850320742033	10.2101741933861	12.035031788101	Slow
M54N	HIGH	50	56.5993897498858	7.60500025749207	17.4550424318184	Medium
M54N	HIGH	50	21.6800425748696	15.5810306603715	17.6000215163166	Slow
M54N	HIGH	50	50.697254868002	17.7651082566718	25.5550322458647	Medium
M54N	HIGH	50	0	0	0	Static
M54N	HIGH	50	30.7700115020243	22.4998613169296	27.800074162699	Slow
M54N	HIGH	50	22.0300530469256	10.5878200112749	17.9500319883726	Slow
M54N	HIGH	50	38.2051581966391	19.453361550801	20.4850320742033	Slow
M54N	HIGH	50	28.3551160223128	8.69980776369436	13.0250109012095	Slow
M54N	HIGH	50	31.6750638336941	18.5322974360161	22.7300739910376	Slow
M54N	HIGH	50	33.5100429754128	17.3996155273887	22.3800635189816	Slow
M54N	HIGH	50	25.4645515246095	18.9890139137713	23.720053104146	Slow
M54N	HIGH	50	0	0	0	Static
M54N	HIGH	50	47.9425038904442	8.82205929872898	17.9500319883726	Medium
M54N	HIGH	50	31.8745412814354	22.8306435585255	29.6350533044176	Slow
M54N	HIGH	50	31.3851056646977	16.4069327794209	22.8150007724762	Slow
M54N	HIGH	50	44.1445865438746	18.5322974360161	25.4100531613665	Slow
M54N	HIGH	50	40.2885592095256	7.9717143264962	24.2150426607002	Slow
M54N	HIGH	50	35.5500535046892	21.1924929022746	26.4000322744749	Slow
M54N	HIGH	50	35.4595727834341	11.769488492715	14.7150109584299	Slow
M54N	HIGH	50	35.9545623399883	11.769488492715	16.9000005722046	Slow
M54N	HIGH	50	0	0	0	Static
M54N	HIGH	50	34.1140292584531	8.4500002861023	15.2100005149841	Slow
M54N	HIGH	50	29.1945621111065	9.8543090359383	14.2200214018757	Slow
M54N	HIGH	50	0	0	0	Static
M54N	HIGH	50	0	0	0	Static
M54N	HIGH	50	0	0	0	Static
M54N	HIGH	50	0	0	0	Static
M54N	HIGH	50	27.0669700853771	14.8846552426206	18.4800113084638	Slow
M54N	HIGH	50	0	0	0	Static
M54N	HIGH	50	37.4514528262049	10.936030876875	18.9920564307994	Slow
M54N	HIGH	50	36.3901900100827	12.4926554011116	17.1982280450159	Slow
M54N	HIGH	50	17.1667400732853	11.3446379926513	15.8735122625589	Slow
M54N	HIGH	50	36.9950944435091	19.0110516858617	23.648431276259	Slow
M54N	HIGH	50	0	0	0	Static
M54N	HIGH	50	28.3483561488574	13.6824321059793	19.2660006523132	Slow
M54N	HIGH	50	23.6142709956964	11.6666629694169	14.3179084345124	Slow
M54N	HIGH	50	27.2639872590577	21.8778285128461	26.4852107764063	Slow
M54N	HIGH	50	0	0	0	Static
M54N	HIGH	50	25.9308828859838	12.3756317160462	19.2900215735371	Slow
M54N	HIGH	50	0	0	0	Static
M54N	HIGH	50	0	0	0	Static
M54N	HIGH	50	0	0	0	Static
M54N	HIGH	50	29.7496039707203	11.4932429690226	19.3500738765967	Slow
M54N	HIGH	50	52.4598364131448	36.9309569704883	48.9670846906812	Medium
M54N	HIGH	50	0	0	0	Static
M54N	HIGH	50	60.1501963326272	15.5351365086611	27.0944992787704	Medium
M54N	HIGH	50	52.4136253874666	9.89047175943223	15.0650214304859	Medium
M54N	HIGH	50	66.4517085164373	17.1331150404374	29.3229119310212	Medium
M54N	HIGH	50	39.2643551771599	12.3033861294553	21.4750111873117	Slow
M54N	HIGH	50	38.8294179236653	16.4069327794209	23.5150217165882	Slow
M54N	HIGH	50	0	0	0	Static
M54N	HIGH	50	0	0	0	Static
M54N	HIGH	50	0	0	0	Static
M54N	HIGH	50	25.2539661972352	12.1867637236909	17.6000215163166	Slow
M54N	HIGH	50	0	0	0	Static
M54N	HIGH	50	0	0	0	Static
M54N	HIGH	50	55.206340507405	13.755603869445	28.6940186147357	Medium
M54N	HIGH	50	56.0513405360152	17.1099465172755	31.2290187005664	Medium
M54N	HIGH	50	43.2825664938985	24.3881706012694	32.8700743343603	Slow
M54N	HIGH	50	44.0652137022525	25.7413139693761	33.2200848064163	Slow
M54N	HIGH	50	0	0	0	Static
M54N	HIGH	50	0	0	0	Static
M54N	HIGH	50	33.6190397018989	8.69980776369436	23.5750740196478	Slow
M54N	HIGH	50	0	0	0	Static
M54N	HIGH	50	29.621644907588	16.666005634484	20.8350425462593	Slow
M54N	HIGH	50	39.0593237896021	15.1158200396939	18.7950320169829	Slow
M54N	HIGH	50	0	0	0	Static
M54N	HIGH	50	27.9615478479513	9.14007279276816	19.8261010965047	Slow
M54N	HIGH	50	33.2690292298429	10.1751477635923	14.5700318739317	Slow
M54N	HIGH	50	58.5020347799949	12.0097068976291	36.0090607032314	Medium
M54N	HIGH	50	0	0	0	Static
M54N	HIGH	50	51.6835632311765	14.3487674556824	20.7733712285245	Medium
M54N	HIGH	50	39.3946147574888	16.666005634484	22.7300739910376	Slow
M54N	HIGH	50	37.1764566239913	14.6495867935551	20.7078922780705	Slow
M54N	HIGH	50	37.4995833127106	22.3086408976622	28.2950637192532	Slow
M54N	HIGH	50	38.5062637143568	18.7620454331927	28.9950846633652	Slow
M54N	HIGH	50	0	0	0	Static
M54N	HIGH	50	35.6101058077488	15.5810306603715	26.4600845775345	Slow
M54N	HIGH	50	35.5911434711027	6.09338186184544	16.6100424032082	Slow
M54N	HIGH	50	36.9288325390705	10.7550945059962	21.6800425748695	Slow
M54N	HIGH	50	54.2486045291853	14.4393668184784	27.6550950782007	Medium
M54N	HIGH	50	51.4596286323702	5.9750525033312	27.1601055216465	Medium
M54N	HIGH	50	58.3286255877382	6.43532849234402	37.6445623972088	Medium
M54N	HIGH	50	43.1190714041692	7.79051533018577	14.5700318739317	Slow
M54N	HIGH	50	34.5680639876781	6.76000022888184	17.1050319597624	Slow
M54N	HIGH	50	32.5274719879023	11.4932429690226	16.7550214877064	Slow
M54N	HIGH	50	0	0	0	Static
M54N	HIGH	50	38.839572897875	17.2346865394801	28.6450741913092	Slow
M54N	HIGH	50	34.5600743915808	14.9495765871129	22.0300530469256	Slow
M54N	HIGH	50	40.6123343584217	6.09338186184544	16.4050110156504	Slow
M54N	HIGH	50	46.8940463192871	9.33333037553355	19.2900215735371	Medium
M54N	HIGH	50	36.8028552603067	20.6290796890547	29.4300219168598	Slow
M54N	HIGH	50	31.7161538001075	13.6252160559506	20.9800216307575	Slow
M54N	HIGH	50	41.6646662917863	11.769488492715	26.3095515532198	Slow
M54N	HIGH	50	54.7386216164223	5.41064016382561	31.3851056646977	Medium
M54N	HIGH	50	0	0	0	Static
M54N	HIGH	50	0	0	0	Static
M54N	HIGH	50	0	0	0	Static
M54N	HIGH	50	0	0	0	Static
M54N	HIGH	50	50.9226515825184	14.9734386559102	41.8698842377426	Medium
M54N	HIGH	50	0	0	0	Static
M54N	HIGH	50	36.8884711468965	4.33333348005246	18.8944578604738	Slow
M54N	HIGH	60	0	0	0	Static
M54N	HIGH	60	0	0	0	Static
M54N	HIGH	60	0	0	0	Static
M54N	HIGH	60	0	0	0	Static
M54N	HIGH	60	0	0	0	Static
M54N	HIGH	60	0	0	0	Static
M54N	HIGH	60	0	0	0	Static
M54N	HIGH	60	0	0	0	Static
M54N	HIGH	60	30.1900951640314	7.79051533018577	12.1800108725992	Slow
M54N	HIGH	60	0	0	0	Static
M54N	HIGH	60	0	0	0	Static
M54N	HIGH	60	0	0	0	Static
M54N	HIGH	60	34.2701162225844	11.7391155685511	15.0650214304859	Slow
M54N	HIGH	60	0	0	0	Static
M54N	HIGH	60	23.8650321886442	9.10092883219891	13.5200004577637	Slow
M54N	HIGH	60	0	0	0	Static
M54N	HIGH	60	0	0	0	Static
M54N	HIGH	60	0	0	0	Static
M54N	HIGH	60	0	0	0	Static
M54N	HIGH	60	0	0	0	Static
M54N	HIGH	60	0	0	0	Static
M54N	HIGH	60	0	0	0	Static
M54N	HIGH	60	0	0	0	Static
M54N	HIGH	60	0	0	0	Static
M54N	HIGH	60	0	0	0	Static
M54N	HIGH	60	0	0	0	Static
M54N	HIGH	60	0	0	0	Static
M54N	HIGH	60	0	0	0	Static
M54N	HIGH	60	24.420074048258	13.1179280624899	15.0650214304859	Slow
M54N	HIGH	60	0	0	0	Static
M54N	HIGH	60	0	0	0	Static
M54N	HIGH	60	25.7600636334225	9.63448266829452	11.335010843989	Slow
M54N	HIGH	60	0	0	0	Static
M54N	HIGH	60	25.9050427179207	10.4520731148298	13.8700109298197	Slow
M54N	HIGH	60	0	0	0	Static
M54N	HIGH	60	32.0795726689932	8.36507350466368	11.8300004005432	Slow
M54N	HIGH	60	28.7900532758074	10.985000371933	12.8800318167112	Slow
M54N	HIGH	60	0	0	0	Static
M54N	HIGH	60	0	0	0	Static
M54N	HIGH	60	0	0	0	Static
M54N	HIGH	60	0	0	0	Static
M54N	HIGH	60	0	0	0	Static
M54N	HIGH	60	0	0	0	Static
M54N	HIGH	60	51.0851900133504	15.2334546546136	19.6400320455931	Medium
M54N	HIGH	60	0	0	0	Static
M54N	HIGH	60	0	0	0	Static
M54N	HIGH	60	0	0	0	Static
M54N	HIGH	60	31.5845831124389	6.43532849234402	15.4150319025419	Slow
M54N	HIGH	60	30.5401056360874	8.01637413994731	14.2200214018757	Slow
M54N	HIGH	60	29.8345307521589	6.15169306472765	18.4450215449268	Slow
M54N	HIGH	60	0	0	0	Static
M54N	HIGH	60	0	0	0	Static
M54N	HIGH	60	0	0	0	Static
M54N	HIGH	60	28.2950637192532	6.15169306472765	7.60500025749207	Slow
M54N	HIGH	60	0	0	0	Static
M54N	HIGH	60	0	0	0	Static
M54N	HIGH	60	38.7490921766199	9.4473875248087	15.5600109870401	Slow
M54N	HIGH	60	0	0	0	Static
M54N	HIGH	60	31.8745412814354	14.5869621377682	17.1050319597624	Slow
M54N	HIGH	60	51.888653744132	2.67212471331577	19.9900425176491	Medium
M54N	HIGH	60	0	0	0	Static
M54N	HIGH	60	0	0	0	Static
M54N	HIGH	60	41.2462951877453	12.9260149046101	19.2900215735371	Slow
M54N	HIGH	60	0	0	0	Static
M54N	HIGH	60	25.4100531613665	9.29500031471252	10.985000371933	Slow
M54N	HIGH	60	0	0	0	Static
M54N	HIGH	60	41.8280262424313	12.5618285168058	29.2850428323616	Slow
M54N	HIGH	60	0	0	0	Static
M54N	HIGH	60	29.1400637478634	10.1400003433228	15.9100214590962	Slow
M54N	HIGH	60	0	0	0	Static
M54N	HIGH	60	0	0	0	Static
M54N	HIGH	60	20.4850320742033	11.0174524378242	11.8300004005432	Slow
M54N	HIGH	60	0	0	0	Static
M54N	HIGH	60	36.5096041996021	16.1437028790863	20.3400529897051	Slow
M54N	HIGH	60	0	0	0	Static
M54N	HIGH	60	0	0	0	Static
M54N	HIGH	60	0	0	0	Static
M54N	HIGH	60	0	0	0	Static
M54N	HIGH	60	0	0	0	Static
M54N	HIGH	60	28.6450741913092	6.43532849234402	10.1400003433228	Slow
M54N	HIGH	60	0	0	0	Static
M54N	HIGH	60	0	0	0	Static
M54N	HIGH	60	33.5700952784723	10.985000371933	16.0550005435944	Slow
M54N	HIGH	60	39.6901268663018	10.2101741933861	13.5200004577637	Slow
M54N	HIGH	60	28.4400428037514	13.6252160559506	17.6000215163166	Slow
M54N	HIGH	60	0	0	0	Static
M54N	HIGH	60	94.4325740070842	16.0327482798946	28.6450741913092	Medium
M54N	HIGH	60	25.1200949923701	7.21968340923922	10.985000371933	Slow
M54N	HIGH	60	19.1450424890389	7.21968340923922	9.29500031471252	Slow
M54N	HIGH	60	0	0	0	Static
M54N	HIGH	60	51.6780684167577	5.91500020027161	15.0650214304859	Medium
M54N	HIGH	60	0	0	0	Static
M54N	HIGH	60	0	0	0	Static
M54N	HIGH	60	0	0	0	Static
M54N	HIGH	60	0	0	0	Static
M54N	HIGH	60	44.1579949407042	10.2101741933861	19.2900215735371	Slow
M54N	HIGH	60	0	0	0	Static
M54N	HIGH	60	0	0	0	Static
M54N	HIGH	60	0	0	0	Static
M54N	HIGH	60	0	0	0	Static
M54N	HIGH	60	0	0	0	Static
M54N	HIGH	60	0	0	0	Static
M54N	HIGH	60	0	0	0	Static
M54N	HIGH	60	0	0	0	Static
M54N	HIGH	60	0	0	0	Static
M54N	HIGH	60	0	0	0	Static
M54N	HIGH	60	40.8795834271515	7.9717143264962	16.2600319311522	Slow
M54N	HIGH	60	0	0	0	Static
M54N	HIGH	60	0	0	0	Static
M54N	HIGH	60	0	0	0	Static
M54N	HIGH	60	0	0	0	Static
M54N	HIGH	60	0	0	0	Static
M54N	HIGH	60	0	0	0	Static
M54N	HIGH	60	0	0	0	Static
M54N	HIGH	60	0	0	0	Static
M54N	HIGH	60	25.7600636334225	11.769488492715	15.4150319025419	Slow
M54N	HIGH	60	33.4851684970337	8.4921451873764	9.29500031471252	Slow
M54N	HIGH	60	0	0	0	Static
M54N	HIGH	60	0	0	0	Static
M54N	HIGH	60	0	0	0	Static
M54N	HIGH	60	0	0	0	Static
M54N	HIGH	60	0	0	0	Static
[truncated: 18,743 more rows]
