# Supplementary material for: Environmentally induced variation in sperm sRNAs is linked to gene expression and transposable elements in zebrafish offspring
Source: Heredity (Edinb). 2025 Mar 22;134(3-4):234–46. doi: 10.1038/s41437-025-00752-2 (PMC11977266; doi:10.1038/s41437-025-00752-2)
Supplement: Supplementary file 5 — Supp File 3 [file 41437_2025_752_MOESM5_ESM.csv]

	E100-1	E100-2	E100-3	E100-4	E101-1	E101-2	E101-3	E101-4	E102-1	E102-2	E102-3	E102-4	E103-1	E103-2	E103-3	E103-4	E104-1	E104-2	E104-3	E104-4	E105-1	E105-2	E105-3	E105-4	E106-1	E106-2	E106-3	E106-4	E107-1	E107-2	E107-3	E107-4	E108-1	E108-2	E108-3	E108-4	E109-1	E109-2	E109-3	E109-4	E110-1	E110-2	E110-3	E110-4	E111-1	E111-2	E111-3	E111-4	E112-4
ENSDARG00000000001	41	31	56	89	29	23	45	54	25	38	55	40	27	33	27	52	72	29	59	61	45	51	60	62	79	57	56	49	39	36	57	49	60	60	33	61	21	24	32	52	66	37	47	57	40	35	31	47	64
ENSDARG00000000002	27	27	45	97	38	36	67	49	17	28	34	88	43	50	19	73	90	31	85	57	53	54	75	56	85	63	50	105	33	24	87	51	99	87	59	102	71	36	43	134	100	90	61	40	87	66	63	84	65
ENSDARG00000000018	573	406	727	1209	787	604	747	1013	289	513	621	860	514	846	645	934	941	842	1082	679	802	836	873	734	960	744	967	849	571	583	936	612	781	755	582	1004	490	421	563	569	717	788	761	820	676	597	573	620	938
ENSDARG00000000019	561	388	823	1753	583	644	903	888	239	388	490	1353	429	574	588	990	964	804	1332	918	780	1105	975	1146	1298	771	961	1032	495	512	1098	1001	1253	1258	1129	1503	870	473	836	964	1294	1359	868	1147	1120	925	791	932	1315
ENSDARG00000000068	113	89	166	270	127	134	172	296	92	124	113	216	136	155	133	205	235	167	235	172	184	193	256	159	234	136	184	245	110	156	234	145	234	185	210	291	128	91	114	177	277	281	205	184	175	173	145	166	227
ENSDARG00000000069	390	200	465	878	386	324	818	884	174	275	334	1107	325	442	343	932	597	453	1085	519	460	594	636	816	641	410	526	588	334	295	712	444	683	1176	483	1271	663	335	732	516	897	942	464	512	1073	810	735	883	1132
ENSDARG00000000086	1598	1342	2578	3752	2332	1937	2433	3017	1142	2151	2007	2596	1551	2194	1713	2598	2736	2322	3239	2196	2233	2453	2650	2220	2970	2209	2637	2534	1664	1931	2920	1999	2730	2095	2311	2611	1742	1222	1492	2018	2461	2637	2082	2353	2229	1929	1698	1906	2830
ENSDARG00000000103	3373	2243	5618	7492	4975	4299	5697	7408	2958	3900	3848	6397	3429	4740	3786	5617	6474	5292	7520	4456	5120	5731	6324	5043	5813	5172	5931	6248	3091	4050	6976	4484	5924	4314	4861	5898	4256	2785	3667	4228	6625	6995	4986	5143	6035	4669	4426	4802	6727
ENSDARG00000000142	79	51	102	155	103	68	91	111	88	119	108	109	64	98	47	110	125	129	168	119	125	92	114	96	129	97	141	132	87	109	107	94	115	100	88	105	44	35	47	77	107	106	92	102	80	73	62	72	123
ENSDARG00000000151	101	62	171	225	128	114	150	143	48	127	154	153	73	148	115	162	218	153	227	136	153	162	182	157	203	129	198	159	116	112	182	111	189	158	143	178	102	73	121	210	160	120	147	205	136	113	115	129	163
ENSDARG00000000161	113	69	153	192	150	107	174	167	70	144	146	155	92	108	111	146	144	127	192	110	120	153	138	123	155	120	166	123	138	109	208	99	169	154	103	174	132	84	102	81	155	168	101	149	167	146	105	116	202
ENSDARG00000000175	258	187	368	425	326	236	238	291	172	295	378	351	172	274	242	320	386	330	405	290	323	326	315	227	410	324	386	335	278	304	336	237	310	315	268	381	157	116	195	314	297	284	309	379	282	212	212	214	358
ENSDARG00000000183	391	310	615	705	412	339	411	406	257	489	518	462	253	323	317	377	502	433	544	417	501	476	420	371	558	402	507	512	408	490	568	363	552	449	511	501	278	205	253	416	568	557	446	521	391	332	318	320	501
ENSDARG00000000189	520	449	648	922	576	486	678	735	482	653	655	842	451	630	532	721	794	657	971	653	674	670	684	655	850	564	797	781	542	548	907	619	726	794	541	837	478	338	434	543	723	823	574	623	623	523	448	519	824
ENSDARG00000000212	338	222	508	1008	689	683	949	1126	192	689	616	890	564	862	592	1048	1035	718	1013	883	794	805	892	1146	949	687	939	799	381	401	867	740	1136	854	1258	1169	603	357	654	1231	1002	1012	637	857	847	742	579	779	949
ENSDARG00000000229	629	351	698	647	764	652	762	805	745	901	786	812	519	763	479	572	1053	808	1006	809	868	895	920	760	1052	859	952	919	671	810	1026	648	924	755	850	859	476	351	393	429	846	851	832	740	632	526	476	471	979
ENSDARG00000000241	658	440	674	945	550	510	1049	1146	293	504	663	1550	392	634	566	1058	1158	913	1629	1195	919	1087	1143	1229	1416	834	1024	1189	839	560	1412	841	980	1644	812	1554	749	482	896	508	1138	1256	776	837	1178	1194	945	987	2072
ENSDARG00000000324	245	180	298	458	283	240	284	407	205	277	295	399	212	283	255	345	403	324	450	313	316	341	352	351	431	297	394	387	250	244	363	259	342	320	206	366	226	165	257	248	350	379	341	352	363	302	242	299	376
ENSDARG00000000369	94	70	135	198	110	93	121	130	49	120	114	145	61	117	82	126	158	116	178	123	139	145	120	128	199	106	180	143	99	120	151	107	185	136	118	150	91	56	93	80	144	139	144	157	97	82	91	101	130
ENSDARG00000000370	1853	1335	2207	2800	2243	1629	1933	2554	1399	2630	2673	2020	1315	2033	1468	1928	2504	2143	2630	2233	2138	2074	2293	1783	2491	1935	2495	2241	2362	2035	2436	1650	2122	1727	1708	2198	1222	971	1127	1695	2157	2388	2083	2327	1685	1479	1243	1411	2155
ENSDARG00000000394	1245	887	1960	2682	1598	1387	1940	2093	1020	1585	1441	2399	1042	1481	1187	1885	2368	1923	2530	1858	2036	2193	2316	1793	2243	1830	2264	2144	1153	1565	2232	1693	2477	1808	2081	2485	1406	970	1282	1613	2407	2462	1865	1896	1882	1566	1427	1513	2465
ENSDARG00000000423	38	32	50	74	50	34	47	46	29	57	63	72	28	36	30	53	84	67	67	57	52	43	57	41	91	42	76	68	49	53	63	46	66	51	49	48	36	26	25	30	66	87	46	52	45	40	32	36	72
ENSDARG00000000442	383	266	557	940	329	295	376	424	203	338	370	661	206	284	257	464	541	458	635	508	418	524	481	506	698	435	510	551	355	356	634	395	684	734	602	860	307	202	324	434	638	604	391	590	422	360	341	416	698
ENSDARG00000000472	345	249	494	773	551	447	510	686	244	388	429	552	332	520	391	520	710	623	690	515	568	567	581	490	624	418	651	560	349	382	606	489	517	352	441	497	303	257	285	341	408	422	485	455	368	309	290	351	543
ENSDARG00000000476	139	132	211	293	167	134	188	204	99	147	168	168	89	181	139	172	163	160	187	145	167	166	171	141	211	137	200	187	129	184	225	143	198	174	190	217	110	91	105	251	185	197	147	164	122	133	116	124	211
ENSDARG00000000489	183	111	257	371	205	152	257	307	99	159	182	321	149	152	132	250	341	245	341	237	272	270	322	248	294	230	315	312	134	181	292	196	288	247	244	342	248	174	213	304	297	363	263	283	319	260	225	318	355
ENSDARG00000000503	757	607	1204	1648	839	734	766	825	439	959	900	1179	465	662	578	872	1394	1222	1484	1153	1241	1107	1048	881	1317	1056	1323	1350	804	1094	1410	956	1358	922	1045	1129	661	542	659	810	1022	1152	1146	1177	955	749	603	703	1213
ENSDARG00000000529	264	165	344	453	312	284	361	437	135	284	307	396	206	319	210	372	340	340	414	291	351	324	321	295	405	296	344	362	211	288	364	316	362	259	305	352	228	168	198	330	253	288	298	341	298	254	229	267	401
ENSDARG00000000540	247	180	358	418	245	227	302	297	190	299	308	374	160	203	187	292	425	330	458	365	398	372	367	357	448	356	348	367	242	313	446	281	385	384	414	410	252	162	190	250	440	440	372	340	289	246	222	264	453
ENSDARG00000000542	265	126	364	548	338	338	402	505	142	278	286	419	260	429	265	403	475	425	504	376	425	467	518	457	487	378	496	470	178	319	542	363	490	376	393	470	307	193	252	242	466	450	353	352	342	308	278	322	545
ENSDARG00000000551	248	195	393	685	385	346	599	558	298	547	265	723	396	416	273	538	978	475	983	576	635	504	560	626	908	544	759	880	346	277	1063	512	784	725	1219	941	456	271	468	3794	878	835	625	608	582	425	435	430	728
ENSDARG00000000563	142035	101272	178536	292289	163303	146139	162945	181593	100040	148354	130108	229704	99870	137286	131355	163104	254209	182110	255153	234198	231683	216383	202778	166545	281926	187639	254374	239787	125407	131475	241435	196435	203396	168105	182276	181851	122424	90334	119124	102356	210237	236876	216982	233489	153390	134126	116547	134202	200440
ENSDARG00000000567	1456	1002	2086	2759	1702	1388	1688	2109	847	1381	1645	2325	1080	1665	1355	1975	2435	2093	2840	1924	2096	2158	2179	1724	2359	1929	2444	2367	1476	1736	2485	1739	2093	1730	1739	2230	1316	1011	1197	1396	1895	1780	2011	2087	1837	1502	1388	1550	2383
ENSDARG00000000568	442	333	620	742	477	369	555	629	172	465	476	637	334	426	328	596	710	490	784	655	575	605	592	569	645	520	641	662	439	471	774	472	644	554	595	809	432	308	421	417	735	723	594	591	496	421	402	441	720
ENSDARG00000000588	135	113	249	335	170	130	165	189	111	195	169	195	117	144	111	206	164	150	218	196	184	193	212	158	231	150	177	229	135	139	207	163	291	217	265	239	117	98	102	327	302	343	147	184	164	131	117	127	208
ENSDARG00000000606	326	273	458	473	300	247	324	337	231	534	469	351	194	282	234	296	425	392	450	480	368	252	405	302	455	308	403	433	364	406	453	301	410	296	363	326	182	147	171	347	446	446	324	416	271	254	227	252	357
ENSDARG00000000631	877	702	1180	1521	961	731	814	1026	622	1196	1093	1175	560	740	636	934	1202	932	1196	1136	1164	1116	1119	1061	1238	949	1166	1116	866	951	1327	985	1333	1008	1238	1353	695	471	600	976	1274	1295	1106	1128	820	734	625	759	1178
ENSDARG00000000666	200	128	303	395	224	167	245	230	111	142	179	216	133	183	167	198	332	152	309	194	247	232	202	214	286	219	270	243	137	224	253	162	288	265	232	272	154	100	142	336	279	266	213	208	182	165	134	150	252
ENSDARG00000000690	86	61	152	295	112	111	163	157	40	65	100	309	78	199	101	191	352	260	321	300	217	245	256	166	376	160	277	302	87	73	284	195	243	173	165	323	141	92	161	180	263	203	225	226	246	191	167	187	244
ENSDARG00000000729	487	282	653	895	597	493	697	800	282	464	571	842	499	694	447	760	821	664	959	677	728	806	835	693	754	682	817	784	446	573	838	577	753	498	634	759	468	373	427	545	780	810	679	703	668	562	517	599	840
ENSDARG00000000730	90	62	119	135	101	81	115	116	62	116	86	173	79	91	79	86	213	147	219	145	171	150	142	145	188	108	163	156	66	98	169	100	158	110	177	150	96	68	65	187	183	125	126	106	105	95	115	99	202
ENSDARG00000000747	101	73	116	157	94	72	97	102	82	185	137	122	65	93	65	104	194	133	151	136	132	97	146	96	178	140	146	162	103	110	146	96	134	101	104	141	73	42	69	96	158	160	124	127	96	105	57	82	130
ENSDARG00000000760	26	27	56	69	29	30	39	29	24	32	38	64	24	32	22	40	59	48	80	50	38	41	53	45	67	53	53	61	32	30	63	32	48	43	27	58	34	17	30	56	46	57	54	59	35	31	23	31	49
ENSDARG00000000779	279	163	417	621	379	355	549	628	242	338	381	649	291	469	335	613	609	435	716	505	506	566	595	540	628	441	560	574	300	331	554	438	637	631	458	753	393	236	359	471	632	580	417	444	546	435	323	454	673
ENSDARG00000000796	68	25	58	159	71	78	102	98	30	44	44	119	71	84	72	101	188	103	164	124	127	131	141	128	161	117	155	144	52	50	128	120	129	132	66	143	59	57	83	69	114	156	121	131	94	70	77	89	117
ENSDARG00000000804	113	83	166	232	115	107	148	104	50	139	140	163	75	99	95	168	147	126	206	147	121	176	144	181	162	95	172	157	100	99	183	118	139	117	105	144	96	52	92	82	224	166	115	125	153	142	97	126	169
ENSDARG00000000830	244	187	352	420	274	266	320	365	244	353	281	399	232	295	209	325	362	335	439	309	357	350	328	301	429	301	392	391	238	285	479	304	398	370	366	411	216	152	197	287	419	352	294	342	286	265	215	220	364
ENSDARG00000000837	103	74	174	253	124	132	141	149	44	82	78	168	57	91	79	174	111	110	173	89	139	128	151	113	160	128	134	133	93	101	152	119	203	165	152	217	101	73	104	160	129	148	125	125	114	118	116	111	186
ENSDARG00000000853	886	798	1409	1828	1844	1137	1172	1709	1081	1295	1231	1168	940	1691	1116	1371	1413	1250	1584	1282	1184	1161	1363	1203	1392	1061	1421	1251	1019	1173	1621	1053	1454	1314	1126	1459	674	563	674	941	1073	1149	972	1121	970	785	632	777	1337
ENSDARG00000000857	543	357	859	1198	640	508	726	802	447	733	569	864	450	623	492	763	997	710	1076	772	817	872	839	729	1014	694	905	931	458	640	957	671	960	931	898	1035	503	315	455	648	975	971	713	746	665	579	530	592	1024
ENSDARG00000000861	3481	2724	5078	7317	4933	4063	4985	6208	3369	5182	4672	5591	3137	5056	3677	5052	6233	4979	6894	5286	5354	5583	5856	4896	6547	4803	6282	5807	3903	4636	6254	4521	5968	4612	5297	5653	3074	2366	2832	3510	5921	5875	5108	5418	4465	3584	3135	3613	5706
ENSDARG00000000887	85	43	144	245	155	124	256	238	71	102	85	245	117	175	143	320	239	130	310	181	148	217	220	233	285	198	235	269	80	102	283	178	195	341	174	292	200	112	210	291	246	257	175	165	228	201	162	212	287
ENSDARG00000000906	28	20	41	66	38	26	41	37	13	41	34	54	23	39	24	42	36	27	44	38	42	47	39	42	58	43	53	45	34	26	34	47	45	60	50	73	38	21	22	41	40	51	48	45	45	31	31	30	48
ENSDARG00000000935	311	284	525	666	459	359	435	545	266	455	469	445	275	416	313	461	488	460	561	404	429	405	437	422	483	386	485	447	355	444	504	354	507	389	386	481	244	190	240	310	459	431	384	440	377	300	270	291	465
ENSDARG00000000943	480	486	873	1099	698	580	690	885	313	706	865	773	450	634	525	770	757	675	905	618	769	767	811	611	748	590	826	770	586	641	842	589	799	532	663	756	461	353	473	639	785	774	663	661	629	483	485	563	866
ENSDARG00000000966	2455	1523	2533	3624	3262	2582	3164	4478	1448	2821	3024	3595	2202	3366	2419	3388	3732	3147	4338	3081	3103	3106	3413	3033	3511	2889	3625	3391	2681	2698	3889	2472	3264	2702	2657	3400	2181	1571	2202	2749	3467	3541	3120	3150	3149	2539	2262	2725	3766
ENSDARG00000001014	4395	2520	6308	9251	8273	6882	10494	14150	5119	5644	5317	9688	5721	8855	6189	9340	8754	6735	11102	6303	6816	8825	9676	9483	8522	6846	7765	8948	4039	4385	9664	5854	8672	7685	6563	9560	6569	3892	6283	7910	8358	7567	6495	6402	9386	8103	7003	8614	10159
ENSDARG00000001015	968	794	1473	1964	1102	852	1028	1183	499	1059	1131	1206	582	927	751	1184	1381	1219	1533	1109	1212	1265	1207	1027	1393	1040	1383	1248	1101	1211	1488	1050	1379	958	1054	1270	733	523	692	1169	1261	1287	1141	1272	979	850	713	860	1386
ENSDARG00000001057	587	415	873	1343	1265	985	1288	1688	773	863	800	1232	823	1316	959	1125	1575	1077	1550	1084	1105	1128	1295	1100	1564	1176	1324	1297	551	825	1315	807	1173	1077	1001	1061	710	556	639	707	1234	1306	1126	952	928	882	782	922	1227
ENSDARG00000001127	99	126	192	222	170	106	104	135	83	113	131	162	92	113	86	106	152	151	177	151	173	130	128	120	177	140	178	178	136	136	174	141	125	113	104	157	87	73	74	61	123	160	138	137	95	84	88	74	168
ENSDARG00000001129	2369	1629	3227	3884	2581	2115	2667	3176	1772	2872	2864	3264	1770	2533	1906	2550	3945	3021	3978	3098	3187	3165	3304	2782	3557	2797	3548	3436	2296	2966	3798	2465	3462	2601	3295	3552	1978	1563	1795	2151	3484	3616	2937	2938	2646	2255	2087	2199	3877
ENSDARG00000001154	65	54	109	134	96	58	83	116	42	99	117	61	68	91	76	116	85	82	129	63	64	69	64	93	79	108	96	76	123	138	113	57	162	89	121	175	54	27	54	166	168	164	127	132	84	71	73	73	113
ENSDARG00000001162	1044	730	1482	1859	1216	991	1369	1298	586	1291	1233	1630	788	1060	817	1171	1606	1330	1816	1381	1445	1448	1492	1222	1694	1227	1594	1512	1022	1254	1646	1191	1505	1071	1336	1350	877	701	805	841	1672	1674	1404	1342	1328	1016	896	1086	1580
ENSDARG00000001210	112	77	295	409	307	286	329	511	253	200	167	437	254	399	241	396	511	394	535	339	396	424	441	397	481	382	498	440	115	204	396	338	378	407	312	381	264	196	272	226	356	414	338	345	398	283	259	303	487
ENSDARG00000001220	4586	3139	5662	7706	6129	4641	5709	7365	3720	6330	6350	6525	3870	6175	4354	6143	7250	6172	8300	6240	6330	5965	6725	5559	7589	5802	7366	7013	5512	5109	7473	5309	6161	5478	4865	6184	3670	2832	3592	4200	6303	6549	5789	5894	5029	4378	3973	4546	6780
ENSDARG00000001234	60	40	79	125	68	74	75	81	31	84	70	75	39	48	44	65	83	52	82	48	36	65	52	51	77	40	54	58	55	42	74	44	101	111	72	97	46	30	57	73	87	79	61	62	56	47	44	37	104
ENSDARG00000001241	1285	852	1992	2920	2010	1778	2385	2932	831	1445	1449	2523	1492	2245	1547	2311	2925	2198	3252	2037	2152	2410	2622	2141	2842	2259	2662	2647	1133	1612	2642	1976	2408	1998	2032	2496	1561	1123	1438	1325	2324	2441	2026	2095	2059	1799	1501	1766	2679
ENSDARG00000001244	1903	1338	3239	4218	2765	2297	2731	3413	1495	2861	2740	3214	1628	2924	2095	3050	3598	2793	3697	2714	2569	2917	3174	2660	3366	2701	3375	3134	1864	2438	3251	2414	3353	2856	2733	3358	1944	1424	1713	2266	3321	3585	2747	2769	2641	2290	2017	2420	3258
ENSDARG00000001249	78	55	102	151	99	69	96	107	53	93	79	137	51	95	68	105	140	96	133	102	139	116	123	95	117	108	118	104	87	104	147	73	130	121	123	140	70	40	49	104	125	111	110	111	81	68	58	62	133
ENSDARG00000001259	40	39	61	71	55	49	52	54	35	51	67	67	42	59	35	57	73	49	65	54	48	59	58	51	47	58	57	68	52	42	65	59	70	67	39	62	30	23	40	46	45	62	49	57	44	32	28	48	67
ENSDARG00000001313	624	510	1163	1887	723	651	735	812	500	646	768	1209	460	656	639	994	1171	1035	1487	923	963	1065	969	829	1369	947	1277	1099	615	720	1020	850	1030	1175	824	1135	599	437	717	634	926	1032	977	990	889	833	699	763	1264
ENSDARG00000001354	24	13	34	46	33	35	47	51	17	34	35	62	23	40	32	53	43	27	62	33	50	49	46	66	37	25	51	50	25	30	37	39	71	65	48	77	39	20	30	35	54	34	37	28	39	47	38	43	91
ENSDARG00000001414	163	99	230	240	125	103	220	287	67	176	198	221	83	206	133	214	264	195	260	246	228	184	202	208	239	200	291	197	131	208	230	140	277	235	214	278	148	79	155	210	240	269	150	191	166	163	123	184	261
ENSDARG00000001431	2633	1559	3437	7827	4975	4671	5667	7302	2528	2211	1896	7465	3330	5644	4448	5681	8485	5685	8794	6604	6734	6722	6536	5854	8660	6444	7723	7913	1938	2325	7044	5793	6709	5256	4933	6048	3950	2653	3893	2205	6170	6860	5999	5821	5321	4284	3833	4456	6252
ENSDARG00000001437	128	57	194	619	142	414	461	665	59	44	70	881	199	404	229	718	611	241	592	81	272	543	650	426	333	351	287	416	70	71	491	216	893	607	702	851	374	140	317	802	569	643	295	270	440	452	375	446	588
ENSDARG00000001442	48	39	111	119	69	49	79	80	39	82	78	89	39	53	36	92	90	79	96	102	79	71	64	77	93	55	88	104	79	78	98	68	78	54	64	82	49	37	48	43	81	73	55	55	58	71	46	48	75
ENSDARG00000001447	250	215	327	551	264	201	261	309	212	266	308	406	170	225	203	293	403	347	438	327	355	392	389	337	412	312	377	409	238	299	404	279	358	260	298	357	224	159	218	275	405	425	370	360	335	276	262	303	425
ENSDARG00000001452	126	93	193	275	107	84	139	146	68	141	146	180	87	111	78	132	180	118	175	123	150	142	161	160	202	115	141	170	113	142	176	121	198	179	144	186	101	56	99	181	213	238	127	135	128	122	90	118	212
ENSDARG00000001470	81	75	151	183	89	79	95	85	57	87	95	105	56	64	59	115	151	90	144	96	111	93	118	89	149	137	113	111	82	87	107	97	99	108	105	104	84	77	76	162	109	137	95	126	97	88	81	106	153
ENSDARG00000001498	49	62	83	109	31	25	46	48	36	99	92	87	25	22	44	37	68	64	79	53	46	62	52	37	80	52	62	65	63	68	68	62	60	72	60	74	23	19	20	68	81	74	58	91	47	37	33	43	69
ENSDARG00000001549	882	559	1180	1754	1368	1073	1282	1760	489	874	1018	1372	837	1342	947	1439	1467	1216	1672	1111	1184	1266	1388	1159	1392	1173	1407	1375	774	1008	1471	972	1362	986	1008	1334	813	594	723	1007	1385	1481	1140	1185	1107	1001	865	972	1331
ENSDARG00000001557	174	82	223	287	184	211	292	298	82	157	155	357	172	272	175	211	442	264	418	307	298	335	333	349	400	273	348	421	121	173	326	286	403	255	319	338	197	135	177	84	328	310	268	279	247	186	177	234	334
ENSDARG00000001558	930	586	1777	2422	1540	1385	1542	2153	701	983	1028	1885	981	1550	1259	1826	2084	1692	2221	1526	1795	1621	1734	1580	2067	1512	2014	1836	844	1206	1865	1453	1743	1886	1246	1949	1139	779	1095	1047	1669	1868	1543	1684	1500	1363	1147	1352	2364
ENSDARG00000001559	283	221	334	330	321	238	264	333	186	395	339	363	268	370	288	297	291	217	377	244	433	320	257	305	278	258	403	451	408	435	407	201	231	230	189	251	138	169	150	166	299	326	323	334	184	185	154	197	547
ENSDARG00000001578	123	66	221	323	153	198	260	279	129	142	139	327	144	205	170	278	333	265	358	295	267	271	258	301	345	242	324	292	89	150	295	218	285	257	186	296	200	124	173	195	267	304	228	265	245	229	174	217	334
ENSDARG00000001621	127	101	236	322	176	155	237	304	64	135	136	212	122	161	169	248	215	197	217	184	151	160	213	158	237	167	218	179	147	95	166	173	200	179	137	241	126	91	119	172	187	187	163	229	147	162	109	158	219
ENSDARG00000001634	1193	1100	1907	2269	1279	1122	1241	1561	954	1434	1478	1610	813	1234	983	1288	1741	1502	1953	1457	1549	1563	1633	1385	1799	1370	1747	1689	1170	1523	1827	1271	1665	1401	1505	1648	933	712	827	1312	1738	1622	1392	1376	1225	1132	993	1096	1809
ENSDARG00000001676	921	769	1538	1868	1157	944	1049	1395	815	1049	1002	1420	759	1218	982	1140	1831	1654	1769	1484	1605	1335	1374	1187	1913	1356	1819	1528	1051	1568	1816	1350	1498	1175	1055	1542	780	668	760	669	1308	1144	1423	1370	993	963	826	909	1579
ENSDARG00000001686	32	20	53	50	23	17	22	23	24	60	40	45	12	37	22	28	56	42	47	53	45	31	47	26	58	42	50	54	37	20	45	39	40	39	27	43	22	16	15	33	54	50	30	36	43	26	21	25	37
ENSDARG00000001710	402	305	775	1170	579	590	715	856	300	502	429	880	382	574	504	755	864	760	1062	724	785	723	789	766	937	722	923	864	350	528	989	675	975	749	784	1011	541	363	565	874	911	933	674	786	759	620	586	659	981
ENSDARG00000001721	262	132	429	736	334	328	629	708	142	263	196	633	313	422	306	623	509	431	703	385	362	562	549	631	538	422	499	585	171	236	751	444	660	640	671	853	446	263	443	914	785	809	357	405	699	550	517	612	726
ENSDARG00000001729	1126	712	1490	2510	1371	1169	1462	1818	931	1275	1223	1867	911	1284	1063	1593	1885	1472	2304	1552	1627	1797	1771	1545	2144	1520	1925	1825	957	1153	1958	1388	1921	1654	1703	2029	1126	788	1115	1316	1888	2120	1572	1606	1508	1248	1146	1347	1996
ENSDARG00000001733	128	122	191	267	130	107	137	153	51	133	145	219	83	88	112	147	231	169	234	146	171	144	170	162	220	140	175	183	116	134	207	160	199	178	157	192	142	89	101	176	185	169	177	178	134	144	140	133	244
ENSDARG00000001734	112	88	135	232	120	124	169	187	107	203	145	262	97	165	127	217	171	144	267	174	198	210	183	187	238	178	193	207	117	115	215	146	282	273	175	238	150	112	123	230	228	227	156	200	179	177	163	229	273
ENSDARG00000001754	328	335	548	759	577	494	511	520	198	525	453	530	283	416	477	752	598	478	712	482	544	790	888	696	652	445	570	518	368	639	882	636	641	461	654	697	326	233	307	551	728	827	517	572	411	360	332	386	680
ENSDARG00000001767	283	260	418	366	269	247	343	301	145	308	475	366	193	301	255	322	367	229	265	97	228	346	312	152	270	263	393	190	369	393	407	292	291	384	278	336	203	135	163	328	285	377	426	366	316	157	154	177	540
ENSDARG00000001769	978	684	1394	1971	1291	1100	1442	1719	557	1164	1214	1543	827	1343	933	1478	1664	1372	1890	1284	1341	1419	1530	1339	1628	1222	1584	1521	974	1166	1678	1122	1651	1238	1373	1625	989	676	897	1082	1605	1599	1213	1356	1218	1072	950	1111	1652
ENSDARG00000001776	191	108	182	175	155	115	157	179	133	221	181	258	136	145	124	162	258	206	295	206	216	169	218	214	262	202	237	230	187	152	240	178	229	203	195	221	135	95	120	175	210	232	174	191	186	139	131	152	228
ENSDARG00000001777	2565	1944	3813	5110	4116	3468	3852	4978	2488	3391	3328	3996	2606	4360	2971	4174	5207	4188	5693	3815	4046	4094	4594	3733	5049	3853	4889	4492	2907	4054	4899	3680	4496	4039	3653	4146	2472	1840	2228	2724	4034	4289	3619	3786	3074	2789	2456	2729	4521
ENSDARG00000001781	76	80	175	264	109	93	140	183	60	81	91	146	70	118	96	150	160	154	239	123	121	139	155	136	203	118	185	176	78	86	147	100	157	149	101	164	71	64	90	152	154	148	138	116	84	102	79	113	153
ENSDARG00000001785	92	67	114	163	127	94	124	158	44	55	108	155	76	132	99	143	183	124	180	95	111	116	141	120	147	117	163	129	117	116	154	95	138	88	63	132	91	62	86	70	113	111	114	125	114	90	75	121	163
ENSDARG00000001788	920	405	1363	2534	1843	1920	2379	2875	988	817	797	2671	1453	2457	1701	2636	3013	1992	3076	1976	2090	2228	2410	2335	2783	2029	2611	2508	728	1023	2423	1835	2545	2769	1691	2620	1521	1003	1502	1151	2292	2442	1813	1913	1908	1671	1532	1657	2482
ENSDARG00000001803	87	47	93	153	93	55	101	142	66	68	105	114	49	98	88	72	110	88	133	71	80	99	93	95	113	72	108	101	70	85	145	70	75	86	66	76	52	28	57	88	70	67	77	81	104	76	52	59	108
ENSDARG00000001807	74	39	112	161	80	98	65	80	42	54	63	104	56	111	64	104	122	103	135	95	95	89	131	103	98	87	125	100	59	72	114	78	111	78	71	114	51	50	47	100	103	93	93	101	90	60	62	85	126
ENSDARG00000001817	46	30	63	71	76	61	93	95	17	43	58	71	46	74	46	86	84	83	82	60	61	64	73	72	75	52	76	81	43	54	73	32	70	48	48	60	44	29	46	91	70	70	70	56	72	69	35	54	64
ENSDARG00000001818	87	58	95	203	78	69	156	137	29	157	56	306	42	217	232	283	150	98	335	77	62	56	81	88	251	169	88	169	97	40	87	20	258	443	51	283	234	88	113	93	293	262	68	191	264	319	174	287	354
ENSDARG00000001825	29	34	54	85	46	19	47	43	22	54	43	40	25	27	33	54	39	26	68	76	55	38	54	49	56	34	56	56	49	37	61	48	66	38	74	42	29	23	33	51	57	74	36	57	43	27	34	40	31
ENSDARG00000001829	946	790	1270	1534	960	761	939	1036	308	980	1253	1127	537	842	733	961	1095	993	1297	957	1029	1018	1147	894	1091	871	1214	1044	1066	1015	1090	804	1154	749	990	1164	704	471	637	873	1187	1336	1012	1146	992	782	668	845	1192
ENSDARG00000001835	138	122	195	256	185	121	138	205	103	191	182	181	111	159	125	153	244	221	281	175	230	215	168	160	243	169	238	231	143	191	229	164	215	161	156	191	107	90	110	129	176	206	215	218	154	126	105	106	222
ENSDARG00000001857	1123	651	1428	1899	1622	1316	1588	2237	586	1254	1277	1813	1018	1596	1079	1753	1662	1522	2066	1424	1431	1562	1666	1518	1503	1327	1669	1655	1146	1300	1902	1176	1733	1312	1378	1834	1196	799	1078	1169	1594	1704	1358	1388	1636	1301	1194	1370	1862
ENSDARG00000001859	278	145	373	512	338	235	290	336	161	278	322	450	209	261	243	354	475	421	478	332	419	428	415	323	394	356	464	404	210	303	430	287	357	349	293	392	217	170	205	207	360	378	359	391	260	273	225	271	453
ENSDARG00000001870	452	362	733	1791	708	784	1020	1226	514	432	452	1418	583	1012	675	1457	1048	600	1342	408	919	1378	1374	1075	1205	831	968	1171	357	327	899	825	1275	1488	912	1084	693	327	497	1418	1182	1205	806	872	896	832	785	890	1171
ENSDARG00000001873	829	393	1106	1981	1235	1260	1787	2115	895	1299	758	1828	1061	1481	1165	1701	2085	1609	2343	1554	1683	1591	1602	1663	2147	1660	1961	1918	673	1023	1909	1378	1721	1798	1972	1824	969	752	1071	8140	1415	1359	1521	1319	1276	1029	1030	1129	1604
ENSDARG00000001879	986	736	1408	2127	1219	1022	1123	1417	666	1198	1408	1651	709	1112	966	1517	1550	1305	1828	1168	1262	1475	1450	1486	1596	1187	1508	1379	1265	1232	1652	1059	1399	1390	1309	1648	867	564	882	1682	1644	1556	1323	1466	1256	1064	929	1124	1624
ENSDARG00000001880	60	63	109	154	73	55	93	98	44	91	76	106	60	81	70	105	106	88	129	94	90	103	81	95	99	81	88	107	83	66	123	94	116	109	101	143	97	45	69	160	119	126	89	78	86	70	72	75	136
ENSDARG00000001888	527	405	741	986	572	506	657	832	316	579	550	780	394	599	408	584	718	575	865	588	738	809	707	685	825	596	856	736	507	554	901	631	834	640	795	741	470	324	459	556	793	841	610	716	665	522	445	587	842
ENSDARG00000001889	3356	1793	5494	6537	6040	5194	6596	8299	4104	3838	3670	6940	4424	7875	5080	6566	8321	6180	9059	5464	7673	6788	6950	6453	8000	6828	7493	7637	3432	5443	6798	6040	6068	5862	4832	6674	2790	2911	2477	2750	3555	4323	3627	4815	3226	2411	3733	2237	7229
ENSDARG00000001890	1714	1062	2396	3761	2496	2139	2921	3551	1624	2084	1839	3616	1868	2742	1949	3182	3941	2868	4285	2838	2974	3049	3492	3130	4032	2873	3516	3449	1477	1906	3539	2672	3448	3536	2752	3591	2110	1426	1942	2454	3523	3770	2668	2534	2787	2509	2170	2446	3962
ENSDARG00000001897	288	216	373	682	394	362	833	826	241	272	359	770	328	458	353	866	517	373	768	527	482	527	587	706	595	302	433	528	345	216	697	444	550	828	402	1113	523	197	546	333	645	622	330	362	577	552	515	577	857
ENSDARG00000001898	56	23	54	78	45	55	80	81	19	22	36	93	34	52	38	69	84	55	126	72	53	67	73	83	86	64	66	93	36	39	58	56	70	79	46	89	50	31	45	72	92	111	56	67	73	65	71	77	89
ENSDARG00000001909	18	34	52	81	30	40	55	73	24	38	38	88	24	38	43	86	49	29	64	27	50	51	40	45	50	59	50	44	36	19	46	42	62	45	38	61	28	18	28	52	54	57	42	30	48	49	33	31	63
ENSDARG00000001910	234	186	386	517	260	196	277	266	134	217	285	284	164	251	191	274	282	313	393	274	311	266	289	267	321	245	374	309	236	248	338	225	291	246	253	311	196	147	163	256	313	304	323	332	265	188	182	225	321
ENSDARG00000001913	289	197	355	657	377	237	347	258	110	120	129	412	135	165	187	270	354	387	518	336	228	381	286	201	331	340	329	354	180	150	434	224	540	294	482	348	262	219	278	256	355	503	260	364	279	221	175	228	424
ENSDARG00000001929	142	159	169	296	184	124	161	194	89	172	211	168	90	188	137	164	234	164	234	184	167	186	182	164	206	153	164	209	134	144	212	176	223	174	134	237	120	63	119	171	147	162	130	180	114	98	97	98	178
ENSDARG00000001930	159	124	288	320	238	212	246	312	139	211	241	291	174	237	192	234	345	236	353	271	292	282	303	245	335	246	276	295	196	207	365	218	321	265	291	298	182	88	136	208	303	312	253	265	173	187	151	167	282
ENSDARG00000001933	54	48	74	138	48	65	52	81	31	60	82	111	47	57	75	68	117	79	137	78	80	95	98	62	133	78	155	99	56	74	91	85	39	65	32	61	47	27	40	57	81	85	99	82	72	50	63	76	84
ENSDARG00000001937	82	85	180	214	164	94	105	130	64	71	97	180	73	103	86	120	194	185	191	173	154	176	115	158	159	122	141	132	65	81	183	124	184	129	152	196	74	60	54	130	127	147	147	170	101	59	78	76	151
ENSDARG00000001939	263	204	379	467	338	236	381	412	217	363	326	409	215	346	229	331	529	393	576	519	451	367	434	380	500	420	511	449	269	310	460	288	497	387	449	476	249	172	229	215	554	502	401	341	323	322	239	307	411
ENSDARG00000001940	331	238	574	863	424	409	519	640	237	409	370	554	316	441	361	540	613	538	720	549	502	566	588	524	578	447	597	570	284	354	621	421	654	505	579	648	325	269	331	493	652	695	479	569	482	429	346	423	663
ENSDARG00000001950	292	129	380	999	972	1105	1158	1877	300	278	262	1340	744	1385	1070	1365	1776	1064	1925	1133	977	1230	1231	1076	1403	1367	1595	1545	203	245	1177	762	1024	1139	680	933	878	537	985	590	1210	1349	1217	995	1336	1139	977	1152	1152
ENSDARG00000001953	113	68	170	200	125	101	82	72	44	96	98	124	56	95	83	129	140	112	169	91	135	131	128	91	239	90	125	140	94	88	109	83	136	439	74	214	64	70	56	81	141	186	131	154	100	92	69	106	159
ENSDARG00000001968	432	298	608	766	617	486	647	684	239	587	637	651	323	526	461	671	572	560	830	618	548	614	614	645	717	473	593	565	518	472	689	479	554	540	550	727	360	297	358	610	670	702	443	486	481	432	411	477	646
ENSDARG00000001969	351	254	555	822	380	322	418	481	297	498	430	568	274	379	277	442	637	501	657	467	519	523	557	438	645	460	560	526	301	404	623	426	571	474	535	593	375	258	338	485	611	600	498	565	483	392	371	400	701
ENSDARG00000001994	446	301	700	1093	680	549	698	816	278	516	510	800	420	650	492	711	975	774	1000	695	738	807	771	668	848	700	893	885	388	679	924	656	865	689	661	905	504	375	475	488	631	734	728	797	649	546	466	521	864
ENSDARG00000001999	425	361	642	946	506	471	591	648	305	630	755	697	387	528	452	582	788	564	779	652	659	704	704	505	819	558	728	626	520	537	739	558	645	644	601	713	378	307	313	580	800	783	551	663	474	397	360	382	623
ENSDARG00000002006	194	133	295	362	258	208	237	350	143	249	253	327	151	254	200	266	354	277	391	288	292	280	297	236	307	258	312	340	247	246	338	213	430	384	223	305	188	106	155	229	344	367	259	405	245	202	207	221	472
ENSDARG00000002013	403	296	606	786	478	389	508	585	241	530	520	602	277	432	337	581	649	525	720	493	518	631	619	505	677	503	688	625	443	533	728	439	678	660	573	715	343	240	339	529	682	633	477	524	477	402	373	429	639
ENSDARG00000002016	243	142	401	626	274	266	314	349	94	299	267	540	207	280	230	420	537	402	548	414	421	421	434	384	505	402	444	450	219	301	451	374	422	406	435	527	302	187	284	314	467	545	394	438	409	343	310	330	523
ENSDARG00000002020	467	301	501	746	483	398	503	577	275	532	558	563	261	528	380	574	607	537	747	572	559	538	487	530	602	483	623	618	497	497	597	436	636	552	514	676	376	255	320	461	630	690	508	571	418	371	339	416	620
ENSDARG00000002021	153	126	238	439	225	217	343	400	156	183	184	446	189	277	219	445	348	251	520	280	334	322	358	432	427	276	381	369	211	133	372	284	404	425	291	548	244	112	245	340	463	444	252	260	362	282	259	270	476
ENSDARG00000002026	574	410	778	1172	615	489	522	635	191	566	665	692	390	561	528	574	808	679	841	591	684	601	692	532	769	618	781	672	633	691	778	573	629	439	482	592	386	309	402	420	590	652	567	687	588	512	417	513	775
ENSDARG00000002031	390	224	540	707	538	508	622	760	204	429	388	684	397	601	434	576	773	642	813	589	687	677	677	582	714	587	737	740	278	516	761	482	713	570	663	776	476	302	457	368	712	730	587	611	570	506	443	479	812
ENSDARG00000002037	68	62	99	118	63	59	62	75	32	104	94	80	36	38	41	67	102	64	104	106	94	95	81	67	136	82	88	93	86	90	85	84	81	66	63	68	43	45	42	39	65	88	71	72	47	60	43	44	67
ENSDARG00000002060	40	28	51	63	45	29	47	41	22	57	42	64	52	44	29	53	88	78	74	67	61	54	54	61	59	49	64	60	30	34	51	56	40	50	31	48	28	26	30	19	68	74	54	31	46	43	39	33	57
ENSDARG00000002071	246	165	355	702	406	389	525	610	217	211	247	845	334	489	414	677	779	511	885	686	744	702	848	734	827	575	725	712	251	224	638	538	709	599	558	741	426	261	450	232	694	740	662	592	634	502	392	535	755
ENSDARG00000002077	66	44	91	167	82	86	98	112	47	82	86	122	52	81	56	108	106	138	152	120	115	126	106	137	138	107	119	121	45	77	118	83	100	109	120	140	79	65	79	79	143	136	135	88	119	93	93	99	158
ENSDARG00000002082	1396	828	2121	3100	1787	1595	2157	2342	1022	1453	1423	2668	1295	1847	1439	2213	2960	2247	3280	2147	2250	2445	2584	2354	2866	2380	2640	2625	1098	1581	2735	2035	2742	2567	2345	3003	1660	1103	1507	1892	2659	3011	2236	2258	2239	1916	1610	1915	2869
ENSDARG00000002084	1106	822	1621	3446	2015	1928	2028	2548	1208	1218	1083	2443	1263	2210	1785	2312	3062	2156	3095	2257	2460	2450	2470	2082	3263	2286	2839	2833	1114	1207	2691	2216	2541	2379	1837	2301	1276	942	1246	1393	2233	2554	2256	2323	1830	1470	1372	1455	2323
ENSDARG00000002127	552	329	540	800	582	535	764	886	279	520	513	954	476	656	475	765	946	759	1137	860	837	752	855	856	943	766	939	983	439	523	1051	647	918	827	768	1046	600	426	616	430	991	1014	836	743	875	720	611	684	1033
ENSDARG00000002128	216	142	369	610	363	296	383	411	159	273	246	437	190	312	263	352	460	357	493	339	340	386	422	390	503	357	436	419	205	272	400	313	405	376	341	452	252	175	241	363	421	437	307	299	330	279	254	258	402
ENSDARG00000002131	1251	875	1807	2333	1935	1440	1854	2415	901	1204	1316	2015	1204	1939	1518	1943	2168	1871	2567	1757	2060	1842	1977	1548	1970	1685	2387	2046	1323	1611	2221	1508	1969	1448	1455	2042	1169	910	1252	1074	1900	1957	1763	1876	1667	1385	1344	1444	2150
ENSDARG00000002167	434	326	547	951	640	583	666	808	275	507	471	801	378	647	552	707	940	619	967	699	708	714	756	684	937	702	858	832	397	430	803	650	743	621	538	685	431	353	461	304	576	618	718	689	582	569	439	563	729
ENSDARG00000002168	565	463	901	1173	636	641	739	884	220	617	638	1026	441	694	550	728	957	788	1031	819	903	884	868	820	933	759	1007	990	558	679	1072	724	1033	734	924	1083	550	368	508	547	1074	1037	801	869	649	623	511	630	941
ENSDARG00000002172	107	76	218	311	193	145	238	337	110	136	159	273	157	240	139	310	309	200	315	216	254	250	281	291	265	212	300	265	111	126	286	229	347	272	261	355	169	95	191	397	315	254	193	249	257	227	168	216	288
ENSDARG00000002174	135	85	222	314	202	160	144	195	117	187	174	227	109	195	165	206	204	189	238	184	154	192	214	144	247	168	238	235	135	144	247	159	158	130	126	182	106	62	115	164	202	158	147	188	143	132	132	120	183
ENSDARG00000002184	270	185	423	556	333	317	369	456	223	325	319	496	224	389	260	409	507	438	613	443	425	467	483	420	557	372	460	507	228	333	470	367	464	419	394	500	268	188	236	262	539	522	387	381	388	309	293	322	499
ENSDARG00000002190	203	59	300	464	266	245	390	386	127	189	199	506	192	244	227	485	392	320	538	356	377	433	428	494	420	321	402	407	135	174	464	293	500	505	387	632	348	195	326	442	518	482	361	334	441	442	327	424	615
ENSDARG00000002196	191	131	278	499	240	189	329	392	165	191	229	367	130	267	172	436	230	231	406	283	248	293	267	358	425	214	262	298	202	174	365	239	385	518	243	524	232	129	316	362	322	325	200	237	284	275	231	255	407
ENSDARG00000002197	42	30	56	82	40	45	43	85	38	31	43	76	42	62	42	58	63	54	87	42	50	69	54	62	69	53	75	67	54	45	69	60	60	54	37	58	47	26	42	39	62	59	36	37	47	40	43	38	66
ENSDARG00000002210	31	17	46	58	65	35	52	75	38	61	52	67	36	69	39	56	107	60	110	86	59	43	79	65	84	74	88	80	32	33	53	41	78	70	55	85	34	21	19	42	72	82	51	70	52	50	39	43	67
ENSDARG00000002213	141	85	182	244	155	170	181	232	83	159	151	202	108	215	118	227	178	170	214	195	125	160	158	148	226	196	242	225	160	149	219	139	166	171	193	158	113	80	85	415	183	232	185	156	185	128	115	135	220
ENSDARG00000002215	938	589	1368	1711	1204	1130	1381	1899	439	817	952	1916	985	1583	1059	1573	2181	1658	2323	1649	1814	1650	1864	1475	2028	1583	1861	1899	787	1185	1869	1321	1957	1372	1664	1960	1251	860	1005	924	1960	2166	1588	1541	1538	1291	1220	1252	2049
ENSDARG00000002216	373	312	418	708	472	288	588	566	249	338	306	599	297	456	314	669	447	307	665	460	397	498	469	533	501	342	439	425	421	290	585	403	646	765	475	882	430	244	420	465	536	526	361	471	567	501	440	510	725
ENSDARG00000002217	408	161	540	646	290	256	270	347	120	250	297	442	173	235	227	310	565	529	615	392	444	456	378	308	676	498	651	619	282	341	505	345	513	434	333	467	290	185	289	451	417	506	479	493	407	347	295	346	481
ENSDARG00000002220	68	35	110	223	110	113	150	201	35	76	76	208	93	137	109	162	159	111	184	107	150	134	170	156	155	132	151	178	68	80	175	106	196	160	182	198	159	87	132	133	208	212	145	170	197	146	137	161	212
ENSDARG00000002230	45	32	67	112	73	55	62	85	49	32	50	69	34	48	54	60	101	71	102	64	70	88	76	56	101	78	95	83	41	70	105	77	85	76	57	80	39	39	61	49	68	75	75	84	71	54	35	56	111
ENSDARG00000002231	85	47	112	183	111	115	192	193	25	64	79	147	101	141	105	203	156	111	197	120	125	133	146	178	141	138	157	158	65	93	202	114	160	167	124	178	105	75	104	151	159	152	122	110	155	123	107	109	166
ENSDARG00000002235	198	166	294	574	241	217	319	403	122	204	173	504	230	325	244	402	394	343	549	445	388	434	355	404	521	350	402	493	193	185	369	284	453	455	347	503	306	189	313	351	549	521	320	355	415	390	324	375	534
ENSDARG00000002240	295	166	648	1035	925	876	1156	1460	527	442	365	1155	682	1149	728	1141	1245	874	1430	928	956	1049	1195	1119	1223	1032	1140	1182	354	484	1098	781	1041	1170	611	951	825	528	749	547	930	1092	873	772	1019	849	736	903	1182
ENSDARG00000002249	37	26	77	117	29	40	44	48	18	35	44	78	32	50	40	48	78	51	57	63	48	63	60	44	79	66	78	63	42	51	76	42	78	50	32	72	32	40	37	88	70	66	52	70	56	35	31	34	60
ENSDARG00000002255	147	134	219	301	258	198	251	336	131	204	216	203	145	234	185	183	305	231	346	250	241	227	271	220	326	212	302	272	157	219	277	186	302	205	176	232	152	101	122	187	233	221	212	240	203	158	127	171	245
ENSDARG00000002264	53	22	81	181	97	104	141	157	72	62	42	144	57	112	88	134	169	122	158	108	107	127	124	130	164	148	159	135	40	41	118	94	117	119	94	136	89	51	100	73	129	158	121	125	114	92	107	128	155
ENSDARG00000002267	244	139	483	738	385	356	503	515	172	281	289	585	281	430	311	513	636	492	732	440	518	560	615	547	630	459	555	580	205	359	586	430	645	518	541	596	367	203	270	387	622	705	466	434	429	355	323	364	580
ENSDARG00000002271	716	475	875	1389	882	775	980	1201	498	656	798	1297	627	933	720	1054	1299	1175	1714	1076	1244	1265	1295	1162	1475	987	1329	1327	634	700	1234	1022	1249	1096	941	1357	696	491	706	790	1116	1238	1001	1067	968	866	768	801	1382
ENSDARG00000002285	402	253	524	732	321	254	458	450	226	311	426	740	221	301	246	488	612	448	784	496	462	474	482	538	678	400	512	607	367	335	738	401	579	628	465	866	392	234	463	385	673	649	449	471	589	527	443	473	841
ENSDARG00000002299	103	71	149	217	193	152	221	285	135	111	122	166	126	173	133	184	217	175	251	132	183	210	255	188	191	149	184	168	121	93	206	124	188	190	120	135	106	88	93	112	186	192	99	167	151	142	91	133	197
ENSDARG00000002304	119	68	162	257	127	131	194	187	63	98	83	213	103	133	130	179	220	144	255	146	189	207	171	162	206	156	211	194	64	140	225	167	221	240	188	237	113	57	106	98	186	201	149	172	149	128	116	131	202
ENSDARG00000002305	364	193	533	1014	585	564	744	890	215	302	387	920	458	672	515	816	977	773	1094	737	787	918	873	909	982	675	1016	882	332	360	814	667	947	898	628	973	531	404	619	508	860	934	662	674	754	682	539	692	1066
ENSDARG00000002332	417	418	711	969	481	421	511	600	325	457	556	717	337	482	402	565	722	597	822	522	563	627	662	564	869	564	660	708	449	500	677	562	688	671	572	753	357	258	370	588	720	732	567	676	538	437	436	392	671
ENSDARG00000002333	495	297	537	490	341	315	387	424	165	273	519	446	150	364	286	428	506	600	538	452	559	488	382	309	538	469	689	437	446	553	437	429	383	364	370	428	211	256	236	320	492	423	358	437	272	342	281	323	460
ENSDARG00000002336	820	778	1149	1355	884	629	762	1025	441	871	972	973	566	816	721	973	1044	959	1237	818	975	1128	1026	772	1035	772	1160	935	922	860	1098	678	940	832	758	1024	480	347	451	708	806	885	806	1034	615	599	556	643	1023
ENSDARG00000002339	114	80	193	298	117	115	144	164	88	145	147	206	96	110	114	148	205	150	216	167	184	177	169	154	212	159	179	197	126	161	182	153	185	184	178	207	107	75	99	246	149	151	152	189	137	137	99	102	184
ENSDARG00000002344	3579	2272	7629	11373	7863	7944	10337	12994	3471	3582	3621	10025	6018	10407	6950	10973	12090	9134	13177	7762	9400	9675	10393	9689	10822	8702	10630	10141	3448	6405	10740	8017	10148	9299	7163	11039	5888	4103	5848	7569	9111	9610	7410	8027	8330	7123	6253	7074	10718
ENSDARG00000002362	123	74	143	305	139	115	165	151	39	96	121	226	94	109	129	177	198	161	261	164	146	166	188	167	254	181	210	193	133	84	191	155	172	241	161	271	135	97	136	301	222	220	163	193	172	153	115	145	212
ENSDARG00000002365	232	171	328	513	257	215	405	374	147	226	264	484	149	208	224	448	416	284	571	359	353	399	362	472	410	264	360	328	236	239	491	294	526	564	404	727	298	160	284	376	471	449	271	352	425	381	285	345	563
ENSDARG00000002369	605	228	741	1150	1112	1079	1322	1964	499	482	578	1698	1004	1560	983	1630	1808	1301	2124	1379	1334	1523	1446	1440	1990	1496	1678	1892	515	734	1376	1257	1691	1846	1170	1881	1349	828	1235	1173	1626	1819	1334	1314	1802	1493	1326	1478	1700
ENSDARG00000002377	351	253	442	951	434	321	435	502	270	343	321	585	220	385	397	565	545	454	652	511	476	509	382	471	692	405	527	532	415	307	570	429	508	778	508	692	352	201	332	381	425	384	392	500	428	362	268	367	639
ENSDARG00000002385	794	729	1298	1735	984	801	956	1131	770	1584	1415	1158	738	982	830	1116	1119	892	1216	925	1044	913	949	812	1336	866	1120	1045	1085	1011	1160	975	1067	876	1059	1052	540	383	496	831	1357	1288	1088	1228	822	755	640	749	1343
ENSDARG00000002396	67	68	142	263	148	118	193	202	74	109	136	185	87	159	136	185	180	143	263	145	144	172	190	122	234	102	177	144	64	89	166	161	215	219	167	243	128	90	146	310	175	201	118	146	156	157	132	143	173
ENSDARG00000002401	112	82	221	322	202	240	337	390	159	172	169	374	149	266	197	410	368	273	358	235	303	329	320	376	334	246	385	288	120	129	342	236	455	384	256	490	256	169	277	216	330	318	256	239	326	344	276	341	440
ENSDARG00000002402	295	164	458	673	394	396	426	548	190	326	282	474	292	471	320	504	529	450	637	492	479	420	458	418	530	394	570	483	295	335	502	399	474	387	346	481	281	185	267	276	439	414	436	394	359	316	297	302	521
ENSDARG00000002403	620	457	1399	1815	979	839	1110	1404	336	644	659	1461	591	912	739	1221	1407	1173	1543	981	1159	1171	1242	1070	1266	1056	1324	1302	523	808	1370	1046	1360	1124	1107	1345	803	594	747	599	1195	1357	1057	1169	1053	936	867	1030	1585
ENSDARG00000002405	218	117	276	347	180	152	187	122	116	181	184	251	99	140	125	191	256	214	269	225	188	179	180	151	304	214	299	267	183	176	253	190	298	247	262	320	160	78	158	228	243	276	199	180	159	173	124	139	304
ENSDARG00000002411	143	93	172	273	175	131	203	186	47	161	188	223	89	137	126	200	166	165	232	193	183	188	200	184	178	135	150	187	131	154	194	161	247	176	174	279	144	85	117	157	218	212	172	159	147	136	128	146	272
ENSDARG00000002445	304	195	443	719	344	300	502	564	127	336	415	503	247	384	285	506	531	340	612	338	378	526	494	497	622	376	460	478	257	238	621	379	673	528	504	748	358	218	353	719	575	611	443	507	489	434	325	405	604
ENSDARG00000002463	337	258	510	709	347	354	426	454	277	451	462	459	232	404	304	418	546	421	597	402	432	462	506	426	574	375	466	443	344	377	562	389	471	402	488	435	215	210	273	489	533	502	407	412	347	323	270	292	504
ENSDARG00000002467	105	73	166	218	138	118	139	154	80	149	119	216	100	141	95	142	232	153	217	149	158	176	172	136	187	163	172	201	94	120	203	140	141	176	163	185	85	59	91	144	186	162	134	150	99	92	91	100	155
ENSDARG00000002479	825	524	1188	1582	1069	986	1318	1564	720	969	1064	1547	792	1128	818	1226	1519	1314	1753	1158	1269	1457	1586	1169	1604	1260	1566	1451	783	999	1538	1051	1424	1031	1152	1297	915	696	822	774	1404	1455	1239	1254	1242	1095	936	1096	1698
ENSDARG00000002483	65	63	117	150	64	81	74	110	37	137	105	89	56	88	72	78	106	111	112	93	87	84	102	86	98	79	110	87	82	112	106	79	108	54	78	92	52	51	44	67	117	109	89	100	66	85	72	67	96
ENSDARG00000002487	271	205	553	688	490	478	504	697	316	484	399	580	340	488	346	498	707	525	786	554	591	599	652	532	713	581	620	601	310	417	657	421	644	652	576	667	380	247	309	520	727	785	555	586	518	429	400	432	737
ENSDARG00000002494	224	159	297	359	260	207	284	313	180	285	287	400	139	210	202	235	354	255	326	266	294	284	296	231	433	215	335	332	250	190	357	273	358	326	290	359	185	124	169	198	363	346	295	332	213	226	201	197	347
ENSDARG00000002506	201	174	371	524	219	215	286	333	151	209	236	459	163	190	187	313	380	328	472	305	389	321	357	315	392	355	452	395	163	204	406	282	390	353	367	492	238	176	230	325	457	404	343	355	308	264	266	300	435
ENSDARG00000002507	61	96	351	822	307	63	358	386	122	77	77	79	42	69	62	81	71	65	77	77	107	79	84	96	99	66	96	70	57	88	79	77	131	101	90	102	217	29	224	116	274	167	65	337	197	195	166	134	87
ENSDARG00000002510	110	79	179	242	169	148	155	232	59	111	173	164	113	173	136	174	186	161	227	134	133	157	177	135	188	149	198	137	156	179	208	134	136	121	149	221	79	89	105	95	144	141	130	178	128	88	87	118	191
ENSDARG00000002523	301	196	472	806	532	571	889	1010	243	284	265	943	468	810	497	934	1059	703	1236	715	725	839	831	936	1027	765	932	972	262	338	816	717	861	1007	548	1016	612	382	618	468	737	862	674	642	845	696	633	706	946
ENSDARG00000002533	68	84	104	177	72	47	109	124	39	87	85	150	59	83	52	98	82	72	127	101	60	85	91	120	137	79	61	119	93	72	181	87	154	170	94	176	92	37	92	31	134	142	66	88	114	119	76	102	116
ENSDARG00000002536	554	354	870	1463	887	769	1311	1305	571	649	635	1468	650	1044	728	1249	1517	1106	1655	1141	1069	1301	1326	1356	1581	1022	1305	1404	547	696	1444	1069	1416	1487	1162	1560	964	571	850	961	1463	1527	998	958	1182	1018	916	1051	1599
ENSDARG00000002538	315	203	549	958	594	578	720	983	339	415	355	884	458	800	524	862	982	758	1078	649	743	799	839	709	874	699	811	900	277	474	828	672	826	723	647	860	517	347	462	465	766	870	625	672	669	586	535	577	881
ENSDARG00000002546	131	71	131	207	148	107	133	157	89	112	104	151	84	115	101	133	197	157	222	153	166	143	153	122	191	140	195	167	101	133	173	142	146	142	108	142	97	88	95	87	177	142	146	139	105	95	79	108	194
ENSDARG00000002549	106	96	188	264	127	133	172	169	84	148	140	203	105	132	115	183	251	202	210	170	161	195	187	152	248	158	212	206	130	149	177	180	219	166	153	234	121	84	116	154	206	204	170	159	140	144	137	132	228
ENSDARG00000002552	819	534	1130	1757	806	705	946	1076	363	815	862	1518	601	760	666	1039	1424	1065	1582	1173	1207	1271	1280	1182	1511	1147	1448	1369	697	891	1485	1104	1478	1226	1335	1678	926	570	821	1266	1518	1479	1156	1225	1227	984	913	1008	1713
ENSDARG00000002564	79	37	125	178	110	125	128	196	41	69	62	180	87	111	93	148	180	131	185	121	143	145	132	150	155	123	143	159	42	79	143	128	161	171	95	186	109	66	89	63	133	120	131	104	150	126	91	101	209
ENSDARG00000002571	321	233	598	847	525	484	700	806	302	385	412	806	398	585	453	842	849	614	957	574	664	725	751	868	790	611	746	724	332	416	726	576	797	826	616	985	528	340	490	662	867	827	607	590	687	625	569	646	979
ENSDARG00000002582	231	169	285	462	238	218	261	309	157	252	250	388	193	262	208	330	411	285	402	311	353	312	343	270	475	332	378	413	193	250	402	320	301	275	213	311	226	154	235	142	327	394	285	327	331	275	193	255	332
ENSDARG00000002587	904	633	1372	1752	1017	996	1127	1558	711	1076	1088	1551	736	1073	951	1248	1762	1517	1940	1378	1622	1271	1458	1279	1699	1300	1711	1633	923	1328	1605	1202	1645	1322	1196	1570	877	681	774	1008	1455	1608	1389	1512	1158	988	819	1045	1713
ENSDARG00000002589	557	223	622	1656	792	1166	1304	1309	348	210	191	1981	794	996	983	1322	2391	1303	2349	1561	1588	1798	1345	1548	1903	1485	1923	2139	262	291	2028	1377	1650	1716	882	1505	1077	698	1166	312	1287	1634	1514	1331	1409	1201	899	1118	1496
ENSDARG00000002591	289	153	617	975	558	584	837	999	296	366	323	916	471	690	488	793	911	624	1056	734	706	775	927	794	850	689	785	781	224	426	823	561	763	684	685	808	574	352	482	474	706	733	652	645	728	629	549	658	964
ENSDARG00000002593	97	85	224	366	208	195	262	366	93	83	75	357	157	232	185	289	338	245	352	175	270	339	310	266	296	223	288	301	102	158	319	226	285	318	171	301	166	104	141	103	260	268	211	179	226	233	223	222	383
ENSDARG00000002600	44	35	76	122	75	56	70	85	40	42	52	56	40	62	52	79	86	66	88	65	68	69	78	58	93	61	82	83	31	59	70	53	84	61	42	73	49	30	43	76	57	56	59	70	65	53	29	45	68
ENSDARG00000002601	53	43	102	146	60	72	96	112	34	46	50	101	49	82	72	99	79	75	111	60	105	92	115	85	78	80	90	94	48	65	99	69	99	124	98	153	73	42	52	114	111	121	80	89	91	58	69	82	121
ENSDARG00000002607	143	119	162	236	139	109	113	142	65	106	198	174	100	150	114	144	179	163	198	146	181	146	177	138	173	160	199	175	136	155	178	135	175	123	113	143	94	90	114	80	131	214	176	201	156	120	82	110	211
ENSDARG00000002609	377	267	473	630	433	297	394	441	204	374	430	467	249	393	314	426	754	541	654	496	465	501	522	320	600	546	621	553	330	397	562	387	449	400	430	453	284	215	250	321	420	396	398	434	397	281	259	304	492
ENSDARG00000002613	110	26	252	404	252	313	381	377	193	130	105	464	218	341	216	359	395	293	474	317	321	350	360	316	422	322	390	383	89	177	339	277	362	525	295	413	277	166	215	234	326	330	289	325	304	279	277	301	428
ENSDARG00000002632	283	232	406	666	473	449	769	816	344	409	392	825	345	487	447	947	678	495	973	543	568	672	661	851	671	467	613	642	327	328	824	526	755	940	579	1101	583	259	562	663	772	790	465	481	769	677	617	656	975
ENSDARG00000002634	129	98	190	275	115	118	161	205	91	171	153	229	110	137	103	242	254	165	289	162	250	202	228	289	275	108	213	148	110	111	225	137	310	296	189	315	156	90	132	279	325	304	154	233	201	212	158	204	283
ENSDARG00000002642	289	219	488	701	344	332	466	542	182	283	295	542	261	374	303	493	587	457	656	440	514	520	539	478	661	398	551	590	223	286	540	420	582	408	489	637	383	231	352	441	619	585	481	486	492	371	338	400	611
ENSDARG00000002656	108	105	177	179	142	104	112	108	76	139	146	131	63	99	89	129	167	141	204	141	140	131	129	86	158	126	175	149	138	147	169	135	152	120	98	140	90	60	83	100	143	134	115	132	97	94	68	101	140
ENSDARG00000002659	2001	1136	2627	3340	2204	1926	2567	2895	1945	2296	2165	3836	1721	2377	1735	2546	4108	3065	4313	2970	3228	3026	3512	3063	3947	2997	3482	3695	1619	2055	3347	2734	3390	3527	2861	3440	1988	1445	1848	1656	3452	3660	2827	2605	2795	2202	2174	2217	4127
ENSDARG00000002663	89	24	117	176	76	82	177	187	55	112	99	227	69	104	71	174	158	94	237	159	111	161	158	238	203	121	119	168	88	67	223	97	171	237	160	289	187	69	146	138	228	244	140	129	234	181	178	198	242
ENSDARG00000002666	55	74	83	108	61	26	62	57	28	75	65	57	31	31	32	54	46	46	39	36	52	51	58	43	51	31	44	38	74	69	45	36	61	34	52	50	26	15	31	30	56	71	65	63	48	30	27	28	71
ENSDARG00000002670	184	147	238	464	279	218	242	338	133	234	269	283	148	264	231	357	296	243	392	227	273	246	255	249	351	253	295	299	181	155	244	206	242	301	180	269	151	135	169	297	283	317	232	277	223	215	205	248	287
ENSDARG00000002682	79	62	136	342	117	99	131	156	70	121	140	165	95	127	102	186	161	121	204	147	116	122	136	134	192	95	140	141	111	65	159	99	99	193	98	160	95	51	98	160	150	131	110	141	114	113	82	104	151
ENSDARG00000002690	77	65	174	270	109	100	136	128	59	69	83	202	81	78	85	161	196	136	209	118	170	188	159	144	201	147	165	168	58	77	136	146	134	161	138	148	105	53	84	70	158	178	116	125	134	90	99	111	190
ENSDARG00000002710	3991	2509	8385	13312	8686	7810	10645	12540	6144	6229	5288	12381	6590	8498	6601	9687	11763	8377	13235	7343	9019	10783	12973	9846	10723	9024	9798	10764	3383	5639	11216	7949	11261	9768	10928	10815	7388	4716	6517	7776	13250	13930	9834	9388	10170	8903	7679	9837	12995
ENSDARG00000002720	252	179	424	732	399	368	534	492	253	398	289	594	283	438	351	498	646	437	702	484	496	535	616	459	709	492	574	624	211	337	550	491	627	581	599	634	322	201	254	376	636	668	451	477	393	393	327	357	573
ENSDARG00000002731	480	246	667	1213	518	498	971	892	385	350	369	1179	426	554	508	1012	948	667	1265	717	697	876	836	1048	1120	709	714	867	425	380	1089	764	1074	1460	822	1371	836	487	814	1039	1209	1222	638	787	1093	942	883	990	1416
ENSDARG00000002745	737	542	1123	1448	871	902	1028	1105	377	902	722	1378	671	993	705	992	1618	1118	1698	1204	1239	1181	1228	1074	1673	1285	1424	1501	627	1127	1670	978	1743	1213	1994	1601	825	522	741	1316	1424	1329	1122	1202	1006	783	808	786	1341
ENSDARG00000002748	113	97	244	380	217	165	168	276	148	188	194	169	128	232	134	230	251	202	295	166	177	178	218	181	259	208	228	229	146	152	217	159	201	200	151	222	116	74	125	231	188	200	186	188	153	130	110	173	226
ENSDARG00000002750	197	106	243	237	194	139	217	216	91	175	224	293	155	205	138	178	300	244	353	262	283	265	291	203	300	245	307	264	210	180	309	213	321	233	178	306	186	135	196	190	326	380	296	268	260	204	206	188	364
ENSDARG00000002754	62	42	72	83	73	70	78	126	51	89	56	128	47	84	59	83	120	110	126	85	116	111	110	90	134	83	107	113	44	72	117	74	123	102	122	129	62	54	69	70	153	154	99	97	94	86	62	73	132
ENSDARG00000002758	528	510	771	1131	471	349	372	406	315	662	597	539	185	304	296	400	510	431	561	471	436	459	378	367	633	396	559	435	543	454	599	345	677	559	503	564	280	187	289	479	554	599	414	563	374	315	276	313	473
ENSDARG00000002768	915	418	740	3027	1881	2767	2939	3642	900	386	447	5419	2192	3850	2800	4379	8894	4303	7993	4261	4564	5147	3925	4733	6704	5544	6221	6459	637	920	4885	4079	4475	4802	1002	4067	2108	1266	2207	56	3263	3793	3746	2750	3277	2586	2328	2412	4386
ENSDARG00000002787	1696	1303	2716	3364	2493	2016	2428	3003	989	1861	2172	2698	1586	2582	1808	2557	3169	2570	3297	2514	2521	2453	2758	2437	2844	2388	2826	2809	1603	2170	2893	2147	2589	2147	2003	2643	1544	1227	1501	1546	2408	2430	2358	2414	2234	1807	1592	1864	2665
ENSDARG00000002790	1304	706	1927	3067	1838	2079	2510	2588	962	1191	1278	2626	1397	2263	1663	2794	2561	2005	3194	2097	2177	2138	2316	2324	2951	2093	2451	2479	1129	1460	2913	2140	2865	2604	2120	2996	1586	1052	1551	1694	2374	2490	1910	2042	2086	1779	1517	1689	2699
ENSDARG00000002791	1376	998	2508	4300	2301	2244	3433	3843	1377	1620	1563	3919	1840	2952	2141	3932	3650	2765	4622	2982	2833	3157	3311	3518	3903	2715	3306	3409	1510	1891	4017	2724	3906	4073	3116	4753	2425	1399	2213	3193	3795	3874	2323	2519	3072	2806	2358	2777	4123
ENSDARG00000002792	566	272	863	1301	745	699	1083	1238	472	661	646	1506	561	836	610	1048	1348	1055	1519	1032	1098	1148	1113	1225	1414	1020	1265	1303	489	619	1375	916	1330	1189	1059	1511	876	566	857	951	1369	1352	945	995	1170	1021	853	973	1472
ENSDARG00000002795	876	628	1424	1620	962	827	1029	1232	657	904	848	1307	639	848	667	980	1582	1163	1720	1055	1286	1456	1270	1150	1545	1092	1386	1440	750	1102	1555	973	1542	1307	1156	1510	839	567	775	956	1146	1235	1130	1169	1053	871	757	883	1321
ENSDARG00000002798	108	57	147	190	151	136	164	216	112	127	130	186	103	135	97	159	186	172	224	189	181	169	162	189	235	129	176	195	81	132	206	128	178	171	170	189	103	80	101	109	198	184	134	149	174	115	101	131	204
ENSDARG00000002826	137	95	221	295	221	174	197	242	120	209	232	255	141	179	133	217	257	243	301	211	196	180	266	201	219	189	278	239	207	239	252	170	242	186	217	241	163	109	154	178	215	266	188	244	213	202	133	201	247
ENSDARG00000002830	112	59	170	257	202	158	244	221	71	107	128	240	107	183	165	254	342	213	260	271	229	228	243	254	283	214	256	306	82	116	224	162	209	188	227	262	124	97	124	167	243	297	170	211	163	164	142	155	241
ENSDARG00000002831	209	120	372	473	378	327	410	517	236	359	404	472	249	331	302	424	573	544	853	440	449	473	481	422	663	461	576	564	260	282	492	422	539	612	447	764	455	310	488	375	654	614	626	528	631	526	506	570	646
ENSDARG00000002840	367	198	529	723	512	393	526	663	314	358	373	601	283	515	399	499	709	644	780	596	632	520	566	562	736	566	754	627	351	363	713	512	650	452	443	582	409	273	414	521	564	605	511	554	468	427	347	352	618
ENSDARG00000002847	39	18	59	57	43	51	75	84	21	32	53	78	34	44	43	45	80	55	81	48	59	64	66	73	83	55	94	78	37	46	65	58	76	41	53	48	55	38	41	42	87	72	65	67	53	43	51	53	56
ENSDARG00000002872	143	148	209	280	154	138	163	181	122	192	197	210	88	148	89	194	229	194	288	223	198	218	222	188	232	169	277	234	142	152	236	163	231	230	230	236	128	99	133	192	261	274	196	223	190	179	156	143	292
ENSDARG00000002877	636	461	1024	1596	773	607	860	914	426	714	763	1052	518	840	614	1016	1048	892	1272	919	880	959	865	841	1150	795	1049	990	658	733	1056	782	1070	1005	943	1248	615	434	572	962	998	1101	867	1005	740	694	611	682	1128
ENSDARG00000002880	283	258	455	703	323	205	316	387	200	337	343	402	169	307	232	338	426	402	526	442	378	369	358	307	489	309	449	419	307	294	425	304	449	346	295	441	220	173	230	278	376	364	345	368	269	248	255	260	396
ENSDARG00000002894	147	82	225	343	177	200	257	307	115	174	133	274	154	246	169	240	283	239	343	221	225	259	259	243	312	250	272	287	153	198	264	185	265	268	202	286	166	104	161	198	282	307	231	203	201	155	168	192	289
ENSDARG00000002897	94	67	130	197	120	97	111	166	64	106	100	171	101	129	82	141	164	134	211	115	134	119	133	126	236	144	160	165	91	94	175	156	136	113	143	158	73	48	78	108	153	155	115	139	117	118	95	104	129
ENSDARG00000002909	329	190	484	820	512	523	729	825	156	276	449	681	328	519	406	870	679	446	796	430	537	710	624	822	647	461	679	567	345	338	603	464	793	714	524	951	517	298	520	729	692	731	467	475	704	516	509	528	760
ENSDARG00000002912	212	127	236	355	213	185	215	245	138	200	266	348	157	227	202	292	360	272	405	277	308	306	300	274	370	297	378	319	160	180	336	218	346	391	268	371	234	142	193	204	385	468	266	275	283	221	210	199	396
ENSDARG00000002916	946	732	1424	2115	1397	1151	1251	1664	738	1167	1127	1539	801	1446	981	1557	1647	1340	1914	1338	1346	1395	1464	1362	1672	1276	1669	1474	986	1180	1723	1161	1464	1323	1178	1534	898	677	913	1325	1456	1563	1170	1333	1187	1082	943	1088	1606
ENSDARG00000002933	100	66	183	223	119	105	147	190	40	108	120	182	92	162	101	149	178	139	194	128	165	174	173	121	195	141	173	138	64	115	199	125	199	141	162	207	88	54	85	111	203	251	140	123	131	128	94	103	196
ENSDARG00000002937	933	705	1285	1993	1141	844	1034	1360	654	1128	1058	1243	725	950	844	1121	1300	1037	1423	1014	1151	1159	1176	993	1527	1048	1221	1256	854	966	1282	955	1209	1142	974	1177	743	477	677	1099	1195	1230	1084	1095	991	862	728	870	1243
ENSDARG00000002947	79	68	113	186	94	85	152	163	62	105	123	225	80	143	99	189	144	108	231	175	114	159	164	225	172	100	144	157	131	80	170	152	171	218	129	288	141	77	151	106	207	209	94	88	190	178	161	188	275
ENSDARG00000002949	396	236	640	1115	542	544	710	834	298	404	388	853	429	573	473	798	937	660	1020	710	780	845	838	760	1053	720	936	914	330	537	986	663	977	911	742	1046	578	364	548	869	891	860	651	711	714	582	566	643	990
ENSDARG00000002952	1576	1340	2614	3680	1727	1474	1800	2017	1035	1913	1835	2546	1104	1749	1244	1753	2658	2271	2878	2166	2303	2353	2300	1960	2628	1950	2488	2419	1465	2012	2555	2091	2688	1908	2458	2561	1433	997	1247	2491	2603	2568	2067	2211	1903	1639	1442	1541	2617
ENSDARG00000002967	81	25	103	193	59	93	109	130	28	70	80	168	56	79	62	103	149	131	174	112	119	161	138	133	162	108	137	142	51	49	143	100	135	140	125	163	109	58	124	270	174	185	131	126	143	127	108	135	157
ENSDARG00000002968	223	181	287	558	243	173	819	628	229	226	247	455	171	243	220	565	210	127	465	341	120	245	330	554	288	154	132	288	305	139	724	231	625	689	399	941	432	193	515	342	651	541	154	212	683	469	382	475	704
ENSDARG00000002970	681	458	1049	1604	978	867	983	1316	322	572	635	1195	687	981	778	1182	1244	1074	1472	956	1028	1076	1138	961	1224	1040	1288	1138	640	836	1185	969	1181	1056	849	1191	704	496	717	760	1040	1068	921	1024	970	836	775	905	1242
ENSDARG00000002971	416	263	594	936	606	568	625	774	232	444	549	727	383	579	465	675	795	629	946	536	608	632	698	600	733	560	757	730	373	497	761	574	649	632	520	761	485	302	405	391	722	775	597	616	587	472	484	556	779
ENSDARG00000002988	66	42	99	126	79	91	106	116	19	39	28	147	60	68	67	89	174	110	218	138	101	130	97	88	169	139	186	162	54	35	93	71	115	113	75	89	106	71	92	33	94	168	125	103	153	97	89	127	159
ENSDARG00000002991	540	344	603	712	575	476	545	727	361	728	648	623	340	570	380	519	754	611	777	551	612	608	683	552	745	540	684	698	512	572	729	443	696	442	505	589	431	339	375	481	697	725	605	637	570	463	414	513	692
ENSDARG00000002994	249	157	414	529	272	219	313	372	191	320	269	450	171	285	185	327	457	361	491	312	371	382	438	393	439	317	437	406	206	290	523	304	460	378	406	546	271	142	230	300	443	408	326	322	329	341	227	320	517
ENSDARG00000003008	554	476	781	957	564	498	541	656	339	748	767	696	355	489	473	615	784	678	811	727	724	725	637	549	831	591	825	712	656	686	801	644	810	618	621	780	417	307	353	603	705	715	644	706	535	453	414	428	820
ENSDARG00000003017	207	167	268	345	148	126	184	173	68	178	209	359	132	146	125	213	331	279	343	274	275	296	283	287	313	251	271	294	144	216	332	265	271	277	267	321	173	100	176	208	314	301	212	234	256	187	179	186	325
ENSDARG00000003020	41	17	52	57	35	31	46	51	25	34	43	41	11	40	31	28	66	55	55	40	30	50	47	30	40	43	68	53	37	44	61	38	45	37	30	47	17	28	33	19	40	45	52	44	36	27	32	31	44
ENSDARG00000003021	234	159	328	477	267	261	271	341	199	278	267	368	171	330	200	349	404	328	449	306	330	360	381	323	421	304	401	383	196	265	394	285	345	322	271	330	225	168	188	229	372	368	314	305	271	203	245	225	364
ENSDARG00000003022	114	152	299	383	174	137	190	192	120	211	217	211	104	153	130	208	205	164	273	215	243	159	193	210	206	161	253	243	200	198	315	170	299	286	231	335	114	91	166	232	263	271	205	230	168	152	156	172	165
ENSDARG00000003027	44	16	58	109	44	36	58	57	30	51	41	76	36	40	35	42	87	48	75	57	56	42	68	61	78	54	65	74	45	55	74	43	74	63	51	67	38	25	40	50	77	75	54	53	45	48	32	45	80
ENSDARG00000003032	1953	1542	2946	5055	2602	2448	2928	3514	2090	2135	1953	3977	1933	2873	2407	3364	4674	3373	4785	3571	3720	3691	3436	3465	4192	3227	4077	3984	1917	2355	4363	2995	4200	3871	3347	4495	2098	1382	2025	2368	3756	3949	3149	3460	2690	2321	2166	2324	3776
ENSDARG00000003035	1464	833	2187	3904	2091	2028	2901	3127	1235	2082	1588	3840	1682	2214	1669	2588	4596	2657	4821	3076	3400	3340	3814	3086	4864	3091	4039	3973	1330	1573	3783	2604	4211	3462	4072	4180	2374	1402	2032	4014	4241	4490	3060	2981	2919	2593	2082	2586	4101
ENSDARG00000003041	445	411	572	843	782	544	578	827	547	640	598	494	461	712	482	653	716	576	794	600	483	560	567	542	695	560	610	646	457	579	647	468	557	509	473	547	313	256	295	559	536	545	511	493	386	395	298	356	502
ENSDARG00000003046	193	144	290	323	208	154	210	292	113	294	243	236	182	197	166	287	335	226	389	228	309	264	321	255	255	198	285	302	193	207	302	182	255	312	232	278	212	120	166	142	409	382	280	318	251	217	179	207	249
ENSDARG00000003058	208	178	257	409	202	172	290	254	144	241	251	315	122	204	199	253	351	265	382	284	276	290	330	290	329	289	349	317	165	237	358	256	400	288	306	320	225	151	208	266	319	402	261	270	307	245	200	263	366
ENSDARG00000003061	457	326	673	958	642	460	617	772	510	450	593	753	442	646	478	730	895	705	1090	637	692	747	768	722	878	664	834	847	501	482	860	623	751	749	524	696	477	373	456	519	667	804	643	619	664	585	532	537	889
ENSDARG00000003068	498	384	772	1395	452	433	607	646	352	554	656	1045	378	435	394	603	943	722	1155	828	847	877	867	795	1019	708	893	898	434	524	925	733	1104	953	884	1270	605	337	526	969	1142	1103	747	788	835	694	582	647	1124
ENSDARG00000003069	571	445	730	1056	783	567	644	852	526	723	764	765	390	701	601	720	824	715	960	679	697	721	753	655	857	668	905	832	573	709	885	607	776	625	664	742	421	363	458	496	727	745	655	726	613	470	454	472	765
ENSDARG00000003081	1580	823	2079	5570	4331	4370	5082	6602	1943	1530	1279	5868	3058	5598	4070	5146	6736	4372	6758	4690	4956	5109	5044	4748	6238	4820	6152	6133	1133	1403	5067	4075	5280	5262	3580	4815	3080	2224	3090	2138	4179	4299	4834	4486	3874	3591	3144	3662	4618
ENSDARG00000003084	90	59	97	112	92	62	61	80	52	90	105	87	34	78	47	71	94	84	94	63	66	63	103	73	82	71	84	90	106	55	84	81	58	53	35	49	44	39	42	51	44	41	48	66	48	46	37	38	82
ENSDARG00000003085	98	54	135	151	93	102	118	133	69	103	131	110	66	129	78	113	135	98	162	126	116	128	99	102	158	96	133	110	96	93	122	93	152	136	105	143	79	62	53	109	152	128	104	109	92	107	70	83	123
ENSDARG00000003087	165	72	193	438	222	194	182	269	159	194	192	320	120	248	220	299	254	196	307	194	293	281	287	247	314	254	269	282	177	172	244	224	369	308	205	278	224	115	191	337	331	295	198	253	219	277	206	234	377
ENSDARG00000003091	162	117	224	335	192	240	343	411	71	147	166	418	155	237	152	425	322	207	428	219	316	355	317	544	348	214	278	246	126	118	352	213	358	295	265	430	218	121	235	383	304	351	221	172	299	254	252	304	446
ENSDARG00000003098	2734	2316	4777	8285	3958	3259	4057	4508	2605	3339	3239	4814	2304	3638	3107	4231	4822	4318	5509	3911	4435	4286	4251	3731	5184	3841	4952	4501	2785	3527	4958	3551	4921	3944	3810	4692	2638	1887	2552	2908	4329	4472	3783	4204	3562	2856	2722	2902	4675
ENSDARG00000003109	250	174	330	482	224	219	377	379	215	331	326	515	177	244	200	447	383	309	538	545	374	414	356	490	530	360	376	480	279	301	680	381	803	544	768	1201	409	179	291	546	826	683	375	384	511	375	323	407	562
ENSDARG00000003127	582	471	955	1359	663	636	722	828	357	522	595	979	457	696	531	816	1089	958	1202	904	852	858	879	855	1044	775	996	986	601	738	994	756	908	852	711	1073	626	445	598	1069	953	946	808	921	749	617	552	637	1016
ENSDARG00000003132	157	62	210	335	228	209	335	351	109	149	138	393	179	274	216	363	345	275	475	296	331	315	380	331	388	328	340	342	108	148	327	294	364	393	328	440	209	157	237	335	338	370	252	247	334	261	241	286	389
ENSDARG00000003142	103	88	151	198	152	119	165	162	48	116	139	169	111	138	98	131	165	145	198	134	128	162	186	109	210	147	146	165	109	146	178	148	157	128	91	141	90	68	89	95	188	198	153	158	120	86	101	86	172
ENSDARG00000003145	53	25	51	80	48	45	46	77	31	40	31	68	35	56	42	55	78	60	85	63	62	74	54	49	73	58	84	72	43	47	71	41	47	61	38	55	35	20	37	35	51	45	40	41	56	47	39	36	45
ENSDARG00000003151	725	416	1237	2062	1395	1338	1820	2221	741	648	668	2021	1159	1836	1245	2009	2242	1683	2539	1632	1774	1880	2075	1815	2272	1673	2017	2090	577	1015	2042	1535	1939	2137	1505	2122	1287	826	1195	1040	1909	2144	1487	1607	1764	1404	1190	1459	2141
ENSDARG00000003153	326	190	616	987	558	561	686	757	239	317	354	975	430	557	504	763	934	763	1041	672	813	859	841	764	884	779	840	849	342	483	893	740	856	723	737	950	555	398	504	493	848	894	733	688	741	641	582	573	982
ENSDARG00000003157	122	72	139	227	132	107	124	147	97	142	143	191	81	111	99	123	155	132	188	152	146	133	165	107	155	125	148	135	102	146	169	156	127	113	111	135	96	64	75	92	155	159	142	131	123	100	123	113	170
ENSDARG00000003165	1109	795	1719	2513	1610	1227	1516	2043	921	1371	1241	1753	927	1490	1180	1644	2142	1818	2522	1801	1809	1888	1770	1670	2056	1701	2019	2024	1100	1348	1900	1415	1905	1806	1633	2133	1273	849	1205	1430	1728	1842	1643	1906	1646	1507	1134	1462	1907
ENSDARG00000003167	192	138	324	515	250	193	257	285	100	191	242	379	164	266	189	337	406	299	464	307	332	317	349	308	416	287	386	365	225	214	389	314	338	321	313	378	199	146	201	246	324	346	263	297	258	216	216	198	401
ENSDARG00000003169	1722	1485	2417	3624	2211	1742	2140	2776	1241	2083	2138	2429	1331	2205	1609	2233	2553	2324	2887	2239	2219	2262	2243	2032	2498	1959	2652	2369	1813	2030	2642	1841	2502	1780	1927	2321	1448	1124	1369	1816	2121	2103	2106	2189	1919	1745	1466	1669	2480
ENSDARG00000003175	185	97	246	437	205	169	242	266	77	172	201	299	151	238	184	249	412	292	426	344	258	293	317	259	388	227	353	364	189	257	322	277	369	337	267	407	201	124	217	281	319	356	253	303	251	257	216	227	344
ENSDARG00000003189	3367	2026	3763	5882	4807	4104	5330	6582	3038	3301	3663	5061	3567	5509	3797	5515	7191	5216	7852	4545	4764	4952	6112	5451	7343	5326	6715	7227	2144	2699	5114	4296	6124	6386	3857	6300	3586	2576	3193	2103	5165	5796	4797	4462	4756	3981	3643	3827	6404
ENSDARG00000003193	75	67	113	190	106	108	123	148	44	83	123	128	90	110	98	145	140	128	165	126	120	149	164	139	168	102	144	119	86	98	133	109	164	131	127	174	78	78	91	139	137	163	99	117	122	96	83	89	164
ENSDARG00000003197	104	51	126	217	106	88	119	127	63	99	104	143	79	119	75	119	153	131	188	108	107	138	140	127	177	127	168	146	101	117	148	113	136	135	96	143	79	57	64	109	145	156	117	139	104	94	82	92	131
ENSDARG00000003200	610	421	850	1044	642	519	698	830	307	742	744	894	441	626	551	770	1011	860	1099	760	841	867	880	720	913	845	939	829	642	863	1017	764	961	803	717	957	524	428	479	604	857	877	753	866	711	654	580	623	1066
ENSDARG00000003205	172	104	255	370	225	223	290	351	149	247	246	349	199	290	198	293	358	302	465	259	308	327	338	315	368	278	334	320	204	210	305	276	362	332	301	326	215	144	197	258	328	384	264	288	273	242	209	254	340
ENSDARG00000003206	31	36	91	114	65	54	60	75	23	36	54	68	47	50	32	44	58	61	93	56	52	34	63	69	47	54	67	59	39	50	84	42	68	56	36	72	51	32	50	64	61	73	50	67	67	54	42	58	75
ENSDARG00000003207	27	21	52	91	38	34	35	53	23	33	40	59	30	39	33	39	59	54	87	61	50	44	56	46	64	48	47	80	29	32	67	49	58	72	49	78	31	24	32	65	70	61	41	48	38	46	53	43	71
ENSDARG00000003208	66	63	123	247	105	94	79	145	80	111	87	140	70	146	103	135	176	133	205	133	108	113	160	129	220	138	154	169	58	76	127	126	171	131	76	108	74	55	71	94	119	139	86	132	82	100	61	90	135
ENSDARG00000003213	1617	1031	2523	4224	2529	2232	2787	3231	1674	2077	1785	3450	1648	2337	1853	2860	3596	2606	4091	2826	2951	3045	3313	2799	3740	2896	3222	3501	1405	1798	3292	2488	3478	3059	2976	3375	2049	1325	1760	1983	3545	3837	2811	2760	2593	2205	2004	2305	3508
ENSDARG00000003216	239	156	503	723	448	507	840	850	244	344	350	900	403	582	461	878	905	666	1149	702	661	911	790	980	933	561	916	692	223	272	786	438	815	961	677	974	548	302	607	726	835	968	575	490	727	596	589	728	1010
ENSDARG00000003217	505	408	772	1049	574	501	706	706	422	853	669	874	400	590	406	676	1037	687	1003	808	764	811	881	668	1156	756	865	882	590	740	1005	684	1028	1002	1147	1115	471	349	424	907	1072	1042	762	817	630	586	533	569	1028
ENSDARG00000003219	24	23	40	84	32	57	74	100	19	30	31	116	31	57	31	101	52	28	81	31	47	74	77	86	71	72	65	82	25	20	72	42	81	68	80	69	56	24	45	88	93	78	61	37	70	78	65	77	99
ENSDARG00000003235	281	157	474	746	523	505	614	739	290	391	392	640	380	614	425	680	880	567	820	562	628	653	726	590	724	521	707	701	293	442	717	472	645	563	565	681	409	279	343	381	660	684	531	515	530	445	465	426	653
ENSDARG00000003244	219	155	305	390	239	174	267	308	173	308	305	358	165	159	116	250	269	250	335	225	263	205	331	207	312	211	336	243	182	178	208	207	283	242	257	225	179	114	162	320	381	332	256	266	205	190	167	201	341
ENSDARG00000003251	183	149	267	378	245	197	298	331	157	211	224	266	182	296	185	277	310	287	373	296	258	287	268	262	320	210	319	299	210	225	299	246	283	228	235	288	157	115	156	218	281	251	233	246	208	178	152	205	266
ENSDARG00000003257	91	85	103	165	58	80	76	96	71	77	84	128	52	54	60	112	96	95	149	91	83	106	92	77	150	85	108	124	81	67	122	72	94	129	88	156	76	40	75	87	121	118	83	110	115	76	81	88	144
ENSDARG00000003269	1153	897	1560	2308	1552	1246	1705	2116	1170	1415	1431	2004	1024	1613	1183	1894	2050	1687	2575	1538	1548	1718	1948	1712	1969	1540	1879	1809	1258	1289	2311	1324	1923	2036	1569	2199	1152	783	1119	1120	1817	1800	1464	1498	1504	1440	1211	1410	2078
ENSDARG00000003270	118	63	211	317	176	160	218	248	129	169	183	267	142	210	173	258	274	264	283	232	237	194	230	237	404	314	269	222	154	183	330	188	316	292	248	266	156	148	170	264	276	266	268	288	290	174	196	219	405
ENSDARG00000003281	103	89	146	260	108	83	102	127	81	134	111	151	63	105	83	178	117	123	199	122	121	137	122	103	174	120	137	105	104	83	148	99	157	200	105	163	81	36	101	240	145	152	80	160	108	115	94	140	162
ENSDARG00000003287	242	141	480	775	407	370	523	535	311	342	281	598	299	460	329	489	651	462	681	473	552	564	586	517	685	504	576	572	204	373	650	437	672	603	664	697	325	208	279	447	691	759	499	503	428	385	311	362	682
ENSDARG00000003290	70	66	112	120	86	38	58	93	45	70	86	96	50	74	34	59	105	108	119	71	72	76	93	61	86	83	106	76	92	81	104	63	67	74	56	54	60	50	53	42	50	75	90	89	58	67	44	59	92
ENSDARG00000003293	410	383	665	945	711	671	753	1094	415	618	491	742	534	806	598	849	824	813	981	653	579	694	721	687	873	688	764	808	442	567	875	500	850	733	639	850	457	356	454	1179	750	763	580	831	676	640	492	581	812
ENSDARG00000003307	527	404	706	787	462	399	481	536	461	638	588	684	316	429	330	526	735	594	842	665	675	634	631	578	769	550	705	662	540	575	765	596	823	666	713	814	422	270	395	480	657	590	637	616	555	477	414	428	714
ENSDARG00000003308	355	216	509	949	655	596	807	964	229	374	355	886	469	717	541	851	953	693	1058	712	699	794	769	748	832	745	836	890	227	390	853	654	824	728	618	852	545	414	562	519	858	895	733	694	817	655	597	676	922
ENSDARG00000003311	272	314	470	643	311	209	290	355	197	431	404	427	165	257	219	317	408	369	439	368	398	366	325	275	475	280	437	381	365	311	421	335	373	331	340	339	218	163	205	371	383	432	365	411	296	275	220	275	410
ENSDARG00000003313	51	29	69	96	65	65	93	110	32	99	89	67	36	68	72	88	115	77	118	101	78	89	89	126	97	62	111	83	66	76	83	76	106	111	93	137	73	37	58	90	90	77	68	56	71	53	59	62	106
ENSDARG00000003320	343	235	527	684	364	354	419	483	195	394	390	515	292	410	300	495	524	443	588	471	456	412	461	424	566	381	522	514	356	378	568	402	571	517	396	611	353	235	282	344	485	589	406	436	442	367	322	367	610
ENSDARG00000003328	301	215	417	547	286	221	289	351	150	394	405	417	194	292	213	292	454	421	480	384	372	312	404	301	434	341	434	410	295	326	395	304	362	280	220	411	240	146	211	338	318	336	344	380	252	257	210	271	408
ENSDARG00000003373	112	72	201	305	118	166	206	214	116	121	133	273	131	228	165	248	330	251	363	251	201	263	262	288	326	237	300	324	115	154	277	231	274	306	204	268	181	131	172	163	247	242	189	189	192	205	176	182	331
ENSDARG00000003375	91	59	185	265	85	86	112	98	34	76	90	212	87	67	87	137	199	165	249	166	152	189	177	147	194	134	156	184	72	94	174	142	191	211	153	244	146	76	133	162	186	196	134	169	149	152	118	140	235
ENSDARG00000003380	33	25	59	76	47	32	36	37	40	54	60	54	44	39	26	43	57	64	57	54	40	41	49	49	56	65	64	41	49	36	54	44	56	55	32	57	44	26	27	29	53	59	54	61	45	28	26	30	64
ENSDARG00000003381	54	44	77	79	58	50	98	110	47	44	59	90	40	66	42	106	99	67	144	78	65	53	69	89	86	53	78	74	52	51	68	63	76	72	46	70	53	29	58	34	73	70	51	58	122	77	99	82	136
ENSDARG00000003382	108	58	237	368	181	195	235	315	43	119	136	260	143	230	204	260	244	238	307	189	240	265	246	192	245	174	253	209	117	156	261	210	223	188	193	262	199	124	190	215	260	287	209	257	233	196	173	268	277
ENSDARG00000003383	93	82	118	203	130	91	125	150	53	64	91	159	91	141	86	154	171	151	197	155	142	138	139	104	189	142	166	167	77	69	161	133	146	162	114	172	92	70	102	90	143	139	125	149	113	121	96	99	150
ENSDARG00000003395	240	140	357	438	332	250	362	440	200	361	351	365	187	285	262	342	377	352	591	306	326	361	383	262	434	351	503	428	266	273	381	295	406	356	366	496	311	215	297	302	477	459	447	396	461	324	340	368	420
ENSDARG00000003398	645	369	889	1257	610	556	628	770	332	588	707	993	453	623	498	767	1053	853	1137	910	936	824	901	743	1021	723	998	1014	574	725	966	819	1028	806	902	1085	563	416	462	690	1000	1000	827	841	775	646	576	609	1120
ENSDARG00000003399	97	89	200	338	134	101	135	117	57	109	130	146	73	119	112	149	150	148	160	136	133	106	171	148	132	111	165	134	96	100	160	127	150	127	158	177	81	57	64	257	204	197	131	136	122	85	96	75	136
ENSDARG00000003403	57	184	83	366	85	74	69	85	94	247	442	245	134	88	47	51	97	249	523	228	83	245	278	66	459	208	266	232	197	66	258	72	63	55	70	64	91	41	112	181	140	191	182	66	153	109	121	121	225
ENSDARG00000003411	72	103	111	173	111	97	147	170	67	76	87	159	85	142	101	179	150	142	182	98	126	143	164	151	162	119	141	160	78	88	204	99	175	151	136	177	97	44	107	134	130	153	93	141	135	104	108	129	147
ENSDARG00000003420	29	30	71	106	58	68	76	65	33	54	56	84	33	61	40	78	63	61	101	35	62	80	81	73	106	73	79	86	57	99	97	71	87	93	96	99	41	34	46	68	72	82	67	85	59	61	46	67	94
ENSDARG00000003421	230	207	368	557	300	244	293	296	113	229	253	346	153	195	210	294	340	218	389	200	306	297	270	239	338	219	334	334	273	282	362	260	278	231	225	304	197	158	224	346	374	396	256	370	304	308	201	269	351
ENSDARG00000003429	1505	1031	1988	2671	1774	1592	2100	2360	1158	1727	1724	2460	1229	1816	1507	2100	2656	2148	3157	1983	2233	2346	2384	1995	2626	2065	2556	2372	1351	1581	2524	1885	2163	2037	1692	2374	1294	968	1339	1176	2159	2167	1847	2063	1865	1508	1405	1625	2703
ENSDARG00000003444	100	89	127	231	174	132	164	199	131	133	110	200	123	164	112	191	244	170	258	209	199	193	211	182	237	194	228	225	112	132	234	166	188	216	149	219	126	72	112	157	162	212	160	166	147	143	103	114	222
ENSDARG00000003446	274	248	374	660	339	374	441	500	261	369	421	570	226	380	281	487	587	412	688	456	537	510	545	526	654	428	561	550	317	370	568	463	619	583	537	685	332	255	325	450	574	661	442	429	512	403	350	422	679
ENSDARG00000003449	147	108	208	267	151	138	179	193	61	183	172	205	99	166	137	191	169	160	239	193	175	156	212	145	199	155	210	208	154	187	240	165	202	177	191	231	139	94	129	171	213	182	155	189	174	132	114	153	191
ENSDARG00000003462	301	183	392	618	416	587	595	388	254	374	208	586	239	422	367	771	391	313	539	374	421	395	413	266	645	463	412	469	254	291	693	380	831	597	600	787	356	236	428	383	407	497	340	418	421	364	391	328	538
ENSDARG00000003469	495	334	768	951	697	550	644	884	213	403	481	829	418	680	429	672	877	829	980	719	814	726	794	688	763	774	915	735	458	570	698	560	808	562	543	794	616	411	575	433	722	733	763	801	839	665	551	656	1000
ENSDARG00000003486	1912	1293	3251	4824	2732	2352	2978	3475	1886	2161	2027	3832	1916	2762	2241	3314	4259	3162	4525	2939	3342	3422	3576	3236	3915	3122	3909	3736	1724	2387	3556	2863	3529	3619	2839	3819	2235	1519	1991	2345	3153	2814	2992	3070	2982	2575	2157	2409	3983
ENSDARG00000003487	1056	685	1721	2457	1798	1533	2021	2552	1028	1286	1203	2049	1299	1897	1297	1931	2305	1761	2545	1783	1948	2006	2076	1778	2318	1846	2222	2057	1003	1397	2158	1616	2101	2043	1725	2056	1228	862	1219	1105	1921	1979	1685	1654	1550	1433	1226	1406	2164
ENSDARG00000003495	884	690	1232	1940	1148	897	990	1371	621	1046	1217	1182	696	1116	800	1161	1267	1182	1524	1088	1136	1067	1171	995	1362	1036	1275	1271	1005	1045	1460	898	1175	982	895	1254	687	534	687	802	1087	1206	1026	1218	894	792	650	822	1184
ENSDARG00000003512	650	609	847	1042	786	574	722	857	436	913	961	837	451	714	571	692	911	670	986	779	734	765	783	674	910	632	903	856	839	786	1016	653	807	745	656	858	469	338	469	675	818	792	691	731	662	584	480	540	894
ENSDARG00000003517	76	39	79	146	97	77	123	149	55	76	70	178	75	112	105	144	234	132	220	134	140	155	172	202	272	148	215	221	44	53	132	129	152	168	110	202	122	74	113	93	224	240	118	128	166	149	120	156	202
ENSDARG00000003519	170	137	254	388	174	140	197	233	129	196	222	297	116	162	148	223	320	253	341	238	272	282	270	258	341	236	283	255	170	196	290	269	316	260	312	373	177	115	155	264	293	302	243	290	203	195	157	199	330
ENSDARG00000003520	98	49	116	188	80	85	117	132	49	134	135	142	68	104	91	134	158	131	152	134	147	134	114	138	138	101	151	151	91	107	136	121	162	102	129	148	100	77	75	113	149	163	110	140	96	104	91	96	162
ENSDARG00000003526	541	257	891	1641	928	940	1253	1279	473	475	499	1619	815	1045	772	1373	1774	1253	1996	1317	1358	1458	1475	1432	1873	1317	1627	1555	414	720	1446	1264	1430	1744	1149	1644	979	629	939	669	1473	1640	1301	1146	1211	1096	978	1026	1754
ENSDARG00000003527	252	163	508	686	327	338	440	449	102	303	291	567	242	326	221	396	553	444	618	418	451	481	554	412	557	403	528	516	226	321	540	380	471	413	513	503	384	253	314	459	613	613	383	435	488	426	395	492	565
ENSDARG00000003531	493	292	911	1331	637	621	789	845	469	552	524	996	489	747	534	839	1013	775	1146	850	957	902	965	877	1101	797	1069	922	394	612	989	759	1030	1069	856	1202	624	389	538	835	1040	1082	882	870	799	707	555	650	1161
ENSDARG00000003544	404	234	577	863	593	445	531	740	201	331	358	579	339	565	447	600	718	579	716	448	551	508	558	438	675	529	626	606	359	412	645	491	515	449	372	517	310	247	351	316	484	559	563	481	410	366	352	352	595
ENSDARG00000003564	173	108	298	532	320	293	355	453	254	228	205	396	240	369	273	371	501	331	576	376	393	405	437	437	494	380	424	438	152	244	470	307	393	428	387	471	286	172	248	221	464	500	355	377	352	287	264	317	488
ENSDARG00000003570	925	472	1454	2656	1519	1427	2323	2790	1132	876	915	2743	1359	1873	1321	2130	2447	1934	2995	1788	2354	2120	2536	2367	2350	1768	2109	2409	686	947	2210	1689	2182	2054	1432	2348	1554	978	1500	1435	2166	2206	1622	1469	1881	1796	1726	1878	2637
ENSDARG00000003573	72	33	105	163	110	94	133	162	49	65	78	174	105	133	97	145	211	162	222	151	157	175	169	160	225	162	200	203	68	85	174	126	197	178	149	197	124	68	111	90	161	130	144	124	133	143	103	132	193
ENSDARG00000003576	91	74	112	135	131	71	103	329	34	125	112	85	58	67	73	71	107	117	184	54	67	158	144	78	74	48	81	94	70	59	98	63	65	60	38	53	35	24	40	45	47	57	57	52	48	34	43	41	102
ENSDARG00000003584	62	25	105	145	66	78	88	97	25	53	54	146	78	72	53	107	109	104	150	109	92	109	110	106	136	91	138	126	58	49	106	94	120	129	81	162	82	49	64	105	102	136	81	93	99	92	95	102	143
ENSDARG00000003592	74	45	109	161	93	80	92	147	64	93	88	137	82	101	93	153	179	113	197	127	146	135	129	116	144	112	177	145	67	81	143	106	149	120	92	145	88	61	87	79	117	131	99	107	91	94	69	93	142
ENSDARG00000003599	18498	14511	28654	43252	28702	28177	30679	39099	30414	27989	22088	36222	20960	35139	26110	35770	42635	32400	47025	34923	36699	37721	37108	34059	45110	31725	41662	38106	21765	27096	42067	29358	38025	40442	31522	42233	18639	13527	17767	29360	30216	29651	28786	30313	24580	21779	18987	21695	32064
ENSDARG00000003607	904	782	1663	2313	1330	1261	1454	1766	673	1089	1111	1574	901	1462	1021	1653	1798	1371	1861	1384	1459	1524	1616	1442	1773	1327	1608	1547	965	1191	1916	1268	1676	1344	1525	1797	947	655	830	1439	1675	1630	1236	1388	1258	1110	993	1071	1537
ENSDARG00000003616	374	267	482	790	516	403	520	650	407	521	447	634	341	529	382	634	635	552	725	543	576	555	588	528	700	498	641	611	351	401	625	468	617	568	499	674	371	291	350	458	640	670	539	528	514	437	396	444	678
ENSDARG00000003631	373	301	509	613	426	358	386	512	117	424	433	452	254	355	299	418	531	421	533	410	393	446	491	383	444	329	464	493	357	480	583	400	478	278	455	461	287	204	276	374	514	547	406	389	342	298	270	322	458
ENSDARG00000003635	127	90	193	296	114	113	123	159	66	119	150	171	75	110	98	134	158	130	219	161	151	160	199	199	219	82	111	145	101	90	180	113	213	185	186	251	120	79	128	170	171	176	130	123	114	99	122	109	193
ENSDARG00000003641	513	267	763	1167	881	856	1172	1454	382	550	568	1394	646	1062	709	1281	1462	1077	1762	1114	1037	1240	1284	1294	1462	1113	1354	1379	430	603	1354	982	1328	1344	1028	1649	882	561	946	901	1330	1390	980	909	1193	1069	905	1020	1487
ENSDARG00000003642	121	93	183	271	189	158	195	251	90	95	143	187	134	180	138	231	189	160	242	154	152	153	177	138	220	179	180	211	111	114	154	153	199	163	105	185	114	95	95	162	171	185	146	148	150	137	115	135	193
ENSDARG00000003655	121	90	220	334	232	150	170	265	69	149	123	252	139	209	201	226	310	272	315	234	265	263	222	183	299	217	294	275	125	181	279	207	281	245	207	273	138	104	123	145	204	270	212	257	158	187	115	187	248
ENSDARG00000003675	43	33	73	138	93	73	156	156	32	39	54	179	63	122	98	230	134	130	179	132	81	97	134	170	139	78	115	138	55	40	139	102	127	200	95	225	140	49	148	73	145	158	78	94	151	140	139	127	191
ENSDARG00000003680	560	401	790	844	618	421	567	698	275	471	579	683	353	555	431	541	793	676	791	648	607	621	658	518	790	604	741	648	508	663	705	561	714	594	545	694	446	306	406	448	686	620	564	702	660	452	419	500	776
ENSDARG00000003681	1707	1148	2362	3504	2411	2010	2954	3311	1600	1919	1929	3282	1675	2383	1969	2964	3625	2603	4257	2695	2754	2843	3306	3047	3633	2616	3230	3198	1677	1954	3503	2344	3146	3247	2720	3545	2223	1469	1920	3091	3595	4025	2668	2638	2716	2368	2166	2444	3730
ENSDARG00000003684	1153	707	1375	2299	1299	1321	1457	1671	825	1025	987	2265	842	1192	1117	1450	2323	1634	2484	2003	2059	2028	2124	1663	2501	1736	2222	2262	941	1013	2230	1745	2231	1456	1965	1845	1196	794	1100	777	2142	2313	2030	2088	1560	1360	1196	1337	1949
ENSDARG00000003693	609	296	906	1416	1105	1104	1361	1672	552	671	560	1481	773	1084	777	1258	1689	994	1796	1077	1264	1415	1331	1160	1601	1271	1505	1420	454	646	1549	1042	1529	1364	1319	1384	1043	661	862	2351	1405	1481	1220	1279	1306	1101	911	1225	1627
ENSDARG00000003695	1355	724	1613	3537	2345	2326	3245	4425	1365	1201	1004	3584	1824	3124	2245	4304	4134	2773	4573	3429	2831	3031	2873	3449	3964	2997	3814	3847	1236	1452	3620	2523	3278	4120	2707	4182	2186	1480	2060	2140	3394	3352	2821	2887	2771	2239	2074	2236	3356
ENSDARG00000003699	542	442	874	1247	640	582	794	896	507	776	700	883	435	703	513	874	845	730	1020	819	767	754	823	835	1001	643	862	855	699	623	979	599	957	906	727	1045	482	376	516	462	927	872	640	723	685	570	526	612	992
ENSDARG00000003705	276	206	393	632	340	309	368	402	146	226	250	512	273	398	284	396	600	479	560	450	411	465	461	425	547	384	538	521	252	312	443	361	465	395	316	414	276	192	304	294	454	533	429	471	362	316	288	343	515
ENSDARG00000003706	300	321	459	540	256	175	296	397	297	468	327	391	200	258	163	392	330	266	491	251	360	429	393	358	405	249	259	363	392	457	534	280	428	366	438	433	223	126	206	461	476	446	183	238	258	229	181	204	323
ENSDARG00000003732	50	44	164	267	147	141	147	201	26	61	69	191	83	150	96	156	161	147	158	105	145	145	179	162	144	118	151	155	46	89	122	164	142	101	128	139	95	60	77	52	155	154	114	94	120	110	114	104	153
ENSDARG00000003749	284	197	461	596	348	327	437	441	195	320	333	548	271	294	306	417	500	435	547	410	474	441	450	368	515	410	455	496	227	320	532	401	500	435	483	576	311	224	302	219	507	559	450	458	450	317	312	349	620
ENSDARG00000003750	2024	1387	2535	4631	2322	1864	5233	5437	2067	1968	1798	5288	1763	2784	2227	5781	2748	2313	6027	3420	2180	4086	3420	4928	3613	2162	2556	3384	2799	1718	5619	2702	3606	6162	2815	6434	3915	1773	3781	1619	5034	5039	1991	2678	4974	4210	3807	4275	5911
ENSDARG00000003751	568	354	780	1088	699	631	716	981	340	618	640	789	403	691	514	745	816	686	943	639	681	655	704	652	821	612	771	753	507	568	797	544	801	609	558	768	482	409	447	550	671	729	651	730	608	505	507	565	786
ENSDARG00000003754	293	198	492	544	235	188	238	202	255	276	391	332	124	167	164	314	475	352	504	267	411	392	341	245	446	372	367	366	287	358	364	246	564	524	505	534	230	174	263	427	330	285	356	294	329	267	217	245	431
ENSDARG00000003757	146	85	192	264	112	93	133	137	73	75	136	185	86	89	106	196	203	182	250	125	167	174	163	177	190	136	200	184	108	107	209	137	198	215	136	232	106	65	116	158	190	224	126	135	163	151	133	134	208
ENSDARG00000003769	138	119	252	301	149	126	168	176	82	157	171	249	99	139	104	157	226	191	250	174	180	188	231	176	232	171	218	215	119	159	228	152	251	159	233	204	140	96	129	150	282	250	197	177	176	158	150	154	262
ENSDARG00000003776	355	266	538	775	354	338	388	440	187	388	362	553	263	289	250	416	542	451	651	483	505	531	472	447	616	422	510	522	406	361	586	412	591	457	504	551	356	226	314	423	585	570	459	497	446	348	312	353	569
ENSDARG00000003779	1382	1016	1900	2282	1886	1521	1627	2292	1098	1763	1707	1916	1145	1893	1370	1655	2440	2124	2652	1953	2003	1990	1982	1615	2015	1875	2383	2178	1566	1990	2370	1658	1967	1399	1677	1877	1226	996	1113	1408	1955	1795	2004	1903	1620	1404	1311	1464	2146
ENSDARG00000003789	1215	931	1834	2417	1535	1291	1671	2069	943	1591	1531	2058	1016	1552	1229	1793	2111	1805	2409	1952	1933	1882	1861	1695	2270	1594	2195	1994	1469	1727	2355	1593	1936	1883	1803	2269	1228	916	1252	1290	2213	2326	1790	1810	1660	1350	1306	1392	2168
ENSDARG00000003795	1737	1086	2672	4049	3181	3088	3649	4252	1856	1858	1933	4048	2527	3578	2826	3979	4790	3804	5529	3313	3621	4126	4024	3873	5030	3558	4450	4566	1854	2236	4496	3290	3768	3974	2912	4271	2446	1634	2283	1795	3938	4092	3252	3409	3089	2761	2487	2812	4042
ENSDARG00000003797	190	124	134	228	134	111	129	162	65	128	169	225	98	142	119	138	303	178	264	199	189	171	140	156	306	169	229	229	170	109	217	194	146	211	81	161	104	85	123	88	192	242	199	218	162	136	107	121	172
ENSDARG00000003803	27	16	41	44	38	26	31	51	18	44	42	28	19	26	22	35	47	40	40	46	31	24	34	32	34	26	45	40	24	32	44	27	29	27	31	52	20	14	21	35	23	35	35	39	23	33	19	23	37
ENSDARG00000003808	144	92	290	456	250	298	403	475	109	171	238	672	191	354	270	531	586	513	783	482	577	655	454	775	630	491	833	448	157	231	439	408	685	516	293	799	465	189	463	267	578	521	395	381	643	517	434	534	925
ENSDARG00000003811	1053	758	1500	2489	1301	1126	1757	1908	618	997	1142	1976	894	1317	953	2024	1743	1253	2139	1420	1513	1735	1653	1916	2061	1334	1618	1615	1080	1163	2294	1448	1915	1832	1569	2314	1318	674	1171	1748	2136	2288	1273	1393	1644	1438	1160	1327	2114
ENSDARG00000003818	377	254	473	787	322	329	428	442	195	314	347	652	260	338	260	431	658	480	693	520	504	524	516	543	658	477	508	612	268	397	586	474	660	512	441	662	328	229	324	426	640	676	472	472	469	372	317	444	705
ENSDARG00000003822	47	22	60	76	73	45	56	65	30	35	49	55	27	51	50	58	58	55	78	51	53	47	49	43	64	41	63	52	49	42	54	32	70	61	55	77	29	31	37	56	55	66	44	50	39	49	33	44	63
ENSDARG00000003827	113	86	189	304	151	117	140	149	44	83	113	199	82	89	121	172	187	152	240	147	104	184	165	132	181	132	164	164	100	128	158	148	166	184	160	191	96	70	107	162	183	212	152	167	151	96	114	132	174
ENSDARG00000003829	622	421	752	1092	773	653	912	1140	513	695	757	1071	555	801	606	982	1125	919	1239	842	887	954	1031	1015	1133	886	1052	1034	555	697	1100	723	978	974	891	1134	605	430	620	809	1140	1109	866	850	875	792	667	817	1132
ENSDARG00000003835	1118	840	1976	3302	965	870	1615	1752	763	1131	1032	2794	777	1026	890	1972	1526	1313	2290	1751	1500	1694	1721	2149	2031	1245	1468	1910	966	998	2411	1518	2351	3100	2205	3112	1532	780	1459	2311	2637	2372	1229	1492	1966	1707	1563	1675	2853
ENSDARG00000003841	73	76	112	231	81	71	99	129	59	94	116	112	58	98	66	115	139	87	107	119	118	134	119	85	132	95	119	110	75	101	124	96	126	141	80	141	74	58	78	95	138	114	85	85	86	97	85	81	113
ENSDARG00000003845	203	123	278	435	268	237	316	351	173	267	254	356	187	291	251	333	435	333	492	366	342	332	294	325	412	248	351	416	183	186	368	262	354	359	292	376	208	158	197	219	344	382	278	311	269	261	204	292	351
ENSDARG00000003846	85	68	152	213	188	135	162	191	97	86	74	236	132	171	125	216	253	184	294	214	213	223	251	215	287	198	230	251	84	131	237	187	248	306	225	245	151	93	111	106	231	285	193	192	162	125	144	151	233
ENSDARG00000003854	1855	1069	1734	3494	1612	1257	4417	2331	1226	1144	1522	4566	1064	1685	1615	2881	1666	1439	3439	2260	1699	3607	4023	4606	2367	1391	1436	2107	2933	898	4703	2678	5172	6482	2887	7925	4901	2483	5111	1526	2959	2693	1197	1467	4890	3871	4108	4033	5819
ENSDARG00000003860	1104	618	2072	3067	1546	1371	2132	2094	1105	1059	972	2680	1239	1492	1273	2117	2598	1975	2914	1870	2108	2315	2387	2162	2600	2102	2450	2497	777	1388	2399	1809	2458	2532	2055	2778	1638	1040	1465	1674	2388	2508	2079	2044	2205	1793	1559	1882	2904
ENSDARG00000003865	72	32	72	139	81	91	86	140	31	54	72	105	70	99	57	113	138	91	135	94	92	94	106	88	119	78	122	85	64	62	117	94	102	76	86	113	65	41	68	88	84	96	87	81	104	68	54	96	123
ENSDARG00000003866	918	448	1301	1967	1078	1150	1541	1696	511	805	869	2114	837	1316	965	1736	2188	1588	2565	1654	1779	1826	2002	1947	2163	1467	2000	1955	681	1032	2001	1497	2254	2229	1743	2470	1324	766	1147	1462	2068	2222	1439	1440	1773	1565	1373	1508	2581
ENSDARG00000003869	111	77	116	183	113	99	170	147	50	120	137	226	90	160	105	187	239	160	284	164	157	131	150	158	262	173	236	209	84	106	183	145	191	273	125	243	166	92	139	235	214	236	162	179	218	170	193	176	224
ENSDARG00000003872	334	239	460	617	484	362	407	603	280	446	432	521	323	441	322	467	580	474	633	450	435	496	513	371	528	448	563	504	366	414	565	367	565	441	418	524	319	235	281	408	533	557	462	528	433	383	321	340	545
ENSDARG00000003877	90	106	174	256	144	120	169	182	89	125	143	168	107	163	94	144	146	176	233	189	164	156	170	133	161	155	179	195	123	102	157	118	155	113	118	138	89	56	94	127	154	205	121	148	130	96	119	124	165
ENSDARG00000003899	44	47	85	130	69	56	57	66	44	76	79	70	30	64	37	65	68	65	105	61	79	59	71	66	81	57	85	76	51	50	78	46	82	75	72	85	31	34	41	68	58	60	65	56	43	60	38	48	68
ENSDARG00000003910	1806	1547	2273	2883	2290	1810	2163	2796	1279	2609	2402	2221	1326	2379	1599	2095	2664	2201	2771	2244	2332	2288	2327	2121	2536	2089	2598	2490	1985	2549	2897	1818	2571	1832	2151	2301	1276	1016	1154	1424	2307	2320	2064	2167	1812	1588	1352	1517	2224
ENSDARG00000003920	2697	1410	4457	6156	3806	3702	4750	5500	2306	2739	2646	5897	2870	3708	3028	4684	6324	4793	6696	4091	4638	5363	6166	4524	6103	4596	5359	5741	1927	2911	5171	4179	5372	4890	4478	5374	3780	2465	3148	3656	5744	6337	4526	4341	5058	4115	3869	4377	6371
ENSDARG00000003927	567	484	1085	1484	634	511	638	698	381	733	704	1011	425	596	488	705	1139	925	1203	843	880	862	875	790	1096	737	1018	953	588	816	970	805	1006	915	839	903	551	407	478	670	974	990	768	808	731	657	537	587	992
ENSDARG00000003931	101	41	139	256	163	144	245	229	53	59	88	321	112	143	136	291	301	211	367	239	214	227	236	282	349	209	264	270	103	84	174	195	196	263	100	318	171	138	208	316	229	265	182	191	263	208	216	182	359
ENSDARG00000003938	1398	842	2620	3828	2420	2277	2851	3184	1254	1624	1659	3142	1792	2705	1938	3034	3491	2636	3979	2422	3053	3069	3240	2730	3610	2655	3381	3298	1293	2103	3481	2610	3192	3144	2507	3374	1934	1326	1754	1830	3052	3272	2516	2765	2499	2218	1937	2095	3633
ENSDARG00000003940	439	212	584	820	527	460	614	776	356	534	539	887	377	647	449	670	930	742	994	701	723	783	835	779	936	736	907	929	397	607	927	630	842	727	789	882	545	365	458	397	861	829	767	690	702	608	559	576	923
ENSDARG00000003941	207	101	343	413	286	297	411	449	170	250	227	515	281	265	224	330	543	362	546	339	427	508	524	392	446	337	428	513	119	225	473	297	576	335	516	541	353	238	221	250	569	560	401	370	423	382	309	347	542
ENSDARG00000003952	4119	2226	5516	7652	3649	3743	5551	5907	2131	3356	4113	7370	3032	3794	3043	5362	7605	5579	8579	5297	5648	5955	6055	6125	7604	5435	6662	7137	2878	3845	6804	5069	7680	7030	6060	8381	4904	2972	4336	4988	7198	7325	5478	5691	6152	5328	4716	5318	8998
ENSDARG00000003961	73	34	75	162	95	85	115	123	43	83	96	115	51	78	59	139	114	118	159	143	123	93	125	153	163	88	141	133	73	59	123	79	150	123	111	154	84	77	88	69	174	184	104	101	114	105	93	125	185
ENSDARG00000003963	439	287	683	1058	587	457	611	679	258	527	574	725	368	650	431	684	682	493	808	618	691	663	702	705	779	542	736	762	440	494	738	567	836	611	781	731	373	239	336	696	872	959	559	713	499	431	365	440	618
ENSDARG00000003971	154	140	227	353	212	214	282	333	112	192	249	294	167	246	217	287	287	270	387	224	303	287	283	295	344	227	281	270	157	197	351	235	349	360	256	375	186	114	166	250	309	299	235	289	255	210	159	195	289
ENSDARG00000003973	95	66	131	201	139	130	172	180	79	196	110	218	80	107	90	168	209	159	222	139	185	211	203	188	220	177	194	213	88	109	198	105	210	146	240	212	134	90	119	138	281	232	190	159	151	131	145	161	215
ENSDARG00000003974	574	601	881	1047	578	499	623	637	529	838	714	745	403	556	396	586	797	606	878	667	839	736	635	601	685	587	824	669	621	737	872	567	806	663	620	758	394	327	383	633	684	674	738	653	602	472	387	493	781
ENSDARG00000003984	531	301	738	1046	724	625	876	958	505	755	682	981	507	824	562	826	1053	886	1339	972	881	907	1012	933	1137	784	1034	988	562	661	1014	714	949	859	787	922	507	377	494	500	916	947	733	739	716	609	583	630	1001
ENSDARG00000003989	132	89	141	158	115	107	112	135	59	90	114	121	74	89	69	97	132	100	149	106	126	124	115	92	116	95	162	125	120	133	141	113	119	95	88	125	50	51	49	95	118	109	118	143	96	62	55	66	185
ENSDARG00000003994	43	23	65	96	62	56	60	78	20	57	51	60	30	59	45	50	73	57	75	79	68	65	48	49	90	45	81	65	61	57	85	79	88	55	62	60	35	31	41	56	68	63	91	77	57	36	34	33	60
ENSDARG00000004017	111	88	161	240	168	137	151	206	65	157	139	166	95	149	109	170	190	158	195	162	147	152	138	159	176	135	170	182	80	119	198	122	169	142	162	176	124	87	118	108	183	167	144	137	135	133	109	128	177
ENSDARG00000004018	113	109	150	227	111	123	116	131	81	125	138	159	91	111	88	108	191	149	181	144	124	139	167	114	175	123	140	137	111	97	175	111	164	140	131	157	87	69	68	155	174	169	144	131	106	92	90	89	178
ENSDARG00000004023	174	128	301	388	238	179	289	336	121	221	227	317	142	231	193	250	369	278	378	239	307	315	288	273	345	273	308	333	146	208	305	236	338	258	240	333	209	145	192	291	309	348	247	292	256	210	197	195	386
ENSDARG00000004034	595	257	758	1194	469	526	809	1046	303	515	767	1329	479	701	583	1001	1075	821	1369	830	851	1140	886	1264	1304	747	1125	975	484	512	1068	678	1215	1103	774	1315	634	374	764	765	683	705	527	477	707	748	647	711	1538
ENSDARG00000004037	232	213	349	475	297	256	327	331	261	387	323	343	190	284	231	383	461	349	490	394	366	381	374	377	455	285	423	380	250	318	407	309	413	387	333	482	202	139	230	314	401	380	299	354	302	267	215	249	416
ENSDARG00000004046	237	158	400	557	270	226	292	352	140	215	232	337	209	277	214	333	374	274	392	260	290	326	337	270	341	265	305	325	144	258	337	250	337	307	294	385	200	141	194	288	365	361	301	395	291	266	190	229	391
ENSDARG00000004049	411	266	672	746	487	446	562	804	333	384	377	807	360	537	414	633	693	593	851	547	646	626	702	582	665	624	728	663	286	455	719	492	683	506	514	667	442	345	470	440	653	718	631	664	757	575	506	584	890
ENSDARG00000004055	371	262	469	662	426	399	494	579	241	460	454	510	333	481	329	531	668	536	703	564	542	560	548	481	700	528	609	579	432	434	616	462	640	532	518	732	359	199	323	377	516	583	490	500	404	368	315	370	613
ENSDARG00000004060	600	301	692	1072	696	683	988	1155	336	477	537	1340	554	922	656	1122	1280	828	1491	937	875	1061	984	1116	1376	858	1179	1029	475	482	1274	769	1141	1464	862	1460	750	452	715	685	1118	1123	841	1013	914	816	690	897	1380
ENSDARG00000004074	993	766	1248	1663	1380	948	1163	1573	611	982	1167	1344	791	1421	1062	1358	1452	1385	1855	1285	1392	1272	1402	1131	1551	1184	1657	1375	1132	1176	1495	1164	1332	1119	926	1338	805	683	893	1047	1243	1322	1278	1397	1228	963	888	1000	1469
ENSDARG00000004078	429	247	529	777	397	347	1120	965	349	533	464	1334	384	561	425	1101	648	462	1236	866	482	757	748	1218	888	526	551	828	545	526	1664	485	878	1586	714	1984	984	398	970	630	1327	1162	444	563	1280	1032	909	1055	1634
ENSDARG00000004082	207	118	217	659	299	222	248	282	146	148	127	464	182	338	233	381	730	417	611	463	414	400	397	387	560	418	521	510	134	154	468	369	394	438	246	434	224	147	228	149	353	415	419	457	283	247	225	255	382
ENSDARG00000004094	931	656	1419	2008	1214	1052	1319	1698	780	1138	1024	1888	881	1426	961	1402	1821	1565	2019	1512	1737	1691	1637	1482	1812	1266	1783	1728	748	1097	1822	1244	1629	1416	1257	1641	941	650	844	756	1452	1440	1230	1359	1242	1088	947	1052	1701
ENSDARG00000004105	183	161	321	503	198	181	321	379	175	331	240	409	185	217	153	330	351	165	469	239	275	321	373	292	384	281	274	391	211	178	466	266	416	429	433	444	248	132	268	470	333	344	237	337	283	295	238	273	407
ENSDARG00000004114	166	119	271	372	183	164	235	239	115	200	227	259	144	201	149	239	319	254	350	258	253	263	248	253	336	251	324	313	164	225	283	234	274	228	266	258	146	94	108	161	279	290	269	253	196	160	156	161	304
ENSDARG00000004115	292	193	354	523	295	243	258	367	206	239	263	436	127	292	287	207	484	338	492	434	391	382	340	311	492	351	479	418	308	327	456	355	258	287	227	244	152	153	144	120	362	468	371	417	285	235	205	228	386
ENSDARG00000004130	66	37	59	95	68	56	58	59	31	61	57	63	31	53	40	57	97	75	93	72	75	87	87	79	95	74	96	85	48	55	80	71	94	70	85	74	41	28	35	39	75	76	62	62	53	43	39	45	82
ENSDARG00000004131	515	440	622	808	639	398	482	638	455	654	768	632	415	579	468	540	711	650	823	636	697	632	624	474	751	557	775	636	663	572	678	549	527	586	434	529	339	275	350	467	552	549	540	598	492	381	381	382	676
ENSDARG00000004132	987	590	1131	1373	1195	1056	1252	1496	704	1314	1193	1495	821	1292	848	1163	1657	1264	1857	1423	1398	1432	1557	1403	1606	1306	1522	1552	986	1179	1795	1094	1677	1234	1549	1592	978	744	846	929	1734	1746	1343	1315	1225	1085	966	1046	1647
ENSDARG00000004150	21	16	59	71	42	33	43	49	29	36	42	58	29	32	37	56	86	61	68	57	59	45	60	55	77	54	87	41	30	40	60	51	48	50	29	48	32	27	30	22	38	51	39	60	28	31	32	30	41
ENSDARG00000004151	133	94	227	336	208	181	205	281	78	132	166	255	121	225	166	257	305	206	310	203	202	218	262	217	264	216	239	253	134	155	276	195	285	235	203	245	151	94	156	203	244	287	208	235	202	185	149	166	264
ENSDARG00000004154	107	75	105	181	92	83	141	119	112	155	105	169	81	126	87	138	206	151	261	182	151	146	147	150	223	209	210	220	98	112	244	133	169	185	124	182	88	59	60	94	207	216	133	139	151	131	116	106	138
ENSDARG00000004158	33	36	57	68	56	52	46	48	31	39	49	60	28	44	33	57	75	76	77	55	62	55	58	52	77	53	61	55	51	41	56	50	74	36	42	64	39	23	40	40	64	62	58	52	46	32	31	37	52
ENSDARG00000004160	388	351	624	957	438	418	565	626	334	438	424	670	296	480	396	685	726	580	810	591	611	645	603	626	813	530	678	701	369	434	721	528	759	737	536	800	404	252	398	679	787	897	558	642	497	436	405	452	769
ENSDARG00000004161	388	189	617	1136	770	703	963	1413	356	422	402	1188	529	795	651	877	942	782	1194	728	788	915	1045	863	1038	854	974	1084	290	429	976	630	871	738	729	934	718	459	685	578	1024	1140	878	811	1031	838	771	872	1091
ENSDARG00000004167	58	39	77	118	70	64	93	97	45	68	89	133	53	91	48	81	136	68	143	98	99	84	100	100	140	83	125	116	36	50	80	85	93	93	59	69	58	45	66	45	97	116	97	74	71	74	59	67	115
ENSDARG00000004169	725	354	1435	1766	1090	1079	1408	1517	892	618	638	2070	832	1197	1001	1453	2117	1694	2386	1405	1884	2012	1919	1682	2107	1570	2105	1869	591	1169	1909	1501	1625	2049	1073	1783	1147	715	1079	1077	1363	1430	1348	1409	1389	1183	1071	1277	2112
ENSDARG00000004171	235	163	309	452	198	193	291	283	88	206	245	426	169	221	193	339	421	330	503	313	356	363	331	419	397	320	327	396	175	189	335	305	436	440	321	541	249	149	283	344	442	441	289	346	342	329	338	302	479
ENSDARG00000004173	2170	1525	3411	5388	3347	3201	4466	5099	2771	3046	2669	4598	2521	3795	2649	4280	4602	3746	5332	3719	4119	4286	4401	4335	4949	3451	4317	4169	2323	2883	4831	3468	5033	4981	3981	5064	2799	1773	2673	3213	4281	4627	3276	3313	3598	3135	2662	3073	5168
ENSDARG00000004174	5181	3707	7430	10642	7271	5972	7522	9301	3437	5825	6358	8160	4695	7533	5236	7819	9967	7731	10671	7438	7631	8170	8547	7381	9184	7409	9106	8623	5101	6619	9347	6490	8329	7311	7240	8382	5114	3791	4678	4685	8225	8445	7364	7348	6796	5613	5221	5889	8997
ENSDARG00000004176	178	157	240	296	156	152	181	228	102	285	308	209	126	210	162	174	241	221	290	279	251	197	229	196	273	169	296	237	203	237	308	187	238	163	205	226	126	87	127	168	232	207	205	237	169	150	125	137	205
ENSDARG00000004184	1599	1135	2246	2735	1769	1307	1562	1874	944	2062	2201	1972	1088	1628	1218	1659	2298	1855	2443	1862	1902	1904	1867	1604	2356	1740	2211	2079	1788	1883	2188	1683	1946	1649	1649	1917	962	814	920	1434	2025	2184	1804	1757	1398	1179	1140	1183	2062
ENSDARG00000004189	871	554	1528	2211	867	748	1104	1229	605	1039	893	1841	652	739	636	1155	1526	1237	1769	1099	1272	1438	1525	1231	1583	1299	1481	1569	654	1008	1788	1164	1748	1215	1695	1633	1032	635	892	1561	1583	1410	1299	1354	1331	1120	1078	1209	1841
ENSDARG00000004196	513	442	732	1165	528	567	644	726	249	431	580	946	365	588	508	811	1025	749	1109	592	698	924	808	744	896	701	837	760	452	520	874	695	1015	755	630	1059	509	356	515	596	858	1033	785	777	702	574	548	560	977
ENSDARG00000004204	34	46	46	59	31	19	36	35	25	45	34	49	18	24	18	56	48	39	47	47	38	42	45	44	52	38	41	28	25	41	42	49	43	44	46	48	19	13	27	39	50	68	31	48	27	25	25	30	48
ENSDARG00000004211	259	240	415	608	331	228	331	359	146	231	283	424	189	268	221	330	441	304	398	357	362	313	288	299	367	321	390	372	306	295	375	294	376	345	381	374	230	180	234	274	441	417	362	441	389	292	266	303	424
ENSDARG00000004218	308	239	514	718	326	234	323	323	241	449	396	439	250	296	242	303	530	395	547	459	500	441	436	403	529	408	493	550	334	501	543	413	470	462	426	442	252	203	213	340	452	490	444	454	322	310	261	299	467
ENSDARG00000004227	383	261	547	838	578	452	553	708	420	451	515	532	346	536	417	574	622	514	627	540	532	568	614	461	609	518	585	643	456	529	683	530	562	478	453	537	318	252	355	544	457	491	453	476	416	360	309	372	583
ENSDARG00000004232	1684	1239	2483	3046	2321	1798	2239	2679	1582	1636	1722	2499	1483	2151	1588	2029	3224	2749	3481	2385	2787	2356	2501	2118	3136	2328	3093	2691	1524	1996	2704	2050	2424	2066	1791	2222	1534	1214	1450	1165	2101	2235	2170	2080	1977	1540	1489	1576	2681
ENSDARG00000004246	800	661	1269	1796	1066	902	1255	1311	636	1085	1115	1517	756	1086	857	1391	1505	1315	1854	1237	1298	1419	1376	1301	1794	1207	1582	1451	811	1040	1639	1170	1727	1421	1337	1751	880	531	830	1894	1676	1658	1118	1234	1221	1032	938	1071	1673
ENSDARG00000004251	252	128	298	397	281	209	280	332	64	207	255	486	222	297	210	362	509	368	599	358	427	410	475	408	473	359	453	517	203	266	461	361	382	360	295	400	229	144	214	201	353	414	417	342	305	278	243	269	532
ENSDARG00000004256	85	62	140	253	109	80	111	168	58	129	134	224	89	141	122	180	153	144	305	170	110	190	181	113	220	167	205	198	122	93	219	135	188	183	136	237	106	77	86	110	190	185	194	207	136	122	110	113	241
ENSDARG00000004261	706	384	896	1338	648	637	949	993	446	649	654	1572	563	742	521	1004	1670	1177	1744	1260	1335	1261	1420	1360	1658	1137	1370	1352	553	665	1404	1123	1723	1795	1272	1851	971	566	855	1016	1593	1630	1025	1128	1219	1075	959	1081	1726
ENSDARG00000004270	315	216	508	722	368	332	365	396	194	304	415	486	208	326	240	438	457	393	603	346	428	482	424	496	486	355	494	388	324	339	516	370	543	485	381	590	326	206	343	435	499	515	396	393	409	385	259	373	585
ENSDARG00000004280	540	326	908	1404	767	692	887	1004	606	694	660	1091	598	907	597	869	1265	906	1280	878	1026	1021	1064	890	1245	911	1187	1115	503	800	1114	905	1054	1058	890	1048	594	392	594	693	1117	1065	919	842	765	652	641	634	1183
ENSDARG00000004282	184	130	243	215	223	170	259	316	198	207	231	274	140	239	149	189	254	222	319	203	237	250	261	199	274	227	280	224	237	232	348	195	250	200	180	208	131	100	131	175	210	224	234	192	191	152	131	142	264
ENSDARG00000004291	227	200	289	378	275	225	257	330	133	271	277	299	197	245	194	323	374	318	426	292	320	282	278	229	378	258	406	335	223	267	392	261	319	210	225	302	172	153	186	183	286	293	270	308	264	217	187	193	294
ENSDARG00000004296	104	48	76	165	89	60	474	367	49	83	54	333	85	169	124	560	121	64	295	183	76	160	157	315	135	72	82	157	126	67	286	96	153	363	106	309	278	81	288	15	285	258	72	106	434	319	293	349	319
ENSDARG00000004297	790	596	1172	1738	1255	929	1188	1539	638	998	976	1272	770	1207	957	1377	1434	1295	1615	1133	1320	1302	1332	1181	1585	1183	1469	1420	835	904	1516	960	1414	1283	1038	1505	757	517	761	1260	1286	1324	1108	1286	1008	935	832	882	1363
ENSDARG00000004301	43	38	76	109	71	49	73	90	16	38	60	98	37	70	48	85	71	59	94	59	54	90	89	77	77	55	70	72	42	32	85	60	71	76	67	118	45	30	50	85	110	99	59	56	54	71	63	70	89
ENSDARG00000004302	59	40	79	78	106	82	87	110	43	71	80	114	75	78	65	102	141	117	143	109	108	95	102	80	134	80	110	127	87	82	120	85	91	78	70	102	68	64	64	62	63	75	92	93	73	59	63	79	103
ENSDARG00000004305	52	32	101	101	85	74	82	121	34	55	59	126	54	89	63	108	99	73	105	89	89	95	95	88	101	73	111	90	76	63	106	76	101	75	62	108	42	40	53	71	97	89	77	75	83	57	55	71	89
ENSDARG00000004306	105	57	125	202	107	123	197	178	88	139	121	185	79	191	125	140	216	155	212	163	161	156	184	163	202	137	180	145	88	132	192	122	174	146	149	207	111	67	99	128	195	167	137	145	131	140	115	118	193
ENSDARG00000004307	90	74	177	206	125	82	102	127	56	98	117	151	73	94	79	117	135	111	162	136	142	145	123	127	127	130	131	155	109	121	171	107	169	119	136	150	79	62	75	139	139	147	128	111	103	94	70	85	148
ENSDARG00000004308	98	74	125	202	81	109	144	134	50	131	107	142	99	106	77	144	174	156	160	148	118	132	146	140	169	138	171	145	91	111	154	126	170	126	134	187	94	64	99	101	159	190	113	142	112	93	94	127	154
ENSDARG00000004311	121	95	153	215	133	129	181	194	105	128	135	218	99	162	104	185	208	180	211	177	154	172	198	158	195	171	196	212	118	150	213	156	201	217	124	225	99	84	134	139	176	196	164	156	135	98	111	127	212
ENSDARG00000004318	99	53	116	202	106	102	109	98	43	85	89	197	76	92	92	129	195	167	220	157	149	175	184	150	175	164	183	187	82	80	162	145	170	155	147	189	108	78	104	114	140	193	157	143	124	133	101	131	216
ENSDARG00000004325	30	16	53	77	35	22	41	53	14	41	34	40	21	42	25	43	44	41	64	32	35	49	43	45	48	38	47	38	15	20	36	33	39	47	39	74	25	19	28	175	46	63	35	47	39	39	28	39	44
ENSDARG00000004328	308	190	462	675	423	377	424	606	195	322	300	493	294	398	289	476	512	392	614	367	422	476	481	429	561	464	543	536	245	355	543	405	487	352	387	499	341	216	343	432	449	478	368	420	461	330	304	340	549
ENSDARG00000004336	546	392	761	1213	777	685	895	1084	378	723	736	861	509	843	673	894	917	802	1141	800	786	839	829	810	967	690	998	927	641	619	915	753	886	773	756	906	544	386	547	597	815	887	744	826	767	644	570	636	890
ENSDARG00000004343	160	57	259	351	246	202	277	333	112	156	173	334	168	241	161	283	312	276	388	268	283	297	335	292	331	256	320	324	133	201	321	199	314	240	224	287	193	141	167	208	311	337	262	268	293	237	229	265	349
ENSDARG00000004363	173	90	266	476	214	216	311	316	113	204	200	332	138	233	183	270	286	219	344	239	254	255	302	251	327	228	320	297	166	163	331	235	356	303	317	325	196	105	179	299	368	376	235	269	257	192	199	196	321
ENSDARG00000004372	531	456	839	1353	639	572	680	890	375	677	690	911	484	606	512	721	838	722	1021	684	762	772	850	659	942	668	758	842	508	612	915	732	889	791	670	881	518	331	501	969	834	975	682	804	734	633	509	620	871
ENSDARG00000004377	458	360	605	1081	583	497	627	846	351	477	419	791	290	572	456	681	749	507	881	618	651	783	738	542	841	621	637	707	348	399	852	583	706	684	694	800	475	308	444	560	649	652	514	618	596	537	374	523	823
ENSDARG00000004378	194	140	268	586	170	190	280	332	127	155	180	333	196	201	149	327	308	178	397	195	253	256	384	279	369	241	237	331	163	150	369	275	389	430	370	447	247	119	216	410	420	408	206	324	331	246	204	246	416
ENSDARG00000004386	122	72	215	361	258	172	229	289	82	127	171	232	142	185	175	231	264	254	335	210	216	227	226	216	275	213	264	249	130	185	274	208	211	166	203	246	122	97	154	166	203	192	214	231	169	151	123	149	281
ENSDARG00000004392	121	133	148	250	94	127	136	76	69	118	56	190	69	108	97	203	94	115	147	139	140	109	118	93	231	115	132	141	89	87	217	112	261	215	256	229	111	50	83	229	153	168	123	152	99	110	97	86	153
ENSDARG00000004396	15	15	50	59	25	25	54	70	20	50	44	81	25	49	26	59	42	30	100	28	30	17	68	69	48	23	40	37	13	24	80	14	76	87	76	108	50	17	52	125	71	77	29	23	93	64	49	54	111
ENSDARG00000004402	109	49	131	177	97	81	121	188	84	98	104	189	70	99	39	100	145	137	221	120	124	121	111	154	124	111	126	126	61	93	141	105	129	119	143	292	114	74	93	119	208	177	103	127	173	125	99	124	286
ENSDARG00000004406	104	82	173	159	138	108	115	109	107	179	111	136	91	110	87	91	172	135	165	152	139	129	129	105	179	103	147	181	84	139	137	102	199	181	133	184	107	79	87	109	143	129	91	128	124	107	93	116	158
ENSDARG00000004415	1064	781	1289	1825	1308	872	1064	1429	411	812	1199	1454	745	1134	990	1335	1526	1442	1727	1252	1195	1251	1330	1016	1457	1147	1672	1353	1166	1079	1468	977	1092	965	888	1201	845	677	794	940	1246	1275	1252	1304	1156	949	915	1054	1546
ENSDARG00000004427	166	76	325	523	313	367	363	515	347	233	167	573	278	399	308	462	514	402	598	324	383	441	458	428	500	463	486	440	108	237	397	343	447	666	261	527	384	224	296	366	396	432	355	336	477	394	338	409	493
ENSDARG00000004436	95	51	150	251	121	78	140	144	60	113	104	173	99	101	113	110	184	165	190	138	144	157	185	118	187	148	155	149	75	97	188	134	177	169	172	159	127	90	106	104	215	187	140	152	162	131	97	141	196
ENSDARG00000004447	72	63	109	230	97	108	138	165	69	119	113	157	86	154	99	147	153	134	170	136	123	155	144	150	158	155	135	136	54	90	153	108	195	123	205	134	89	53	64	135	164	195	134	128	115	104	91	92	148
ENSDARG00000004451	132	98	197	311	163	147	193	246	92	128	159	218	120	213	128	209	231	213	266	179	186	228	226	175	241	183	219	258	144	126	252	176	211	182	185	275	123	95	124	179	245	256	182	213	186	136	141	163	260
ENSDARG00000004452	2513	1893	3585	4777	2993	2370	3205	3342	1662	2931	3230	4138	2088	2867	2260	3196	4678	3606	4817	3758	3896	3814	4118	3495	4422	3498	4321	4171	2470	3048	4270	3301	3973	3261	3351	3972	2338	1796	2150	2715	4214	4596	3466	3549	3129	2773	2378	2671	4327
ENSDARG00000004455	126	78	133	248	125	129	132	160	95	76	74	261	73	122	100	141	284	185	251	227	200	160	199	158	258	205	226	244	96	108	200	192	255	208	224	230	116	89	138	57	206	234	202	214	154	145	106	142	264
ENSDARG00000004460	164	124	256	439	267	195	245	236	147	230	218	378	174	271	194	300	457	310	447	349	344	326	364	323	461	363	420	401	205	233	362	266	402	339	255	406	229	134	190	228	354	352	278	237	261	231	192	211	384
ENSDARG00000004470	325	207	649	942	577	496	580	793	293	408	393	818	412	544	451	657	748	610	886	656	624	632	682	631	808	553	675	713	388	430	686	493	650	637	521	777	488	338	489	702	672	730	540	615	615	543	492	588	799
ENSDARG00000004472	110	85	171	229	109	87	110	102	75	129	148	143	68	101	98	102	163	146	194	143	141	133	149	128	158	108	152	152	114	143	176	120	162	116	135	158	86	52	95	125	147	188	151	113	121	99	107	103	156
ENSDARG00000004492	225	154	335	421	305	263	322	373	111	268	288	329	178	283	223	331	339	285	416	316	335	326	338	279	389	269	377	345	234	258	399	269	351	295	281	420	202	130	211	265	349	368	293	348	287	256	199	239	392
ENSDARG00000004497	47	33	81	111	44	36	66	83	31	46	55	113	35	66	42	89	95	83	114	79	82	96	90	109	94	56	85	68	43	44	86	66	117	85	86	123	55	32	62	88	87	98	56	64	82	90	66	79	119
ENSDARG00000004502	210	132	250	360	299	211	304	393	117	225	242	305	212	287	236	327	335	274	399	283	279	292	310	255	321	284	354	344	211	234	360	212	278	189	246	277	180	156	198	594	259	253	259	312	279	223	214	211	334
ENSDARG00000004517	319	214	473	714	400	387	710	652	223	341	351	702	314	451	359	695	584	432	793	537	482	511	629	687	711	477	527	565	369	353	751	486	701	849	510	894	478	243	460	477	775	732	444	479	632	546	471	526	801
ENSDARG00000004525	120	85	197	217	147	121	122	144	79	130	161	209	71	111	89	155	184	171	213	146	174	176	167	153	202	166	193	188	109	118	227	113	212	150	208	192	127	79	121	124	192	259	189	183	164	144	127	154	225
ENSDARG00000004527	95	43	161	235	153	164	230	271	65	75	82	266	134	215	159	250	307	223	324	199	237	252	250	228	292	234	251	299	69	108	217	180	205	241	197	230	178	129	157	132	257	269	222	233	213	200	186	219	275
ENSDARG00000004537	4189	3724	6633	9160	4790	3902	4210	5225	2066	5402	5720	5470	2748	4331	3295	4752	5862	5134	6215	4837	5460	5035	5245	4345	5769	4387	6021	5369	5017	5741	6578	4304	5621	3813	4968	5573	3189	2440	3086	4570	5533	5685	4936	5517	4535	3673	3308	3608	5802
ENSDARG00000004539	241	204	334	461	266	214	258	352	188	271	289	343	164	251	214	345	321	297	368	325	332	336	336	356	362	236	357	284	281	283	397	338	554	415	392	484	213	152	190	429	375	360	283	350	226	220	212	220	345
ENSDARG00000004574	225	132	315	344	211	190	322	321	146	231	308	346	153	201	158	268	351	352	363	277	303	316	288	252	368	348	488	283	208	230	293	278	252	275	218	331	229	184	211	183	331	365	192	273	186	211	173	258	336
ENSDARG00000004576	550	378	828	1004	675	545	647	831	299	594	683	798	432	728	536	772	933	736	942	657	685	758	774	642	890	735	909	789	536	719	863	604	818	636	639	845	462	354	447	544	759	763	737	766	610	545	467	575	840
ENSDARG00000004580	51	30	92	118	83	69	83	85	23	60	56	90	43	90	52	92	125	98	134	96	90	83	103	82	99	74	121	114	51	77	99	75	117	102	86	100	66	40	53	55	81	78	81	100	67	61	50	68	91
ENSDARG00000004581	484	333	633	1009	613	515	677	987	465	588	518	1075	457	671	489	774	912	693	1140	766	807	844	897	878	984	702	928	867	455	480	927	629	887	884	690	952	576	377	560	668	944	1027	703	706	737	702	618	661	1079
ENSDARG00000004586	20	25	55	104	49	40	61	55	25	27	46	65	33	37	43	58	66	50	71	48	68	59	53	50	62	42	59	52	30	35	47	41	93	45	53	57	31	23	53	37	49	43	56	54	43	37	23	39	63
ENSDARG00000004587	190	184	325	439	235	225	251	299	69	218	264	293	148	204	172	285	309	264	359	277	262	272	250	227	338	233	308	302	190	274	323	239	352	287	261	347	157	126	168	288	292	350	225	310	228	205	174	195	317
ENSDARG00000004588	843	634	1297	1582	945	859	910	1227	605	774	925	1409	656	857	650	906	1332	1271	1500	1153	1168	1100	1124	1179	1290	1061	1424	1369	850	975	1444	1167	1406	966	941	1329	760	519	697	910	1233	1313	1121	1071	1005	786	721	883	1458
ENSDARG00000004594	262	172	343	533	317	247	392	389	190	260	342	467	251	360	265	375	567	371	548	357	418	417	406	331	569	370	490	467	233	372	458	330	386	448	294	418	237	169	224	301	436	488	395	451	316	290	253	287	494
ENSDARG00000004597	60	46	108	144	77	61	73	93	36	72	66	116	43	57	66	69	103	110	101	68	101	69	68	61	110	82	117	85	107	107	104	73	100	82	56	99	52	33	60	71	69	86	69	78	73	73	41	67	104
ENSDARG00000004616	196	135	342	422	231	262	396	453	167	231	249	369	258	328	232	359	341	326	463	305	323	378	389	361	462	280	390	362	201	246	425	297	460	324	336	382	207	145	254	230	364	368	263	283	346	261	225	266	405
ENSDARG00000004618	28	34	50	59	41	16	39	32	10	28	41	64	21	31	24	40	44	35	66	42	51	42	41	36	70	38	52	48	28	25	45	35	45	48	35	59	26	18	38	32	38	53	38	48	43	22	28	33	69
ENSDARG00000004621	426	349	648	881	423	372	576	642	295	375	343	709	295	384	346	568	738	638	830	598	663	596	618	596	664	508	653	687	441	516	878	518	740	767	506	950	474	286	423	399	652	698	548	563	622	498	432	498	883
ENSDARG00000004632	140	71	184	320	186	128	179	160	96	124	161	249	101	131	143	222	266	167	289	151	199	196	184	146	343	185	191	226	141	101	214	171	228	277	163	292	100	82	158	107	208	217	172	208	151	132	107	148	266
ENSDARG00000004634	553	411	754	1158	964	732	1029	1333	526	711	706	1026	607	937	679	1045	1033	771	1236	861	889	923	1067	1053	1056	743	1026	999	562	589	1106	687	977	946	752	1036	626	422	681	588	986	1047	790	813	862	768	670	714	1055
ENSDARG00000004635	1272	1074	1815	2172	1513	1177	1396	1769	780	1645	1645	1715	979	1378	1095	1483	1813	1720	1939	1509	1591	1529	1677	1325	1819	1523	1836	1662	1475	1537	2094	1456	1674	1278	1629	1783	972	746	1008	1671	1798	1789	1496	1775	1288	1139	1041	1111	1863
ENSDARG00000004636	233	120	320	474	367	299	501	617	152	240	275	540	310	348	244	414	460	382	554	391	364	399	495	394	456	404	436	512	151	209	436	310	408	372	336	472	405	245	397	275	560	599	432	406	560	475	408	452	641
ENSDARG00000004647	116	106	194	232	133	117	118	144	86	159	174	115	69	121	92	179	120	174	180	138	195	135	112	103	146	151	167	157	141	145	172	143	163	185	126	179	103	90	96	115	129	148	98	140	113	108	96	102	135
ENSDARG00000004658	203	138	360	634	440	514	623	714	170	267	408	583	316	612	517	763	585	472	822	553	509	684	609	836	464	469	619	417	216	256	558	399	939	748	759	978	436	259	426	782	604	520	475	489	460	577	415	577	768
ENSDARG00000004672	767	583	957	1382	906	691	825	1032	470	942	919	1032	514	863	665	888	1053	950	1178	942	953	951	1050	838	1074	857	1059	1004	819	835	1134	788	1042	777	815	992	608	407	524	733	1008	1073	914	1024	828	709	604	745	989
ENSDARG00000004680	171	93	265	413	233	212	334	350	129	141	140	403	171	247	205	352	408	331	503	252	303	344	370	338	385	293	360	367	121	143	339	259	361	294	271	371	260	160	259	258	384	379	286	312	349	308	262	340	384
ENSDARG00000004687	48	56	70	92	60	64	94	104	52	46	53	99	33	62	40	82	65	82	109	66	91	75	70	87	108	57	73	80	27	42	90	61	86	104	85	111	81	47	72	61	120	125	63	100	127	65	94	72	113
ENSDARG00000004692	691	493	1067	969	570	465	543	554	452	779	823	928	395	432	351	530	1024	731	930	777	749	598	794	648	886	644	834	909	549	722	856	580	957	804	910	916	510	390	413	300	1032	1010	790	752	675	548	532	558	1033
ENSDARG00000004695	189	127	234	429	273	255	273	359	109	193	237	349	169	290	260	378	331	256	350	312	312	334	302	321	359	271	311	303	181	210	335	262	357	301	342	370	169	105	169	293	303	335	253	334	231	188	166	207	299
ENSDARG00000004696	96	45	112	150	114	133	157	171	59	102	110	188	93	107	80	157	210	151	226	140	148	185	157	168	199	149	165	207	109	108	176	136	207	159	152	213	134	76	130	97	159	135	144	147	170	137	127	144	206
ENSDARG00000004697	70	61	109	142	95	70	79	112	27	76	78	109	41	87	66	101	110	100	132	87	87	99	104	85	106	69	131	81	61	66	90	89	90	73	71	113	51	38	59	96	90	112	75	95	84	74	51	82	100
ENSDARG00000004702	317	209	449	676	511	463	592	723	284	361	357	596	345	529	441	587	654	494	740	539	476	564	528	575	663	503	560	544	296	360	625	408	659	655	509	728	341	221	302	519	505	551	466	504	439	397	339	438	638
ENSDARG00000004706	124	47	214	379	215	197	266	288	106	125	181	356	165	205	192	290	318	237	401	265	288	266	316	238	262	213	292	274	94	117	305	160	286	234	237	279	237	164	199	199	327	355	262	280	308	283	234	266	354
ENSDARG00000004712	135	113	232	282	250	148	157	274	72	140	201	209	128	219	172	189	281	244	292	279	253	199	236	205	207	174	260	242	138	254	247	199	288	141	182	284	106	107	113	64	235	231	214	236	155	132	93	139	239
ENSDARG00000004713	248	135	470	697	375	414	539	629	178	250	190	626	313	516	346	584	645	521	755	415	523	563	555	494	609	462	629	582	140	403	543	436	584	685	515	736	382	213	324	447	546	552	483	466	517	420	375	438	661
ENSDARG00000004714	1356	1024	2066	3349	1753	1413	1745	2135	630	1241	1511	2354	1062	1625	1404	2009	2229	1866	2465	1666	1930	1807	2086	1615	2196	1813	2360	2142	1256	1457	2207	1645	2001	1687	1465	2031	1243	868	1205	1679	1909	1930	1734	1937	1821	1470	1299	1442	2293
ENSDARG00000004724	139	119	191	430	150	125	179	166	53	183	182	271	81	138	145	221	246	180	262	243	217	221	221	205	260	204	233	235	181	138	259	211	268	201	185	263	139	114	131	186	216	239	249	236	167	179	151	165	203
ENSDARG00000004726	639	447	895	1460	856	701	1011	1167	586	773	768	1136	556	959	662	1197	1111	924	1484	988	986	1034	1075	1034	1242	915	1093	1071	662	805	1248	883	1184	1080	966	1318	641	486	611	666	1079	1135	868	876	877	725	672	765	1223
ENSDARG00000004727	56	23	126	228	122	120	157	193	75	81	77	240	92	121	89	138	219	156	241	135	147	177	202	140	202	154	206	178	40	92	187	129	191	170	206	216	147	85	120	109	258	267	148	182	183	151	136	168	235
ENSDARG00000004735	3356	1955	4940	5867	4797	4026	5082	6449	2031	3814	3886	6588	3417	4665	3318	4529	6915	5557	7475	4946	5619	5653	6572	5260	6370	5445	6288	6276	2787	4019	6127	4508	5849	4461	5050	5368	4098	2880	3564	2452	6316	6636	5511	4745	5601	4370	4360	4682	6802
ENSDARG00000004745	248	210	352	581	215	205	296	310	138	250	287	408	162	227	209	299	359	282	472	329	372	332	344	336	475	305	338	374	255	264	462	324	459	386	337	476	227	153	213	250	417	458	317	327	277	226	239	260	390
ENSDARG00000004748	268	162	388	628	244	264	448	481	122	266	349	535	225	386	288	615	718	410	747	481	501	569	513	718	986	391	642	468	269	221	437	394	627	756	366	771	388	219	371	726	476	578	340	371	503	702	300	613	673
ENSDARG00000004754	772	321	762	895	1027	1047	1408	1741	1013	1762	885	1822	928	1164	698	1039	1950	1343	2150	1641	1457	1425	1797	1563	2043	1609	1809	2089	611	1100	2001	1055	2288	1369	2557	1854	1201	756	877	547	2243	2083	1414	1239	1365	1172	1095	1097	1876
ENSDARG00000004757	8567	5548	10641	15676	14951	11352	13219	18118	6669	7951	9162	14213	7927	13195	10439	12845	14971	11831	17497	11192	11467	13221	14875	12726	13307	12341	13755	13778	7007	8601	14453	9157	11834	10540	9231	11835	9784	7134	8657	7211	13098	15659	11213	11035	13204	11088	9748	12295	13417
ENSDARG00000004771	215	172	277	362	248	184	196	270	135	263	299	239	134	234	180	209	279	293	358	261	263	301	291	212	348	229	299	284	264	293	310	239	293	265	242	263	163	124	136	155	259	275	263	224	189	171	174	164	253
ENSDARG00000004774	474	303	891	1278	709	589	818	917	378	701	620	945	504	680	548	843	1199	808	1208	854	924	953	1073	829	1181	801	958	976	499	702	1022	751	1100	911	999	1064	518	374	427	636	1137	1210	851	901	649	579	518	592	1053
ENSDARG00000004782	2073	1705	2917	3486	2467	1784	2297	2720	1475	2865	2735	2537	1477	2334	1902	2467	2994	2652	3234	2438	2539	2558	2484	2009	3057	2228	2903	2537	2441	2599	3077	2040	2455	2107	2037	2625	1386	1086	1368	1818	2235	2316	2104	2711	1916	1649	1445	1652	2593
ENSDARG00000004785	576	337	970	1489	711	598	782	810	367	588	626	1109	495	645	543	866	1261	914	1297	872	974	980	1034	938	1156	906	1105	1080	461	698	1115	892	1100	983	878	1121	641	436	546	811	1111	1123	902	940	839	702	655	716	1192
ENSDARG00000004794	26	17	45	102	34	29	34	53	23	78	63	61	31	34	41	46	57	53	87	68	40	51	58	48	83	37	59	66	44	37	60	40	58	51	61	58	33	24	35	68	81	74	51	70	55	45	43	57	43
ENSDARG00000004796	402	315	615	796	379	337	391	456	288	520	562	637	284	427	324	537	819	689	854	621	642	637	618	537	761	582	740	703	424	443	638	558	640	704	499	673	404	289	346	413	645	702	527	569	478	405	393	442	770
ENSDARG00000004806	193	129	436	581	442	333	484	593	247	323	272	472	266	424	280	435	553	388	590	374	447	443	489	424	552	384	442	497	170	318	484	333	557	411	487	519	336	205	254	341	580	668	419	425	414	410	325	375	552
ENSDARG00000004830	1712	1304	3170	5143	2284	2219	3098	3721	1330	1720	1682	4371	1791	2261	1924	3447	3607	2906	4443	2796	3163	3641	3622	3388	3727	2798	3314	3580	1528	1800	4222	2814	4224	3816	3623	4915	2606	1503	2539	4045	4156	4027	2918	3216	3433	2819	2584	3064	4316
ENSDARG00000004836	597	528	1081	1584	600	473	639	679	316	582	714	1085	380	514	491	726	1140	908	1274	970	999	961	911	869	1136	829	1018	986	585	730	1100	882	1165	928	976	1189	611	432	519	761	1197	1226	934	997	695	685	631	682	1233
ENSDARG00000004840	199	153	379	481	285	284	382	424	232	270	205	433	228	275	214	343	415	347	457	303	339	358	356	326	447	339	431	420	175	280	415	257	443	395	346	450	222	158	234	429	376	409	298	321	319	260	215	254	488
ENSDARG00000004843	606	516	991	1584	803	668	884	1108	306	582	730	1039	539	879	683	1105	1054	873	1237	803	809	1003	1001	831	1079	833	968	987	608	753	1124	784	1042	963	885	1200	584	431	606	1080	1032	1109	805	978	865	687	647	719	1127
ENSDARG00000004851	98	115	174	220	112	140	163	153	55	141	147	145	72	109	104	129	154	119	174	118	188	188	150	169	182	153	187	161	120	157	164	155	179	127	176	180	96	88	93	106	144	186	127	169	122	119	87	98	167
ENSDARG00000004861	144	131	191	291	152	148	160	159	87	174	178	190	96	152	157	182	217	162	245	173	194	185	169	146	270	165	251	227	135	152	208	164	222	196	135	220	137	79	108	174	179	213	179	219	140	127	110	110	191
ENSDARG00000004866	210	144	238	384	252	216	284	379	110	203	222	317	150	258	197	326	344	251	386	332	268	287	317	287	361	277	330	314	207	188	299	245	331	310	269	348	215	152	230	232	291	359	273	300	297	235	226	249	366
ENSDARG00000004870	461	363	715	1078	771	685	826	817	209	334	501	1149	548	691	611	860	783	842	1169	562	604	829	1177	821	833	542	981	1110	287	778	1049	721	706	706	520	902	502	401	514	410	956	889	670	804	784	599	706	592	735
ENSDARG00000004875	316	286	569	819	534	476	505	659	528	453	500	574	352	636	454	607	703	587	759	506	544	529	544	535	722	491	716	625	374	435	672	476	696	557	497	698	334	216	337	515	564	672	509	467	467	384	332	369	670
ENSDARG00000004877	570	474	851	1213	715	543	802	948	546	907	783	935	502	691	559	798	906	718	1145	817	785	800	794	786	1020	616	902	913	617	628	1005	662	1023	745	807	1033	603	399	568	1227	991	1058	759	798	799	652	569	730	1020
ENSDARG00000004880	61	45	85	166	55	60	76	82	42	45	65	119	55	81	57	101	95	85	116	76	86	107	75	84	110	65	108	130	58	52	142	81	136	128	107	132	94	60	82	233	128	117	72	89	111	90	75	90	121
ENSDARG00000004889	45	10	80	98	53	47	96	102	23	34	50	107	42	65	65	96	101	86	107	67	65	91	84	86	75	82	92	77	41	45	94	80	80	75	79	92	52	33	53	81	86	113	67	83	66	70	63	68	100
ENSDARG00000004891	188	103	258	470	218	225	308	353	64	125	158	400	173	205	157	283	327	242	405	291	304	337	353	321	323	264	279	303	127	144	346	263	391	321	315	431	246	142	238	306	378	441	296	246	334	248	216	233	503
ENSDARG00000004906	965	423	1425	2554	1393	1610	1964	2515	676	1010	902	2682	1293	1658	1388	2051	3026	2014	2950	2079	2192	2306	2692	2352	2573	2109	2588	2295	694	1023	2520	1925	2439	1861	1983	2323	1548	994	1391	992	2549	2663	2226	2080	2173	1918	1697	1866	2954
ENSDARG00000004925	32	29	71	113	52	51	47	65	39	50	44	53	29	66	36	51	65	45	59	66	45	54	40	48	84	47	66	58	29	54	44	54	73	95	62	57	30	14	25	49	59	66	48	35	40	41	39	29	63
ENSDARG00000004930	713	579	966	1586	827	564	777	891	185	551	948	1191	388	583	553	811	1033	647	1005	706	709	859	883	903	870	596	834	997	570	510	921	706	1189	753	679	897	690	443	583	1095	979	977	894	974	1037	746	677	709	1168
ENSDARG00000004931	655	519	858	1399	934	819	925	1212	660	654	670	1072	538	893	819	964	1284	1013	1439	1054	1001	1001	974	855	1401	956	1178	1159	614	658	1177	946	1198	988	1014	909	567	403	559	386	1005	1132	1084	1095	810	632	595	668	981
ENSDARG00000004932	138	116	306	477	223	192	172	228	139	207	192	205	144	186	166	195	239	201	228	193	218	224	224	202	272	167	205	178	151	154	238	198	296	205	197	227	118	96	107	330	231	192	195	200	128	126	98	129	221
ENSDARG00000004937	399	223	522	744	428	482	605	575	208	448	457	650	331	541	368	547	737	594	866	597	574	602	614	597	841	601	605	647	353	541	642	436	773	677	766	832	444	277	348	554	828	810	633	668	513	462	419	420	820
ENSDARG00000004948	490	281	789	1233	841	790	1038	1303	696	773	580	1026	605	1037	680	1058	1148	881	1234	956	927	1014	1082	926	1200	847	1057	1009	422	620	1183	789	1226	1224	1016	1164	628	436	532	779	1229	1294	809	838	766	686	589	687	1081
ENSDARG00000004956	187	111	387	549	271	298	353	425	203	169	193	587	198	309	243	392	475	362	558	361	471	467	436	414	505	370	476	506	130	219	501	334	479	453	357	594	301	219	304	417	546	591	415	397	548	411	365	414	566
ENSDARG00000004964	111	112	197	677	300	360	440	336	148	199	135	527	218	282	336	428	772	583	759	570	585	394	398	318	623	447	538	580	110	179	315	283	668	549	570	658	309	204	278	408	521	588	474	447	423	320	299	376	544
ENSDARG00000004979	210	102	189	337	126	123	524	465	121	173	117	518	129	244	145	624	186	106	500	259	129	221	342	505	246	144	155	262	222	132	489	160	299	659	248	686	334	129	421	126	483	462	108	147	521	441	440	458	645
ENSDARG00000004988	197	248	433	682	281	267	269	316	209	271	264	290	182	255	234	308	370	345	392	339	343	332	284	247	358	272	420	385	204	327	404	292	352	300	287	342	180	170	195	199	279	298	301	388	229	253	188	210	325
ENSDARG00000005002	335	242	430	454	340	335	294	420	169	414	437	419	187	361	199	320	369	423	434	351	379	364	397	292	368	303	439	408	314	326	456	312	311	237	271	333	252	180	209	227	292	313	346	356	305	255	263	258	435
ENSDARG00000005010	39	48	56	104	34	46	42	45	58	58	58	72	22	38	25	58	54	63	68	76	74	77	61	60	67	57	60	73	43	73	81	48	86	72	70	84	41	17	40	70	60	73	46	76	62	32	27	40	69
ENSDARG00000005015	378	258	677	962	516	422	612	659	330	434	449	696	371	527	406	620	694	631	745	502	576	568	611	483	662	501	616	635	315	423	646	470	653	474	416	615	394	243	368	551	567	588	521	612	529	480	357	510	698
ENSDARG00000005023	708	482	1192	2104	1316	1518	2175	2440	704	817	800	2251	1186	1862	1296	2195	2388	1845	2651	1658	1819	2002	2132	2074	2370	1616	2165	2093	539	760	2126	1468	2375	2020	1914	2555	1475	848	1374	1646	2078	2274	1594	1571	1855	1616	1430	1745	2493
ENSDARG00000005026	938	676	1351	1812	997	780	973	1092	421	1052	1037	1223	624	962	774	1038	1316	1165	1374	1128	1201	1248	1209	927	1519	1096	1371	1150	784	1094	1323	896	1262	1018	1055	1270	751	525	623	1024	1346	1258	1148	1344	921	826	700	763	1409
ENSDARG00000005034	102	91	136	139	88	112	80	118	34	84	94	103	62	93	81	99	128	116	161	102	120	105	133	107	124	87	120	102	93	102	112	80	88	76	65	74	80	40	49	54	94	138	84	101	87	84	70	67	106
ENSDARG00000005049	38	41	61	102	63	51	58	94	29	62	50	69	38	56	38	86	73	42	73	50	64	76	64	72	78	51	61	64	50	43	108	46	64	91	68	83	43	29	47	63	70	91	50	54	58	50	45	48	63
ENSDARG00000005057	132	118	230	334	129	137	172	166	130	219	134	306	110	130	127	183	337	224	345	236	273	296	292	229	357	188	307	275	139	197	315	213	360	278	377	378	174	92	137	143	438	371	248	246	208	166	153	171	304
ENSDARG00000005058	1882	1136	3171	4085	2937	2506	3184	3996	2288	2516	2236	3659	2061	3068	2237	3284	4091	3420	4598	3137	3419	3382	3742	3108	4140	3229	3965	3907	1740	2575	3886	2887	3259	3046	2592	3260	1900	1461	1836	1841	3169	3270	2929	2896	2736	2322	2084	2362	3880
ENSDARG00000005078	290	218	437	641	330	293	342	388	151	290	333	554	235	272	266	369	582	456	562	432	413	392	431	426	579	395	522	501	281	325	484	415	464	455	369	505	308	212	300	365	538	557	390	452	413	327	303	372	561
ENSDARG00000005085	41	25	68	103	169	121	143	248	36	58	59	63	114	138	105	179	100	83	181	116	88	111	117	97	132	122	74	54	42	49	93	46	109	77	77	137	33	50	33	62	76	125	119	85	111	38	66	37	131
ENSDARG00000005092	178	158	261	320	225	153	216	248	117	265	237	241	143	208	137	212	274	208	311	234	225	212	261	189	280	196	237	232	174	235	281	175	234	171	210	216	153	92	120	183	268	257	208	214	163	170	153	162	242
ENSDARG00000005098	348	254	601	644	531	401	477	646	362	428	455	699	316	476	343	543	698	587	770	511	544	554	629	542	725	537	726	660	313	453	599	473	590	491	490	597	426	283	365	356	560	620	562	541	546	430	443	415	701
ENSDARG00000005104	340	282	517	837	355	337	460	578	226	355	434	615	282	470	288	541	552	490	724	502	523	570	595	591	644	441	547	553	317	332	624	440	533	599	429	622	354	253	399	539	638	598	421	472	530	407	416	437	731
ENSDARG00000005108	179	103	292	519	290	435	608	671	125	211	263	579	281	422	373	749	431	338	575	366	392	530	509	729	527	360	475	396	221	253	515	357	700	571	472	765	410	252	440	704	550	542	371	286	520	464	460	444	615
ENSDARG00000005112	275	219	364	1069	406	507	1012	980	153	230	194	1162	341	553	460	1089	534	345	1071	444	490	721	820	773	728	535	535	712	314	169	866	467	1006	1315	703	1353	709	284	611	729	1039	1022	479	499	980	862	797	827	1105
ENSDARG00000005115	414	250	582	890	395	422	594	717	336	409	382	781	374	478	383	697	807	659	881	615	607	668	737	684	937	602	751	801	290	351	735	573	842	688	703	868	529	323	425	538	832	838	622	567	677	548	499	588	866
ENSDARG00000005122	2021	1052	2724	3556	2648	2196	3233	3770	1896	2687	2362	4134	2073	2651	1917	3110	4641	3289	4865	3483	3639	3708	4200	3911	4556	3264	3728	4362	1814	2440	4393	3128	4253	3716	3821	4454	2486	1544	2075	3795	4691	4765	3304	2782	3071	2685	2550	2753	4696
ENSDARG00000005126	644	430	878	1127	861	650	753	944	598	873	941	766	505	833	596	776	1024	881	1083	817	812	787	888	716	1004	734	1024	896	805	938	971	678	806	669	680	780	421	389	418	694	830	775	747	738	558	500	470	502	817
ENSDARG00000005128	271	164	498	632	396	364	480	495	300	331	311	596	272	374	305	469	650	499	674	472	535	531	566	475	649	469	557	564	213	380	571	522	628	611	517	691	326	211	318	364	674	745	494	448	450	394	356	373	669
ENSDARG00000005134	602	370	841	1357	836	723	1022	1068	523	604	605	1378	606	880	636	1020	1610	1092	1768	1193	1175	1225	1321	1188	1623	1117	1384	1356	556	622	1219	1074	1320	1378	992	1397	764	538	710	644	1316	1455	1074	1054	1081	889	845	933	1557
ENSDARG00000005139	144	61	199	524	182	180	252	268	89	116	84	506	173	181	237	288	640	443	596	488	368	386	414	368	667	456	569	560	144	128	373	362	381	365	283	408	209	126	230	240	395	380	482	294	339	271	214	234	493
ENSDARG00000005141	28	22	49	76	38	35	39	51	15	35	40	56	21	29	28	47	73	61	81	56	50	59	55	30	43	44	42	37	30	52	57	52	47	49	28	42	31	30	29	23	49	51	34	44	26	30	37	31	62
ENSDARG00000005150	84	43	116	131	74	50	112	113	51	61	46	129	49	69	50	134	111	103	146	70	83	101	99	75	103	81	115	147	73	62	121	76	87	104	98	121	74	43	84	111	112	127	79	95	107	73	83	87	171
ENSDARG00000005154	38	26	46	101	53	44	117	134	17	40	44	109	45	94	48	164	51	37	93	71	39	68	70	118	80	48	59	84	41	39	112	67	97	187	87	195	91	42	87	76	129	141	59	80	171	123	98	129	116
ENSDARG00000005159	59	43	111	171	121	76	101	96	33	93	107	109	61	91	61	152	189	126	186	114	115	137	129	120	137	92	156	133	63	65	132	86	130	103	86	188	90	47	90	149	128	139	122	95	129	138	106	105	127
ENSDARG00000005162	2124	1333	3697	7410	3329	3850	5650	6501	1841	2164	2120	7206	2963	3756	3327	5487	6395	4951	7973	4638	5201	6123	6257	6254	6971	4997	5779	6287	1833	2182	5669	4245	6949	6159	5328	7635	4475	2688	4090	6310	6949	7503	4858	4620	6089	5208	4535	5532	7287
ENSDARG00000005163	263	230	389	600	271	251	364	388	203	332	367	515	199	317	258	382	543	403	621	430	365	429	419	445	576	393	523	519	295	328	474	371	566	584	364	507	339	190	357	517	483	496	357	401	356	301	305	289	491
ENSDARG00000005172	56	81	139	177	82	74	121	118	21	73	87	161	53	115	80	160	170	108	195	126	118	121	97	107	158	134	158	163	43	65	130	100	148	107	110	134	87	32	69	130	112	150	101	125	125	118	87	113	169
ENSDARG00000005176	55	25	74	158	53	71	97	104	25	33	39	187	57	90	50	137	113	48	144	31	92	123	115	92	105	82	92	126	52	28	156	79	131	138	149	158	75	33	89	112	130	120	93	88	118	125	122	106	132
ENSDARG00000005186	601	548	977	1337	791	633	739	922	540	759	741	875	467	744	530	768	948	780	1034	829	831	794	808	719	883	767	979	971	641	799	1067	671	964	734	798	856	550	379	458	678	850	875	774	715	727	618	565	589	1064
ENSDARG00000005191	2660	1602	3134	5215	4029	3214	6042	6105	2027	1935	2907	5769	2706	4640	3907	7148	7119	4456	9347	5262	4694	6140	5321	5241	6957	5200	5611	5784	3641	2989	5631	3632	5980	8132	4240	7427	3945	2351	4087	2261	4401	4348	3925	4263	5298	4550	4287	4469	6414
ENSDARG00000005210	210	126	307	494	220	242	359	361	104	249	333	415	145	250	206	386	401	283	505	348	372	355	335	447	429	244	455	366	212	240	403	311	487	425	378	578	265	170	264	320	467	473	341	338	363	254	241	303	482
ENSDARG00000005216	544	266	688	1605	1146	464	995	977	816	791	804	1170	522	951	631	803	1196	904	1101	1078	1073	841	1351	785	1338	848	1188	1021	632	556	1216	932	868	806	764	1007	455	360	506	768	1160	1028	969	1206	687	610	521	615	998
ENSDARG00000005218	43	25	64	83	59	37	59	67	43	45	42	58	39	42	52	50	100	49	70	44	43	44	51	37	67	52	62	56	31	50	51	45	56	64	53	71	40	27	35	45	58	61	55	51	46	35	36	37	62
ENSDARG00000005220	74	40	109	179	73	116	160	162	15	39	70	168	60	124	89	180	170	101	183	114	138	146	163	174	172	100	166	154	48	68	165	121	170	141	138	216	115	71	125	173	122	143	116	123	148	131	98	136	177
ENSDARG00000005230	669	365	1022	1983	1094	1064	1681	1654	621	677	667	2195	843	1253	1006	1926	2057	1448	2532	1474	1606	1794	1984	1956	2000	1408	1749	1716	585	724	1904	1380	1951	2399	1503	2585	1296	667	1198	1782	2308	2251	1323	1389	1695	1435	1376	1473	2166
ENSDARG00000005232	247	190	440	580	367	310	385	508	144	299	358	448	204	383	298	406	506	447	570	360	378	407	475	358	459	428	537	481	233	309	454	335	411	301	336	403	273	265	278	464	481	530	460	476	472	349	367	356	582
ENSDARG00000005236	4669	2649	5662	6513	5108	4352	6022	7076	2609	5550	5579	7189	3683	5640	3678	5242	7672	5860	8108	6177	6392	6509	7438	5935	7131	5685	7092	7023	4253	5637	7781	5035	6933	4745	5741	6107	4257	3089	3681	3214	7052	7354	6214	5909	5619	4624	4282	4742	7562
ENSDARG00000005246	129	92	174	232	166	127	155	202	86	187	160	202	92	176	130	170	229	168	253	182	194	171	191	156	218	186	210	211	157	175	231	155	228	126	163	193	87	65	82	120	187	193	157	153	142	103	117	144	181
ENSDARG00000005251	290	158	355	663	292	220	585	576	244	258	235	764	194	347	226	656	501	332	685	458	353	485	452	571	516	367	438	570	307	275	638	393	522	729	386	801	469	213	402	354	606	631	341	393	630	493	503	461	797
ENSDARG00000005254	1156	593	1524	2438	1058	922	1559	1457	596	957	1086	2568	809	1033	828	1608	2540	1733	2644	1765	1777	1906	1944	1983	2346	1598	2106	2223	853	990	2077	1600	2354	2580	1919	2825	1483	822	1374	1296	2041	1973	1818	1640	1928	1557	1527	1534	2719
ENSDARG00000005271	22	15	31	48	34	30	24	33	21	34	24	32	19	26	17	42	30	32	40	38	28	28	30	30	61	30	30	32	27	25	43	30	32	18	40	45	18	12	21	26	40	30	25	21	26	25	23	18	24
ENSDARG00000005274	109	125	201	273	171	162	170	209	47	145	186	182	114	157	107	200	197	179	208	125	173	180	173	149	172	128	207	159	137	172	201	157	172	133	161	178	96	86	105	159	185	216	163	196	158	125	115	159	196
ENSDARG00000005284	40	31	63	63	47	50	53	85	58	50	37	62	50	51	33	50	69	49	53	50	48	43	65	51	58	39	74	57	38	28	58	59	71	76	43	91	41	32	41	31	48	57	72	33	42	38	38	43	67
ENSDARG00000005315	2259	1922	3509	5236	2496	2026	2337	2606	1188	2302	2461	3926	1488	2229	1924	2840	4052	3033	4273	3294	3418	3449	3529	3063	4252	3017	3702	3767	2124	2429	3719	3053	3884	3433	3229	3823	2120	1452	1929	2172	3794	4112	3344	3404	2752	2366	2177	2272	3995
ENSDARG00000005318	277	184	409	719	378	384	485	557	210	323	329	661	284	379	297	629	587	528	752	529	515	523	544	635	612	455	602	650	223	289	601	457	682	664	549	774	436	259	404	442	719	726	481	459	565	529	423	478	789
ENSDARG00000005343	36	15	48	59	54	40	46	51	26	46	32	37	26	44	25	27	59	54	81	39	38	32	48	45	42	47	65	62	29	42	57	31	49	44	46	43	14	34	29	45	34	37	47	37	37	26	37	36	33
ENSDARG00000005350	1089	934	1607	2244	1444	1245	1405	1826	943	1331	1368	1756	913	1462	1122	1530	1843	1551	2052	1545	1520	1658	1718	1539	1923	1385	1753	1757	1271	1318	1888	1389	1806	1687	1588	1878	956	650	932	1193	1797	1751	1415	1510	1283	1186	982	1104	1909
ENSDARG00000005355	199	149	271	410	332	269	364	411	280	320	283	346	203	305	239	344	379	288	425	317	313	354	306	331	378	301	390	356	172	245	367	257	450	444	354	399	184	140	188	268	366	326	278	273	229	261	203	224	388
ENSDARG00000005356	274	233	417	651	289	249	333	386	200	264	304	422	216	320	244	387	397	377	444	329	337	402	398	329	457	322	437	386	269	233	394	365	412	373	292	393	227	157	260	412	390	440	290	399	314	260	260	238	393
ENSDARG00000005359	851	422	1060	2059	1358	1278	1629	1747	875	764	699	2198	1028	1445	1092	1691	2602	1655	2703	1832	1713	1883	1903	1819	2737	1957	2262	2285	714	828	1879	1607	1845	1994	1393	1886	1170	824	1164	956	1871	2161	1660	1612	1641	1403	1299	1431	2165
ENSDARG00000005364	91	43	70	74	98	62	133	143	46	60	72	88	52	90	81	95	121	116	186	129	83	123	85	72	95	73	100	100	84	96	118	64	72	63	49	63	35	40	42	55	77	72	74	95	65	51	75	54	95
ENSDARG00000005368	216	170	320	604	252	252	417	422	109	204	181	449	241	288	237	421	441	314	529	336	388	427	479	364	441	338	350	433	197	187	556	378	550	427	458	570	290	158	261	431	442	518	337	426	391	301	304	327	539
ENSDARG00000005374	292	190	436	565	341	294	305	384	248	359	416	469	224	331	267	374	492	363	543	413	421	395	402	346	490	357	512	431	365	370	503	347	397	381	343	430	255	158	209	288	382	394	361	384	314	296	245	282	447
ENSDARG00000005382	202	95	265	404	258	240	271	291	136	218	248	282	151	244	166	329	347	285	372	287	282	332	294	270	396	262	338	315	199	224	346	287	343	334	271	374	162	143	195	217	301	330	264	301	276	232	180	234	338
ENSDARG00000005394	688	601	1115	2014	1202	978	1149	1391	663	978	915	1392	714	1140	944	1190	1393	1078	1539	1031	1194	1290	1360	1017	1505	1131	1374	1233	670	835	1356	970	1348	1169	998	1203	744	554	727	1088	1224	1210	1176	1267	1031	864	830	851	1432
ENSDARG00000005397	308	308	404	513	350	278	324	406	172	372	365	403	210	296	260	366	355	414	501	354	379	383	403	326	416	292	431	439	365	312	422	288	336	269	253	326	237	180	252	357	324	343	363	378	324	270	212	311	428
ENSDARG00000005416	386	349	534	672	408	276	370	362	213	459	483	376	193	308	327	505	459	355	447	408	387	441	375	363	546	349	417	413	495	429	514	330	536	440	370	594	223	204	297	326	457	483	400	505	360	329	285	316	559
ENSDARG00000005423	92	101	276	761	198	199	293	286	74	119	120	266	140	148	202	451	259	155	336	240	182	221	199	235	340	199	222	237	114	186	341	208	308	382	235	468	180	82	167	97	261	238	126	243	197	155	191	184	306
ENSDARG00000005425	214	171	333	486	315	292	348	489	180	274	282	350	199	342	235	391	370	354	453	324	335	358	373	326	389	297	408	381	255	254	430	281	380	318	287	418	239	185	227	299	412	399	312	361	337	246	248	263	358
ENSDARG00000005448	86	52	112	180	81	69	84	91	46	122	124	142	61	86	53	100	135	108	154	114	123	138	120	112	134	102	170	147	80	95	119	104	155	117	119	176	66	48	58	80	150	125	127	139	103	82	77	82	119
ENSDARG00000005451	1771	1029	2687	4540	2715	2696	3728	4262	1277	1613	1865	4482	2059	3087	2282	4006	4512	3177	5139	3260	3450	3943	4175	4196	4581	3405	4107	3952	1530	2000	4281	3263	3908	4254	2929	4684	2758	1743	2569	2625	4010	4469	3040	2982	3557	3198	2731	3073	4750
ENSDARG00000005453	129	137	242	303	258	177	168	299	41	117	170	220	144	259	155	226	176	199	258	178	224	205	203	199	177	173	253	214	165	153	231	129	223	150	140	239	141	137	128	162	186	215	201	219	222	181	154	187	230
ENSDARG00000005454	954	629	2050	3022	1607	1438	1578	2071	1008	1255	1178	2242	1125	1623	1246	1869	2194	1914	2500	1603	1997	1947	2082	1800	2287	1802	2387	2247	1002	1496	2243	1644	2150	2093	1603	2295	1275	912	1292	1442	2020	2178	1870	1848	1675	1575	1404	1523	2494
ENSDARG00000005456	509	355	749	1018	583	436	618	717	346	585	629	727	405	606	432	656	869	707	863	643	713	683	733	599	823	623	816	808	527	586	739	599	741	666	527	700	425	328	420	513	666	757	644	670	568	505	425	493	773
ENSDARG00000005458	545	412	751	1284	640	596	787	830	254	581	669	974	390	571	456	779	930	757	1158	832	786	829	875	807	923	782	884	943	515	628	964	690	898	657	868	986	638	413	526	654	839	981	791	745	777	677	566	694	1036
ENSDARG00000005462	1850	1315	3044	3770	2586	2175	2682	3151	2015	2489	2146	2992	1733	2516	1788	2440	3200	2806	3580	2470	2536	2359	2732	2263	2695	2319	2947	2846	1369	2037	2858	1732	2846	2214	2089	2497	1792	1336	1725	1957	2582	2626	2453	2759	2355	2067	1921	2177	3388
ENSDARG00000005463	262	224	428	392	302	278	434	472	245	351	319	454	232	389	202	287	485	392	518	417	435	346	462	421	420	377	420	496	270	409	528	303	563	354	455	515	327	198	249	260	510	581	347	291	358	327	323	297	518
ENSDARG00000005464	32	16	50	66	62	40	105	84	40	62	47	65	65	73	37	158	87	132	137	139	155	69	68	79	142	38	149	61	52	72	115	47	138	122	89	156	94	42	67	111	139	146	75	129	151	114	107	120	162
ENSDARG00000005468	483	339	701	1070	710	617	801	918	423	638	559	839	506	786	566	768	926	758	1004	782	738	816	804	786	951	690	921	921	444	620	1025	622	967	737	770	939	566	385	474	586	886	891	674	683	692	585	490	609	866
ENSDARG00000005476	1505	1371	1977	2968	2003	1679	1890	2383	911	1983	2022	2237	1112	1846	1526	1971	2114	1562	2299	1891	1866	2041	2065	1694	2302	1764	2139	2016	1633	1653	2274	1657	2088	1931	1961	2060	1137	843	1081	1563	2138	2295	1895	2238	1538	1356	1154	1357	2069
ENSDARG00000005479	3609	2645	4973	7307	4773	3790	4250	5756	2530	4373	4590	5177	3128	5061	3659	4811	5669	4453	5981	4763	5107	4972	5118	4232	5951	4382	5648	5087	3968	4300	5929	4077	5170	4286	4325	5196	2902	2109	2789	3539	4847	4961	4711	5003	3928	3233	2994	3228	5415
ENSDARG00000005481	33	24	57	72	67	52	56	70	31	44	61	62	28	51	50	72	63	33	72	54	30	59	56	72	106	48	65	49	38	23	57	49	65	76	38	89	51	19	42	79	53	82	43	44	68	44	42	43	55
ENSDARG00000005482	1571	1323	2095	2662	2265	1650	1834	2374	1248	2037	2132	1945	1211	1994	1515	1873	2110	1919	2407	1840	1930	1750	1984	1570	2271	1644	2094	1934	1942	1838	2199	1535	1958	1423	1594	1827	1055	903	1027	1541	1922	2004	1737	1817	1493	1263	1092	1270	1921
ENSDARG00000005485	54	23	92	173	78	52	121	173	59	58	35	114	80	95	78	131	206	159	223	146	115	113	118	104	156	132	144	154	57	51	198	66	114	100	134	138	75	61	65	177	109	128	95	119	95	96	91	115	146
ENSDARG00000005500	55	46	74	116	66	42	73	115	41	52	62	103	48	56	50	90	89	79	81	74	88	77	95	98	91	88	73	83	45	66	98	54	96	84	75	76	57	42	57	58	92	111	65	92	68	73	49	69	112
ENSDARG00000005510	31	36	78	144	48	38	54	62	28	65	73	76	29	33	34	47	70	58	61	74	67	53	74	61	72	54	58	93	37	33	66	58	91	62	81	82	46	34	23	143	77	75	60	57	56	39	39	38	79
ENSDARG00000005513	3621	1647	5951	12774	8634	9266	11380	15611	2603	3308	3235	12637	6209	11199	8014	12159	14536	9300	14590	9403	10488	11619	12141	11018	12482	11046	12473	12999	2991	4111	11931	8958	12634	11574	9705	13663	8137	5168	7841	8010	12679	13731	10219	10007	11449	9632	8126	10274	11614
ENSDARG00000005518	67	39	61	89	73	102	97	253	54	69	77	138	80	122	44	239	104	62	93	37	86	108	102	152	111	94	72	90	81	49	116	84	77	90	52	62	80	45	57	49	77	109	86	60	78	104	68	66	110
ENSDARG00000005525	239	212	382	540	231	246	393	477	161	240	252	476	185	318	189	464	304	196	442	262	227	287	368	330	314	212	336	269	213	197	305	197	447	463	378	537	291	129	306	508	414	439	201	216	364	250	245	268	458
ENSDARG00000005526	571	561	909	746	852	794	878	664	497	412	939	855	292	727	408	1348	2076	1010	2169	830	1745	2058	1182	621	916	1186	920	884	508	585	725	1027	464	398	290	380	359	253	335	181	514	494	642	711	458	457	405	479	638
ENSDARG00000005536	336	173	553	812	570	529	747	819	307	367	412	740	419	633	447	666	808	668	930	597	669	703	730	601	800	656	792	731	290	494	838	565	685	573	508	695	527	294	426	476	646	723	605	592	617	498	451	536	801
ENSDARG00000005540	1282	868	1976	3112	1630	1421	1706	1838	771	1384	1453	2106	1089	1735	1354	2062	2422	1784	2547	1900	1803	1970	2047	1713	2513	1912	2154	2110	1347	1673	2362	1698	2178	2140	1644	2268	1171	828	1088	1555	1864	2083	1703	1974	1531	1451	1185	1363	2359
ENSDARG00000005541	116	117	268	400	157	141	218	243	83	105	101	260	129	168	122	191	283	205	314	179	222	220	231	195	254	217	216	239	99	129	265	203	306	238	210	260	149	102	113	415	296	329	196	198	140	168	146	154	299
ENSDARG00000005544	163	143	238	286	200	160	207	238	165	175	205	222	129	201	158	228	258	216	308	197	215	245	241	206	266	218	242	267	188	173	258	216	231	231	157	247	143	121	152	204	208	256	214	232	198	161	137	166	264
ENSDARG00000005547	127	82	221	347	183	146	240	299	111	195	160	260	107	218	153	242	320	234	306	242	270	254	224	215	274	214	251	289	138	134	257	206	255	309	187	306	136	102	156	217	227	249	185	203	183	177	144	172	313
ENSDARG00000005549	396	271	540	712	520	440	522	650	280	387	408	597	353	534	417	606	667	533	702	496	565	529	573	521	643	508	608	609	361	424	589	458	555	537	397	635	334	260	342	418	585	610	523	506	463	425	366	407	662
ENSDARG00000005551	1183	738	1897	2617	1811	1536	2201	2839	831	1282	1320	2841	1478	1817	1455	2021	2608	2096	3141	1924	2196	2326	2620	2162	2590	2138	2459	2562	948	1230	2554	1771	2167	1737	1695	2123	1617	1037	1587	886	2420	2552	2091	1909	2301	1932	1792	2051	2713
ENSDARG00000005559	47	31	69	100	69	57	66	67	19	69	51	75	44	66	51	56	93	70	87	89	79	82	74	66	86	61	90	78	41	79	98	79	99	56	74	78	53	27	38	54	75	60	78	88	54	44	44	63	79
ENSDARG00000005560	994	518	1510	2072	1559	1272	1727	2129	687	885	913	2080	1069	1723	1224	1841	2316	1868	2543	1658	1881	1907	1995	1880	2149	1715	2141	2104	927	1262	1988	1477	2132	1905	1497	2183	1203	914	1202	1119	1891	1959	1638	1655	1610	1409	1287	1394	2138
ENSDARG00000005561	239	190	303	419	261	269	336	300	114	208	218	188	136	175	109	193	225	178	248	199	266	181	297	243	244	172	270	212	168	274	230	231	268	252	402	303	195	150	180	174	263	284	180	217	185	176	150	160	230
ENSDARG00000005574	381	251	578	1002	625	403	549	872	230	236	338	604	355	633	484	816	670	669	832	497	528	529	601	458	553	521	798	633	381	318	585	424	386	408	379	535	341	291	422	339	535	465	552	616	519	509	372	521	747
ENSDARG00000005576	695	349	985	1319	910	851	1156	1391	446	863	641	1335	633	825	651	1033	1241	987	1463	895	1097	1113	1312	1074	1242	948	1225	1237	574	791	1319	876	1281	935	984	1234	796	614	808	793	1361	1436	1054	977	1198	1061	934	1085	1519
ENSDARG00000005578	31	31	55	88	97	89	124	112	49	50	48	114	76	89	81	87	243	98	218	131	134	131	107	144	147	88	167	137	56	40	141	121	104	126	85	136	76	56	72	60	171	221	112	126	93	88	67	106	91
ENSDARG00000005586	32	65	61	50	66	39	43	53	23	47	44	52	21	45	43	49	56	44	49	55	42	37	47	40	50	44	67	58	64	58	73	38	35	31	37	44	28	22	42	41	43	53	47	40	29	29	31	37	50
ENSDARG00000005590	729	490	1063	1245	692	609	754	807	541	766	839	981	460	648	541	805	981	1007	1222	922	992	887	893	729	1049	843	997	931	680	797	1053	720	931	820	714	948	586	406	479	637	914	1020	779	940	719	638	557	661	1056
ENSDARG00000005593	100	77	197	222	137	127	176	221	48	147	99	153	90	139	90	164	173	159	193	150	130	150	154	135	197	136	125	143	119	151	149	125	154	136	120	159	105	73	70	113	169	164	116	169	95	103	85	97	145
ENSDARG00000005595	27	34	66	66	42	26	37	46	13	41	47	38	13	25	28	40	41	33	56	28	37	33	45	38	59	39	45	47	42	48	45	42	50	29	42	36	16	24	21	34	65	59	29	52	29	29	24	27	41
ENSDARG00000005606	792	486	1081	1498	1091	902	1156	1227	434	877	857	1219	602	1063	740	1134	1385	1049	1512	1053	1191	1158	1243	1035	1372	1119	1216	1199	682	985	1357	968	1192	1020	1056	1218	713	534	743	684	1154	1084	1025	1105	932	795	770	841	1269
ENSDARG00000005612	437	223	552	770	478	401	617	703	304	449	475	782	354	512	369	665	920	713	960	645	661	714	771	729	891	667	787	843	327	510	858	560	866	762	706	909	524	314	437	421	846	828	651	617	630	517	464	510	909
ENSDARG00000005619	137	131	245	337	167	111	145	214	105	129	167	213	94	152	102	154	205	149	214	159	197	163	180	148	216	177	195	180	121	168	218	154	170	184	120	161	129	96	91	132	174	167	159	182	128	126	104	116	220
ENSDARG00000005625	161	74	156	257	158	137	162	215	72	123	133	207	102	162	117	185	219	194	204	185	198	171	207	173	262	169	213	206	130	130	217	161	208	156	143	200	119	86	99	111	203	214	162	162	154	119	124	137	223
ENSDARG00000005626	83	39	86	126	73	52	68	110	73	98	82	113	48	94	101	112	198	155	219	106	173	155	92	117	184	149	205	121	120	79	158	136	103	114	56	74	70	60	63	68	94	82	154	161	88	79	93	78	119
ENSDARG00000005627	23	11	28	40	33	24	56	70	29	31	39	47	24	56	24	40	39	36	53	42	29	51	36	50	35	25	32	28	47	26	52	40	32	78	21	67	34	13	38	32	56	48	27	26	45	43	42	56	121
ENSDARG00000005629	751	503	977	2258	1241	1400	1386	1831	587	827	649	1867	856	1565	1499	1778	2507	1243	2472	1670	2305	1702	2176	1789	3045	1791	2271	1858	785	848	2323	1424	2652	2328	2081	2365	1344	878	1327	859	1796	2210	2225	1972	1270	1313	1045	1229	2157
ENSDARG00000005640	37	24	72	101	56	46	49	64	25	35	44	77	38	42	36	87	60	60	85	65	64	64	62	73	103	64	81	74	40	36	75	47	74	60	53	98	49	35	45	69	63	81	50	57	56	50	57	50	74
ENSDARG00000005643	156	119	259	393	329	285	438	468	194	175	173	473	232	324	250	466	464	335	590	389	388	384	403	375	490	317	422	445	152	171	455	338	461	554	332	557	336	194	318	185	351	349	326	331	428	350	324	333	487
ENSDARG00000005645	1508	1256	2306	3710	2418	1976	2202	2884	1398	2116	2005	2376	1472	2149	1803	2360	2557	2042	2695	2273	2205	2303	2587	1933	2673	2005	2502	2334	1534	1689	2457	1896	2654	2004	2278	2602	1343	968	1235	2606	2482	2418	2154	2401	1792	1540	1381	1487	2266
ENSDARG00000005648	73	32	71	137	73	49	142	160	43	51	47	162	65	90	43	128	87	56	139	79	70	93	112	117	107	54	82	121	58	42	162	42	104	169	86	126	149	52	113	75	132	125	61	66	107	96	162	132	174
ENSDARG00000005651	196	138	247	302	176	143	193	243	110	215	244	333	154	235	178	246	296	267	385	246	258	235	259	266	282	240	336	301	156	206	255	211	259	193	237	236	191	125	159	263	280	288	259	270	214	215	202	213	270
ENSDARG00000005652	722	509	934	1730	779	662	1634	1683	455	778	806	1763	577	954	771	1834	1035	805	1751	1093	938	1140	1304	1587	1241	828	942	1148	1036	625	1767	878	1380	1847	1074	2169	1207	623	1218	839	1726	1614	746	972	1638	1432	1322	1481	2130
ENSDARG00000005670	121	64	139	190	140	122	129	176	67	129	152	157	69	157	106	136	224	186	199	162	172	151	133	134	192	149	178	190	118	129	165	104	189	130	121	161	78	74	98	102	145	169	128	120	103	103	69	99	201
ENSDARG00000005673	36	30	42	58	41	21	29	33	17	35	30	42	17	20	21	45	43	31	48	39	44	42	27	37	45	34	28	35	29	21	60	31	58	59	56	58	31	15	23	46	37	51	34	50	38	37	29	22	46
ENSDARG00000005675	321	182	537	804	413	357	733	667	270	413	392	1027	353	518	325	705	848	692	940	684	652	656	784	897	755	528	716	733	285	433	975	634	1048	1064	824	1356	600	281	594	941	885	844	575	541	774	601	614	581	1200
ENSDARG00000005679	218	145	316	436	244	241	269	309	132	223	265	331	132	207	160	260	278	239	348	255	245	265	283	249	318	246	273	271	211	232	339	269	305	241	237	308	188	125	174	297	318	341	247	237	258	210	190	222	315
ENSDARG00000005690	265	165	354	440	430	357	416	423	262	287	386	435	260	315	250	326	500	389	561	418	435	520	495	331	548	340	442	512	227	342	491	351	539	373	387	536	273	199	317	365	392	458	359	336	333	288	240	283	521
ENSDARG00000005699	793	379	1150	1470	1104	829	1608	1606	595	928	976	2005	920	1381	906	1394	2347	1613	2512	1698	1572	1759	1815	1611	2187	1734	2008	2124	676	1049	1957	1387	1732	1581	1433	1727	1076	739	983	946	1976	2202	1670	1469	1604	1369	1240	1369	2083
ENSDARG00000005713	45	23	78	203	71	47	69	79	20	33	53	105	38	62	87	112	106	77	99	72	60	71	58	82	121	71	121	82	49	50	90	67	80	126	55	126	67	24	60	73	71	66	46	78	50	59	45	82	96
ENSDARG00000005738	203	143	337	517	264	251	309	352	138	257	246	479	182	224	214	320	466	346	486	399	393	411	431	407	494	373	417	479	184	248	452	392	514	420	482	548	287	197	244	349	613	581	382	398	419	331	273	353	521
ENSDARG00000005739	101	82	192	248	108	103	119	157	59	99	96	206	85	132	97	144	186	197	239	118	148	149	174	147	171	144	204	158	124	128	186	113	171	151	135	180	136	68	89	164	164	169	165	167	160	104	114	100	204
ENSDARG00000005749	89	64	86	168	137	144	168	167	57	58	63	239	90	125	116	149	299	178	357	258	193	206	196	163	321	254	245	369	79	50	239	172	188	167	82	172	148	88	134	24	171	158	188	213	163	116	116	146	197
ENSDARG00000005754	2974	2633	5039	7320	4363	3883	4698	6104	1777	3797	3841	4787	2701	4731	3423	5032	5074	4221	5800	4401	4275	4699	4669	4194	5138	3907	5034	4562	3255	4104	5703	3762	5673	4214	4509	5513	3009	2144	2979	4958	5182	5193	3870	4390	3999	3441	2853	3434	5051
ENSDARG00000005762	2047	1547	2938	4505	2844	3191	3854	4525	1458	3091	2990	3971	2232	3485	2740	4162	4724	3732	5230	3840	4019	4826	4620	3834	4985	3661	4878	3975	2359	2492	4697	3071	5028	3911	3998	4610	2504	1841	2210	4718	4934	4995	3200	3048	3059	2852	2439	3061	4594
ENSDARG00000005772	143	79	244	386	253	185	289	360	97	159	130	318	179	281	187	280	375	256	436	274	256	296	332	281	405	271	326	354	104	156	328	241	310	292	337	320	210	145	166	229	403	434	354	333	346	226	204	291	368
ENSDARG00000005774	4487	2985	6137	7870	7085	5815	7248	9342	4758	6551	5628	8119	5049	7509	4892	6533	9450	7289	9984	7193	7575	7444	8665	7299	8840	7112	8374	8566	4353	5932	8926	6214	8374	6584	7183	7823	4782	3564	4382	3232	7411	7226	7067	5971	6622	5527	4782	5367	8741
ENSDARG00000005775	415	347	601	839	560	454	478	629	317	529	568	618	323	487	422	550	731	601	827	654	730	594	571	473	793	538	791	625	492	553	720	562	698	442	477	611	318	269	358	428	551	622	645	634	453	372	312	386	573
ENSDARG00000005783	266	162	409	487	382	369	391	536	180	216	282	328	287	360	231	358	562	525	593	424	470	440	427	330	373	349	569	458	325	406	508	361	349	277	259	385	252	221	289	226	224	355	385	331	365	202	252	208	378
ENSDARG00000005786	109	87	197	365	209	195	218	268	138	168	184	267	159	224	166	251	278	216	310	223	256	265	272	270	272	231	290	290	149	161	283	220	292	274	232	311	165	92	177	249	319	280	239	240	246	205	169	192	282
ENSDARG00000005789	288	196	415	552	326	294	326	406	184	360	340	531	243	311	283	365	651	384	605	473	447	483	455	408	575	453	476	566	318	292	545	448	487	439	453	482	247	196	273	248	582	731	422	438	335	293	264	302	475
ENSDARG00000005791	3360	1866	5510	8793	6657	6391	7494	10229	2323	3341	3578	7593	4477	8489	5691	8280	8282	6217	9243	6175	5890	7079	7416	6826	7802	6161	7749	6953	3096	4594	7895	5334	7661	7840	6196	8363	4586	3177	4452	5506	6999	7372	5920	6329	6072	5353	4669	5427	7155
ENSDARG00000005823	591	350	958	1233	739	690	1032	1211	500	767	767	1151	549	838	568	1041	1139	959	1398	926	953	909	1103	1023	1217	900	995	1042	610	862	1316	769	1263	1048	1186	1384	783	493	638	898	1292	1307	871	895	917	782	753	876	1355
ENSDARG00000005827	424	233	660	989	570	535	789	905	461	475	406	989	464	658	428	731	961	712	1060	633	767	783	872	786	947	765	869	853	248	428	872	671	841	829	704	788	561	352	464	466	896	1073	699	701	783	644	588	673	1023
ENSDARG00000005828	34	29	41	64	49	33	52	39	12	37	36	72	25	26	20	40	71	40	55	57	29	39	35	47	53	40	40	76	17	29	50	40	70	41	54	41	48	31	30	57	56	48	53	60	63	34	35	45	74
ENSDARG00000005834	540	355	636	776	841	636	778	1093	468	606	666	890	587	898	661	806	954	825	1098	795	807	834	802	763	984	814	992	958	599	645	940	626	799	647	604	831	540	440	565	497	807	776	798	816	774	619	577	634	859
ENSDARG00000005840	421	257	655	1599	962	943	1180	1314	485	378	440	1408	629	1042	802	1292	1640	1114	1847	1142	1153	1271	1304	1317	1748	1176	1502	1448	430	521	1313	1026	1405	1600	877	1423	774	485	761	433	1281	1333	1012	1029	1012	863	792	827	1391
ENSDARG00000005842	38	19	61	86	51	33	90	92	30	25	35	112	29	68	48	94	75	64	110	74	57	58	71	70	93	74	84	64	40	43	93	61	101	142	74	164	77	41	74	59	121	123	53	67	117	83	70	110	122
ENSDARG00000005861	1070	956	1487	1930	1203	1031	1247	1567	773	1429	1496	1273	721	1277	966	1287	1433	1262	1601	1258	1408	1202	1214	1075	1617	1161	1508	1413	1502	1342	1610	1098	1394	1202	1052	1387	740	557	755	1257	1172	1186	1099	1324	980	861	752	873	1320
ENSDARG00000005867	897	592	1213	1535	1130	919	1152	1449	622	1062	1123	1315	788	1046	773	1205	1439	1233	1694	1040	1146	1306	1351	1030	1381	1146	1444	1371	876	1018	1424	1022	1254	907	1009	1186	805	579	789	817	1268	1300	1211	1198	1143	936	839	993	1397
ENSDARG00000005870	154	75	210	316	159	170	214	230	112	188	173	266	134	187	132	207	259	201	241	181	236	211	197	207	258	194	260	246	128	133	240	183	253	255	175	243	134	104	133	156	217	256	238	214	196	137	149	171	246
ENSDARG00000005883	261	267	360	366	312	216	316	370	126	247	303	312	175	279	206	234	348	310	386	272	310	325	305	263	261	221	408	289	287	297	397	227	286	215	204	289	168	132	159	224	255	266	253	289	212	223	187	200	295
ENSDARG00000005891	142	99	204	347	148	183	347	308	60	98	145	403	150	259	175	386	307	204	473	278	243	296	274	379	356	241	332	294	184	119	316	256	312	384	217	460	257	133	273	185	345	330	198	233	341	267	237	251	515
ENSDARG00000005894	31	28	51	47	22	25	26	30	12	38	23	33	19	20	14	22	36	33	39	24	41	40	42	34	35	33	44	41	37	23	49	23	59	29	28	30	16	13	26	15	35	35	35	27	24	25	22	24	41
ENSDARG00000005897	59	48	105	140	111	75	95	114	60	78	62	159	79	97	76	147	165	136	190	115	141	134	128	142	175	105	147	150	51	57	123	92	112	125	97	157	88	59	90	82	122	118	82	96	112	121	102	121	170
ENSDARG00000005908	462	439	682	658	506	381	426	520	431	761	702	574	292	391	371	434	613	509	639	485	554	627	531	398	630	490	644	574	533	584	650	501	599	441	586	646	340	264	324	349	586	618	492	503	413	320	311	362	610
ENSDARG00000005915	1562	1229	2585	3883	2625	2082	2593	3411	1396	2016	1939	2729	1591	2602	2014	2731	3016	2518	3486	2212	2555	2655	2728	2285	2854	2288	2947	2765	1737	2239	3135	2172	2727	2255	2237	2644	1620	1158	1580	2371	2437	2537	2225	2380	2059	1866	1646	1867	2813
ENSDARG00000005916	333	190	372	578	444	355	432	451	212	334	279	563	272	388	281	411	589	431	631	486	469	461	536	478	611	503	546	580	292	278	573	419	581	437	421	474	309	237	265	180	504	620	511	491	381	336	299	346	482
ENSDARG00000005924	140	84	231	363	139	151	264	248	85	82	112	289	120	156	134	283	299	262	345	240	213	208	204	249	209	193	224	259	141	116	305	187	267	312	199	343	210	116	198	250	253	268	190	238	277	230	201	214	324
ENSDARG00000005926	422	319	841	1348	914	930	1173	1596	483	555	521	1087	670	1128	860	1268	1200	919	1269	797	885	1047	1086	1033	1036	841	1092	985	393	658	1263	789	1164	1083	945	1325	669	467	667	966	1045	1089	742	915	899	810	689	793	1057
ENSDARG00000005927	117	56	176	354	165	149	251	285	83	115	132	287	112	190	158	302	204	135	299	175	185	221	205	255	251	123	208	207	116	81	261	176	207	335	147	333	216	95	247	277	190	201	141	169	255	202	166	226	315
ENSDARG00000005941	1489	1060	2103	3210	1632	1463	1793	2086	898	1574	1705	2787	1207	1637	1351	2078	2672	2191	2976	2186	2301	2438	2372	2196	2715	1999	2669	2569	1253	1678	2599	1852	2809	2268	2328	3045	1610	1049	1319	1870	2808	2942	2271	2272	1846	1682	1514	1651	2704
ENSDARG00000005945	509	217	801	1343	794	659	934	1230	354	514	509	1127	635	720	624	870	1115	894	1306	734	800	967	1087	849	957	882	1029	1041	349	505	986	747	916	748	721	901	809	466	702	616	1048	1258	867	802	1037	837	716	961	1213
ENSDARG00000005948	158	86	233	358	186	164	226	250	142	204	187	294	130	196	155	235	324	235	346	260	244	260	280	225	266	242	281	278	151	175	287	240	281	249	230	289	174	118	159	156	242	292	230	221	197	173	152	174	277
ENSDARG00000005972	138	68	204	333	219	214	278	334	97	173	159	340	178	273	226	314	343	264	414	243	280	298	340	316	409	289	366	348	119	154	380	250	316	264	233	294	222	158	177	183	356	341	252	245	304	263	232	227	346
ENSDARG00000005980	1121	966	1529	1782	1419	1181	1293	1639	701	1478	1475	1488	790	1345	1059	1409	1604	1446	1746	1310	1420	1424	1448	1164	1569	1244	1695	1416	1244	1371	1713	1092	1482	1227	1180	1478	907	619	780	1363	1472	1570	1278	1343	1130	1045	882	1004	1496
ENSDARG00000005989	903	754	1484	2794	1128	902	1117	1501	571	847	940	1406	695	1159	962	1431	1503	1323	1787	1153	1306	1311	1246	1048	1617	1058	1531	1368	968	1053	1375	1061	1213	1509	942	1537	725	496	787	933	1197	1203	1178	1401	1112	885	794	944	1461
ENSDARG00000005993	316	256	548	708	349	310	473	577	195	341	321	574	262	334	332	506	551	483	672	417	553	467	566	471	566	444	587	529	273	299	462	448	542	436	395	553	346	227	399	459	558	633	478	492	494	404	381	422	677
ENSDARG00000006003	530	526	1017	1224	757	655	830	976	747	745	808	896	543	765	543	696	1087	855	1068	858	897	939	975	841	959	790	1013	934	479	851	1159	775	1095	756	923	965	479	410	451	520	840	861	813	794	702	577	548	554	958
ENSDARG00000006008	207	66	322	441	415	384	600	953	239	128	166	751	347	565	365	633	761	543	798	371	537	588	621	642	602	504	601	674	134	265	636	460	548	640	286	568	367	241	335	198	515	592	458	365	550	464	473	453	758
ENSDARG00000006010	243	178	368	610	234	235	422	404	58	198	272	448	177	281	207	414	415	344	490	359	323	410	374	397	452	323	379	414	258	316	590	358	432	352	383	609	325	182	268	267	434	524	381	398	414	315	302	347	567
ENSDARG00000006019	1999	969	2464	5064	2814	2179	7994	7636	1442	1461	1723	7068	2276	3681	2875	8973	3626	2621	7912	5119	2560	4571	4019	7530	4733	2620	3019	4352	3279	1888	7043	3437	5357	10334	3449	11134	5772	2353	6042	2370	6896	7057	2308	3151	7355	6763	6172	6622	8808
ENSDARG00000006025	156	125	222	369	122	98	130	133	70	111	169	289	95	118	102	159	247	233	277	200	199	207	198	138	278	180	243	254	122	158	235	192	243	215	187	241	141	83	123	171	237	243	191	215	160	161	131	126	250
ENSDARG00000006029	221	145	270	521	305	263	494	501	193	166	209	615	314	424	312	506	660	421	705	474	472	514	558	477	633	497	562	569	208	206	440	452	377	655	278	477	325	195	316	151	528	539	351	387	357	374	326	309	568
ENSDARG00000006031	201	153	436	706	272	267	344	389	178	155	239	440	203	361	276	453	562	371	652	300	330	402	394	361	516	357	458	412	249	306	561	365	363	454	207	428	220	141	310	449	255	246	222	373	315	303	271	284	617
ENSDARG00000006038	518	317	765	842	704	612	647	872	433	692	621	711	498	700	518	677	855	753	967	660	710	738	818	653	851	660	811	834	510	677	960	541	808	629	733	843	459	360	411	475	841	850	672	716	626	545	520	533	796
ENSDARG00000006040	218	148	328	574	277	282	400	409	263	277	226	461	241	346	241	414	529	332	552	349	419	424	418	431	546	402	511	440	209	298	496	363	473	482	409	462	292	211	250	336	449	511	334	315	353	318	267	299	508
ENSDARG00000006044	128	131	175	224	170	85	92	142	88	143	141	187	84	122	124	125	195	160	201	148	142	163	171	138	241	129	187	172	134	145	212	157	174	157	173	184	80	51	81	124	171	189	140	193	140	121	96	127	172
ENSDARG00000006052	38	33	66	96	33	24	38	43	28	62	55	49	26	45	40	50	52	48	62	56	64	45	47	56	73	55	55	49	50	51	77	54	63	62	32	81	29	22	32	44	77	60	44	55	44	37	35	47	74
ENSDARG00000006060	859	588	1210	1963	1107	928	1171	1249	508	1070	1305	1369	661	968	861	1390	1240	1051	1491	1047	1162	1326	1220	1279	1423	1004	1426	1208	1047	1076	1430	1037	1527	1258	1183	1552	888	579	854	1262	1363	1370	1071	1235	1196	989	903	1011	1370
ENSDARG00000006062	954	639	1422	2225	1433	1274	1664	1825	790	1212	1065	1831	882	1541	1136	1739	2027	1445	2281	1586	1508	1710	1739	1511	2088	1506	1810	1784	963	1261	2036	1324	1923	1701	1801	1992	1091	698	960	897	1995	2056	1513	1607	1423	1180	1032	1195	1892
ENSDARG00000006065	54	46	82	130	64	56	61	63	11	69	59	64	42	49	38	66	92	72	93	67	73	78	79	43	90	67	65	69	75	69	94	61	96	67	82	81	37	24	50	107	75	93	55	71	70	58	35	56	82
ENSDARG00000006074	234	141	335	460	257	206	267	297	181	242	255	411	216	252	213	292	481	302	531	331	371	376	336	345	471	377	408	447	194	269	416	328	432	449	484	504	281	208	201	288	530	556	368	375	293	267	274	282	468
ENSDARG00000006079	43	28	82	129	103	116	112	110	65	41	45	91	55	105	61	114	83	109	76	85	102	93	85	77	86	80	110	91	41	83	87	81	78	108	41	98	36	32	40	61	102	98	67	55	52	39	39	28	78
ENSDARG00000006092	2801	1631	5134	7849	4951	4290	5731	7286	2397	2881	2955	6107	3299	5657	3953	6010	6312	5221	7430	4501	5485	5804	5918	5171	6287	5084	6198	5915	2377	3817	6188	4708	5628	5453	4236	6118	3735	2720	3619	3734	5320	5821	4655	4980	5087	4214	3838	4366	6448
ENSDARG00000006094	1129	839	1421	2177	1365	1219	1592	1895	925	1785	1366	1988	1056	1469	1090	1991	1724	1404	2287	1774	1375	1415	1704	1827	1989	1240	1585	1728	1259	1006	2257	1173	1828	1864	1497	2235	1230	749	1193	1198	1932	2133	1490	1555	1623	1450	1396	1415	2123
ENSDARG00000006110	66	45	103	136	85	58	59	105	63	55	50	68	45	92	56	62	98	61	114	63	69	87	96	76	92	78	51	87	47	82	115	60	81	58	87	86	40	26	40	71	82	98	54	66	49	40	42	56	66
ENSDARG00000006112	400	310	635	908	477	494	762	799	386	615	661	891	347	561	442	774	803	638	1022	813	742	755	729	935	945	555	817	762	461	466	779	588	834	772	636	926	472	313	529	591	885	842	591	642	695	588	502	634	940
ENSDARG00000006120	396	207	469	778	596	424	593	693	218	334	371	735	320	485	425	710	676	570	845	403	604	664	688	507	617	529	689	629	401	411	710	445	604	587	577	761	353	290	417	431	667	667	540	687	562	461	410	518	750
ENSDARG00000006124	3124	2479	4669	7362	4420	3586	4558	5498	2693	3726	3718	5086	2691	4123	3329	4686	5260	4525	6181	4221	4529	4758	4699	4021	5468	4120	5172	4851	3308	3615	5317	3561	4749	3747	3863	4934	2859	2135	2810	3103	4781	4884	3959	4310	3834	3272	2980	3433	5128
ENSDARG00000006125	676	417	1018	1378	796	727	938	1075	495	830	720	1320	539	804	624	913	1219	973	1352	1004	1069	1098	1109	1168	1334	939	1139	1135	554	872	1424	879	1508	1261	1355	1559	730	520	652	1108	1573	1515	1058	1103	1035	843	814	837	1359
ENSDARG00000006128	1140	809	1546	2248	1521	1218	1480	2038	704	1090	1269	1762	1050	1522	1139	1575	1896	1714	2124	1468	1539	1634	1678	1366	1798	1503	1899	1617	1096	1299	1771	1318	1608	1318	1137	1573	1054	772	1028	997	1536	1595	1485	1583	1398	1109	1080	1207	1912
ENSDARG00000006169	1211	1246	1720	2349	1481	1129	1230	1505	1026	1876	1994	1431	784	1202	1001	1361	1527	1366	1696	1559	1400	1422	1440	1116	1818	1234	1778	1525	1573	1513	1663	1268	1492	1079	881	1353	703	456	791	1183	1459	1436	1334	1532	966	904	757	853	1236
ENSDARG00000006192	927	780	1484	2024	1256	1146	1318	1642	529	938	1040	1584	819	1363	932	1409	1811	1370	1833	1366	1405	1487	1494	1338	1615	1291	1681	1511	907	1122	1712	1203	1660	1337	1311	1739	950	671	859	1096	1561	1540	1323	1335	1355	1124	1041	1034	1672
ENSDARG00000006196	295	191	428	601	367	357	456	483	165	269	323	517	250	411	268	488	532	435	629	398	388	434	469	445	595	413	500	485	266	315	569	383	635	443	473	554	290	198	272	334	500	556	379	459	377	353	302	330	536
ENSDARG00000006200	6548	4125	8630	11576	9760	8475	11009	13347	5637	8819	7745	11584	7107	10628	6922	10027	13866	10311	14704	10613	10077	10966	12911	10505	13181	10355	11884	12458	6019	7949	12820	8611	12428	10276	11389	12104	7282	5013	6211	5937	12665	13025	10314	9534	9472	7978	7513	8336	12399
ENSDARG00000006202	481	360	710	1109	662	629	911	985	317	511	669	845	425	689	544	1001	737	655	1056	639	796	920	818	989	778	517	773	648	502	520	958	662	959	888	735	1002	539	333	527	797	822	913	595	717	655	697	565	709	1060
ENSDARG00000006215	102	54	206	330	228	257	287	334	95	135	118	426	196	275	235	288	392	321	471	311	400	375	365	407	393	301	392	371	85	135	345	299	351	343	210	370	228	146	224	54	399	376	253	267	340	301	249	317	417
ENSDARG00000006219	600	363	976	1376	830	694	1110	1214	393	732	607	1252	666	816	656	1001	1319	938	1423	941	1017	1100	1265	989	1393	996	1085	1270	458	698	1351	832	1353	985	1317	1332	880	494	678	789	1528	1691	1136	1055	1055	891	735	907	1445
ENSDARG00000006220	329	208	306	451	108	149	184	162	127	126	305	209	96	102	73	225	296	200	321	210	165	218	113	177	276	181	277	249	183	173	146	118	171	364	300	253	134	65	127	190	262	337	46	177	165	104	148	103	279
ENSDARG00000006225	1004	560	1925	2857	1999	1883	2453	2915	1586	1199	1194	2668	1556	2398	1688	2704	3011	2218	3345	2121	2429	2504	2719	2349	2979	2239	2726	2619	888	1477	2609	1978	2565	2784	2041	2696	1623	1067	1498	1357	2455	2572	2081	1983	2096	1853	1583	1744	2797
ENSDARG00000006235	284	184	455	750	245	251	347	365	151	276	279	484	215	240	199	361	446	340	505	373	405	409	447	313	433	347	411	433	227	293	442	350	437	398	371	492	266	186	262	443	466	482	385	427	345	335	216	274	542
ENSDARG00000006240	329	245	441	799	421	367	460	584	253	373	390	634	280	438	385	512	686	485	696	508	507	565	540	564	637	482	607	605	307	313	573	480	556	525	414	552	323	233	327	334	500	576	479	489	467	368	345	396	540
ENSDARG00000006242	1321	779	1677	2047	1133	980	1360	1384	1041	1357	1347	2013	859	1232	887	1189	2298	1701	2296	1775	1879	1754	1956	1755	2064	1646	2066	2036	1051	1473	2190	1530	2073	1711	1793	2088	1154	813	971	1794	2147	2224	1729	1717	1588	1342	1178	1325	2283
ENSDARG00000006251	670	377	868	1539	692	663	949	937	221	596	641	1108	472	761	590	1143	1151	853	1330	929	865	970	956	960	1242	874	1077	1070	605	593	1193	884	1278	1130	958	1384	760	455	713	790	1126	1204	880	966	913	851	749	878	1244
ENSDARG00000006253	321	243	443	578	426	368	385	519	279	437	440	487	268	414	297	408	512	390	606	477	426	406	495	407	513	451	520	500	305	415	558	384	544	354	472	483	256	225	272	341	513	533	428	402	369	317	282	325	533
ENSDARG00000006257	375	413	750	1059	487	415	414	558	437	454	492	511	317	456	356	490	557	570	693	407	602	481	476	383	574	409	550	502	431	583	591	344	510	400	392	515	279	208	282	320	421	446	380	451	342	292	302	287	550
ENSDARG00000006260	4878	2113	8451	11886	10388	10722	15358	18392	4629	4850	5099	14650	9326	15504	9560	15094	17160	11721	18642	10417	12359	13496	15480	13254	15169	13550	15802	15164	4078	7348	14202	10314	13117	14948	9775	14788	9139	5875	8451	7139	12014	13499	11677	10188	12508	10981	9710	10924	13768
ENSDARG00000006266	115	90	185	341	136	111	153	156	68	165	164	180	61	133	100	215	166	126	233	191	137	175	143	171	193	128	148	167	160	127	187	132	249	237	186	301	126	62	123	164	213	222	136	211	162	165	153	171	187
ENSDARG00000006272	667	536	1035	1520	894	753	933	1220	390	686	696	965	626	953	678	1017	990	938	1262	861	897	974	999	916	1061	863	1047	970	691	823	1096	779	1053	770	895	1124	607	441	582	956	1039	982	811	887	846	749	652	721	1047
ENSDARG00000006279	101	60	129	197	60	48	55	79	94	79	84	236	101	115	81	166	90	112	99	144	147	90	220	108	276	136	102	101	131	123	251	66	66	78	111	125	83	54	42	54	219	221	239	125	164	134	105	121	139
ENSDARG00000006283	258	137	337	571	258	281	379	473	102	254	348	519	172	319	293	470	543	375	589	384	332	454	415	485	524	376	512	448	232	258	429	335	487	445	360	625	310	192	290	422	508	516	378	387	466	395	343	392	523
ENSDARG00000006288	271	243	406	516	280	277	322	386	216	457	379	379	185	260	214	322	383	314	447	343	345	344	317	287	410	307	373	337	346	293	421	261	449	318	385	387	206	146	195	507	377	381	295	360	248	199	176	224	332
ENSDARG00000006290	158	45	236	510	395	509	597	909	81	99	127	641	328	639	411	773	643	376	707	344	477	546	554	589	518	518	596	634	109	186	512	423	542	556	394	645	374	253	394	262	461	530	427	348	479	419	474	472	566
ENSDARG00000006292	29	16	44	48	22	25	26	28	10	49	23	49	18	25	27	23	43	21	47	47	38	21	29	28	30	30	34	43	22	28	29	30	47	39	37	44	32	16	22	54	54	60	44	42	33	47	21	25	35
ENSDARG00000006299	538	401	707	764	517	389	460	568	263	486	683	627	352	559	399	545	743	685	797	590	604	666	638	550	692	528	714	651	489	488	735	479	642	506	494	612	347	306	302	281	543	590	592	606	461	359	318	340	669
ENSDARG00000006300	105	68	175	308	228	199	294	342	162	123	131	326	156	255	176	292	358	209	340	203	227	266	251	259	297	257	304	296	92	123	254	237	233	271	250	285	183	123	154	214	246	256	226	185	244	196	171	183	346
ENSDARG00000006301	731	517	938	1306	1105	903	1017	1334	521	921	752	1398	660	1043	799	1168	1528	1025	1572	1132	1121	1228	1214	1055	1561	1084	1411	1432	700	791	1320	1005	1422	1233	1093	1365	910	642	804	936	1383	1429	1285	1275	1075	902	833	922	1345
ENSDARG00000006307	118	99	192	232	95	89	102	92	58	92	143	191	80	82	68	99	186	143	163	126	174	153	140	105	178	184	212	155	106	230	264	97	243	248	194	369	108	88	111	198	217	347	229	310	140	109	85	112	278
ENSDARG00000006314	873	582	1365	2218	1213	1350	1796	2031	649	1042	1244	2351	911	1326	1079	2172	2171	1445	2837	1386	2035	2011	1667	2144	2430	1576	2260	1883	950	1182	1957	1425	2482	2248	1505	3060	1764	919	1565	1878	2396	2376	1919	1507	2349	2034	1680	1952	3216
ENSDARG00000006316	4732	2402	7659	13136	8725	8484	10461	14143	2494	4669	4642	10846	6357	10789	8100	11597	11754	8441	12380	8301	8241	10118	10580	8780	10654	8349	10577	10014	3996	5647	10953	7236	9936	9836	8967	11527	6820	4499	6175	8502	9779	10285	8241	8717	8837	7676	6724	7865	10034
ENSDARG00000006332	285	260	437	694	443	356	528	586	293	347	399	549	279	433	359	557	542	460	625	423	417	477	440	475	552	403	540	504	352	358	524	437	573	497	417	588	326	204	275	473	560	595	378	468	427	372	311	343	576
ENSDARG00000006345	201	157	341	460	379	285	372	488	197	234	239	329	246	404	280	334	410	331	436	315	295	332	359	327	425	334	396	335	221	245	376	284	375	347	298	377	193	150	201	251	309	362	293	325	272	262	236	232	363
ENSDARG00000006353	681	626	936	1535	834	744	1230	1324	514	789	755	1391	663	868	672	1373	1208	837	1536	812	972	1098	1185	1226	1337	897	1066	1179	726	725	1524	852	1175	1403	997	1643	973	493	911	899	1426	1424	919	1018	1143	925	890	892	1530
ENSDARG00000006368	65	46	92	126	55	47	45	48	27	33	59	99	45	59	62	85	82	66	79	79	91	68	66	67	109	64	62	95	37	49	104	65	86	75	41	66	40	36	33	97	55	73	67	93	67	73	51	61	96
ENSDARG00000006370	298	202	444	791	455	419	811	799	294	365	306	719	360	548	401	924	532	410	788	522	464	574	557	738	608	373	554	500	360	324	701	461	606	819	389	957	441	249	500	447	553	598	376	439	553	521	444	546	806
ENSDARG00000006383	57	18	74	81	59	54	53	71	43	65	73	79	40	70	47	67	88	77	112	65	78	59	81	53	91	70	91	85	62	62	79	52	60	52	62	63	43	33	39	52	59	81	71	98	65	52	34	40	82
ENSDARG00000006385	218	141	298	482	318	272	302	405	203	265	269	261	178	314	209	362	291	253	360	220	264	283	279	254	338	235	341	313	232	209	306	244	303	287	249	313	177	159	160	369	258	199	203	241	225	210	213	227	282
ENSDARG00000006389	633	451	874	1348	815	738	797	997	467	712	733	1016	561	781	599	927	1107	888	1224	882	962	944	971	878	1055	835	1079	988	577	741	1057	770	1056	915	839	1029	590	440	571	772	1025	957	822	834	842	734	592	703	1129
ENSDARG00000006392	100	77	219	358	215	188	276	297	86	145	137	318	164	200	164	260	344	263	404	241	253	293	321	263	338	287	332	315	118	153	303	218	308	303	264	328	175	135	155	179	365	354	265	275	231	222	235	223	348
ENSDARG00000006395	1142	737	1726	2238	1895	1436	2130	2628	927	1699	1584	2045	1309	1792	1301	1629	2195	1784	2637	1716	1828	1879	2120	1690	2052	1743	2081	2088	1105	1444	2119	1350	1896	1472	1573	1858	1430	1013	1250	1399	2171	2184	1766	1769	2025	1632	1401	1814	2214
ENSDARG00000006396	288	231	466	566	443	305	350	503	151	304	385	372	268	431	314	393	515	459	538	384	391	395	389	358	451	382	473	434	348	363	457	337	397	338	270	358	255	196	240	293	334	363	364	425	325	274	240	287	445
ENSDARG00000006397	343	237	554	937	447	423	570	623	313	347	336	752	337	539	392	693	891	662	1020	708	664	697	661	722	932	624	867	781	327	418	800	610	862	926	715	928	442	257	425	636	746	757	580	635	586	470	461	491	824
ENSDARG00000006399	1410	757	2347	4234	2397	2489	3471	4131	1264	1526	1446	4357	1905	2925	2136	3770	4237	3124	4672	2945	3460	3557	3848	3600	4262	3201	3809	3908	1148	1684	3718	3055	4039	3814	3182	4335	2728	1777	2461	2638	4273	4579	3007	3018	3596	2994	2660	3084	4401
ENSDARG00000006408	272	135	457	678	400	424	513	636	196	211	228	644	311	452	337	581	682	507	733	388	500	570	575	555	618	512	568	584	164	262	578	459	608	518	456	640	425	267	327	412	616	696	495	466	440	424	427	477	677
ENSDARG00000006409	229	152	403	480	232	220	268	354	151	278	215	351	177	250	217	310	405	350	428	345	385	355	360	258	395	320	391	372	199	356	419	257	346	270	258	349	179	162	166	226	308	320	264	364	277	198	205	216	361
ENSDARG00000006413	1758	1056	2944	5093	3486	3613	4271	6503	660	1669	1543	4223	2399	4733	2982	4802	4392	3259	5030	3252	3155	4162	4115	3600	4028	3382	3983	3946	1482	2224	4380	2904	4064	4095	3410	4403	2862	1830	2709	3252	4131	4393	3381	3813	3867	3030	2864	3385	4045
ENSDARG00000006420	1026	1093	1552	1983	1285	932	1078	1444	737	1504	1389	1335	732	1306	1002	1378	1741	1607	1840	1688	1557	1254	1512	1093	1779	1120	1811	1612	1371	1596	1758	1304	1370	1018	1377	1395	830	636	752	1137	1580	1505	1336	1507	1040	908	893	958	1459
ENSDARG00000006422	150	122	245	365	171	198	333	338	91	178	211	320	122	180	175	302	252	205	308	242	245	351	317	376	267	153	286	237	155	166	285	202	396	338	300	435	211	119	198	294	351	313	233	198	291	245	252	239	375
ENSDARG00000006427	417	206	371	1208	433	227	3206	2962	309	200	289	2304	467	1042	1156	4496	232	201	1972	1195	143	1697	951	2217	658	179	182	823	1097	163	2078	825	1300	3628	638	4145	2434	749	2209	2664	2077	2168	168	551	3014	2398	2743	2570	3403
ENSDARG00000006434	157	118	281	482	251	225	305	275	125	217	187	330	210	267	209	332	443	252	404	311	341	332	358	288	445	290	347	337	137	216	347	294	399	364	395	430	202	144	177	286	447	429	319	306	254	230	206	218	352
ENSDARG00000006467	100	96	147	484	105	122	170	178	53	293	206	236	112	114	159	165	193	188	219	268	255	278	290	224	296	192	217	267	144	116	194	231	511	275	396	406	102	89	113	387	368	400	249	246	116	149	94	125	222
ENSDARG00000006477	1150	679	1605	2324	1305	1249	1707	1907	807	1252	1327	2282	1026	1542	1136	1894	2329	1789	2620	1784	1800	1952	2028	1942	2369	1747	2202	2114	1061	1342	2243	1629	2208	2192	1803	2298	1332	868	1248	948	1887	1754	1712	1762	1861	1625	1365	1567	2398
ENSDARG00000006487	3075	1793	5820	8096	3603	3387	4930	5582	2373	2882	2905	7215	2891	3474	3107	4899	5793	5058	7130	4225	5281	5548	6008	5288	6059	4842	5791	6034	2136	3241	6108	4379	5732	4968	4551	6092	4198	2524	3876	4751	5856	6066	4607	5000	5793	4774	4071	5035	7182
ENSDARG00000006491	70	42	69	140	57	46	136	161	47	39	45	160	37	88	54	178	84	66	177	67	79	101	100	142	91	58	71	72	82	53	159	63	74	134	76	204	122	35	94	95	126	120	67	76	140	119	107	119	168
ENSDARG00000006494	434	376	493	623	511	353	387	484	349	501	551	532	255	439	324	424	618	528	623	480	545	460	461	422	653	465	576	537	455	431	561	417	545	443	439	512	299	211	254	326	499	521	472	500	354	316	318	324	603
ENSDARG00000006497	707	440	1073	1840	992	887	1685	1824	444	473	579	2010	756	1143	875	1909	1643	1380	2160	1436	1391	1262	1413	1590	1639	1137	1616	1563	718	834	1913	1184	1568	1986	1015	2296	1330	690	1249	770	1597	1662	1093	1214	1701	1430	1211	1436	2185
ENSDARG00000006508	58	38	99	122	92	94	105	80	27	77	57	102	41	83	42	116	89	82	115	90	92	104	80	73	132	82	101	100	72	63	135	70	118	124	109	156	88	40	74	113	93	115	70	103	83	70	59	71	114
ENSDARG00000006514	459	324	736	1017	635	559	676	853	206	421	532	932	439	593	539	901	926	718	1004	662	758	991	806	719	805	668	817	814	379	541	935	628	851	756	730	1005	433	335	450	957	734	742	648	835	595	572	490	570	929
ENSDARG00000006524	2485	1629	3738	5411	3375	2892	3924	4880	1932	2741	2797	4573	2356	3480	2600	3697	4428	3729	5029	3323	3773	3943	4375	3654	4623	3551	4297	4148	2048	2683	4721	3194	3970	3098	3112	3680	2700	1858	2360	2380	3991	4378	3574	3534	3502	2931	2637	3148	4334
ENSDARG00000006526	750	765	853	1898	1152	1055	1484	1730	283	1051	853	1636	962	995	974	3408	1371	1038	2591	5717	1351	1444	2265	8871	1686	1275	1252	1496	625	510	1101	1073	3085	2632	2155	3250	1088	755	1631	2731	3567	2798	2591	2174	2760	2247	1243	2219	2087
ENSDARG00000006527	1615	1041	2685	3658	2271	1818	2277	2703	1066	1872	1968	2784	1510	2165	1646	2247	3177	2635	3400	2262	2439	2810	2919	2370	2915	2395	2905	2936	1538	2072	3045	2221	2781	2202	2243	2784	1644	1179	1531	1688	2700	2726	2461	2612	2309	1863	1707	1955	2920
ENSDARG00000006545	111	79	138	169	145	122	158	203	65	122	136	180	106	139	108	140	180	180	227	190	167	167	191	125	190	155	177	178	90	103	214	121	217	162	155	215	121	74	95	97	192	186	129	144	114	118	115	128	180
ENSDARG00000006546	111	97	273	541	117	110	109	140	68	79	123	229	60	101	119	199	184	140	243	160	173	185	145	212	203	134	177	162	71	138	167	149	252	221	207	262	106	96	134	216	165	153	152	197	132	117	118	124	187
ENSDARG00000006553	334	267	578	785	416	316	554	522	290	358	424	785	325	411	317	565	704	535	843	593	594	627	687	726	745	517	636	663	329	324	774	537	707	648	655	859	469	312	414	773	649	629	566	514	647	532	488	499	807
ENSDARG00000006566	1121	841	1609	2057	1307	950	1295	1577	839	1297	1273	1617	818	1227	936	1344	1749	1574	1916	1494	1610	1525	1630	1408	1823	1351	1720	1568	1053	1464	1819	1290	1696	1408	1448	1847	973	738	875	1450	1470	1410	1451	1441	1328	1034	997	1024	1839
ENSDARG00000006567	35	13	21	45	48	27	64	49	23	35	22	53	38	48	21	59	65	54	74	49	39	45	68	67	79	50	57	66	21	30	64	35	46	79	49	53	31	26	24	41	66	61	48	41	41	40	32	40	51
ENSDARG00000006584	914	665	1561	2050	1279	1118	1363	1670	972	1354	1085	1734	882	1309	970	1382	1843	1543	2105	1443	1636	1695	1727	1444	1873	1465	1872	1828	884	1216	1890	1274	1712	1300	1435	1615	1086	744	860	887	1675	1708	1506	1536	1373	1220	979	1235	1863
ENSDARG00000006585	270	237	376	453	420	338	397	499	287	425	384	386	232	396	247	399	431	378	504	383	407	371	393	295	448	326	431	432	287	399	471	293	380	298	331	363	203	173	180	263	378	427	368	340	291	257	215	218	384
ENSDARG00000006588	141	63	192	344	138	211	308	315	26	74	123	259	138	235	157	474	276	185	363	233	329	299	303	412	399	159	251	205	132	132	234	187	287	308	189	330	194	117	219	280	236	245	224	198	319	683	295	572	445
ENSDARG00000006598	65	50	82	176	71	59	83	74	27	46	38	107	54	62	73	78	163	68	175	96	134	120	108	96	125	87	121	129	54	51	141	92	102	104	53	115	64	35	65	61	119	126	96	100	94	67	71	74	117
ENSDARG00000006600	995	648	1535	2395	1116	1004	1306	1332	534	1001	1022	1766	713	1070	939	1442	1737	1555	2081	1481	1562	1617	1648	1497	1857	1376	1680	1802	863	1180	1730	1424	1749	1636	1398	1920	1018	722	950	1239	1895	1950	1419	1484	1321	1170	1027	1163	1875
ENSDARG00000006601	287	272	361	451	324	289	319	386	196	393	370	354	234	313	246	291	394	338	431	365	388	317	335	308	395	303	430	384	324	385	431	252	373	292	317	381	197	128	205	265	416	427	352	367	330	257	229	260	363
ENSDARG00000006602	34	26	42	65	45	28	25	57	20	24	27	54	19	38	36	28	64	33	60	52	49	46	47	39	51	43	46	50	41	34	60	32	44	28	79	50	67	24	26	25	92	163	110	56	32	89	27	67	60
ENSDARG00000006603	130	75	241	362	178	182	370	544	74	128	165	361	157	252	181	456	242	173	339	243	219	295	288	382	308	204	327	269	120	114	339	243	311	337	247	478	203	112	210	429	338	313	202	194	292	262	178	244	389
ENSDARG00000006604	289	277	445	653	408	356	410	438	229	399	392	439	259	417	328	387	488	434	496	434	378	436	434	397	434	345	481	418	324	374	515	317	459	344	423	465	262	184	237	547	496	480	363	400	308	283	252	290	405
ENSDARG00000006609	474	351	782	1137	583	533	654	754	379	591	562	883	452	473	404	674	939	729	1062	720	785	813	835	793	952	690	800	887	472	572	922	672	424	399	789	998	248	193	481	260	842	917	775	651	719	548	471	525	933
ENSDARG00000006615	130	96	146	309	127	116	154	211	72	91	112	251	98	192	120	233	175	81	219	132	109	205	215	151	206	142	146	197	93	92	195	127	188	214	187	243	109	63	127	246	197	208	151	194	182	121	124	146	179
ENSDARG00000006617	180	80	213	394	285	206	287	373	79	177	227	347	181	300	207	359	326	270	410	282	311	286	309	249	354	251	333	335	158	182	331	256	322	300	252	349	168	135	166	201	354	316	270	300	289	228	210	246	324
ENSDARG00000006621	420	352	610	798	540	431	589	675	204	434	543	662	370	510	415	564	716	664	891	592	687	613	673	486	756	601	728	705	396	463	721	531	582	531	562	678	424	338	377	397	721	763	593	664	636	541	434	516	795
ENSDARG00000006624	1070	535	1442	1979	1420	1220	1533	1886	667	1196	1245	1888	1031	1551	1121	1575	2252	1616	2269	1645	1567	1697	1792	1644	2140	1742	2050	2013	908	1398	1942	1459	1866	1690	1580	1935	1162	779	1018	1081	1815	2046	1713	1582	1565	1229	1112	1294	2134
ENSDARG00000006639	168	117	277	402	187	211	200	237	93	169	177	335	155	212	159	252	371	234	343	246	246	282	289	255	315	251	295	320	139	204	297	216	280	264	208	284	158	126	153	219	314	300	244	243	239	229	181	215	311
ENSDARG00000006640	125	104	211	310	364	226	211	300	123	132	202	259	156	293	190	312	290	260	327	267	290	221	228	276	239	252	337	232	156	365	292	219	256	202	201	291	125	132	126	48	258	270	227	252	177	142	137	157	298
ENSDARG00000006642	231	133	485	647	402	369	465	489	153	268	268	590	298	380	289	503	607	449	673	436	468	496	530	522	596	481	580	562	205	282	540	432	610	554	536	657	348	244	304	377	625	682	427	456	444	404	354	395	670
ENSDARG00000006666	113	75	208	316	187	216	312	240	92	133	157	286	172	234	174	233	262	254	329	246	233	217	250	249	303	247	265	308	108	134	234	173	292	247	267	313	224	142	180	177	320	384	280	281	260	248	229	276	359
ENSDARG00000006672	367	293	555	848	387	286	397	375	235	405	398	578	226	333	308	446	630	486	632	579	554	623	505	403	669	458	651	576	348	396	546	511	593	608	593	668	336	227	293	382	574	580	529	571	453	346	334	348	580
ENSDARG00000006677	129	98	172	255	155	159	193	217	119	167	183	230	113	159	123	206	202	154	254	176	190	213	201	188	230	163	176	186	117	99	207	147	215	150	176	223	130	76	146	160	201	218	149	168	147	149	132	143	222
ENSDARG00000006683	454	325	530	1001	470	368	496	564	292	516	528	667	325	413	336	554	712	526	819	612	583	588	654	535	733	488	647	643	434	466	661	509	716	604	609	695	367	255	320	530	726	784	569	574	491	457	402	443	711
ENSDARG00000006691	9595	5593	15228	26223	16371	16278	19138	23622	13413	12719	10503	20706	11651	15062	11532	16244	14966	12730	24887	13841	13219	19367	19380	13910	18023	17714	22587	21444	8857	12079	21058	15407	17907	19458	14173	19795	9098	6262	8998	12550	20926	22741	16770	18647	16162	13952	11883	13921	20618
ENSDARG00000006712	409	274	562	780	564	417	444	615	234	399	476	563	296	483	383	514	712	562	732	520	533	507	594	497	642	545	692	588	318	466	619	456	554	446	471	601	356	289	374	330	526	567	500	561	496	394	365	436	629
ENSDARG00000006719	596	427	785	1163	663	564	723	950	387	761	672	823	442	655	477	839	849	728	983	764	729	739	782	728	955	722	758	884	611	652	987	571	854	708	804	926	513	367	482	483	957	996	739	832	765	575	533	607	892
ENSDARG00000006747	127	96	213	261	153	67	93	99	87	184	151	173	78	71	87	124	231	207	204	179	200	185	142	126	222	153	214	209	125	164	219	134	188	158	154	192	84	76	96	122	200	179	175	161	130	96	84	87	205
ENSDARG00000006754	351	237	509	724	424	351	388	415	176	524	521	497	275	324	330	460	503	378	575	511	456	418	517	417	565	441	560	444	399	407	499	422	707	541	696	734	270	246	283	638	566	619	521	598	346	326	304	300	520
ENSDARG00000006757	1113	632	1741	6027	2921	3346	3449	4215	1063	986	861	4758	2192	3328	2899	3979	5193	3330	4889	3929	3986	4685	4515	3870	5830	4003	4864	5176	811	854	4304	3872	5314	3867	3797	4743	2180	1351	2331	1417	4119	4286	4010	4100	3118	2549	2333	2630	3657
ENSDARG00000006758	200	183	283	438	334	250	271	394	219	286	256	302	213	326	237	305	335	290	390	275	279	280	310	235	363	287	378	277	222	265	320	211	298	272	215	270	174	116	152	233	237	240	327	285	237	154	159	189	275
ENSDARG00000006766	3240	2220	4555	7611	5219	4611	6326	7514	2619	5150	4042	6399	3363	5662	4318	6849	6449	5035	7616	5226	5423	6351	6639	6007	6646	4814	6193	5992	3552	4182	6500	4507	7027	6273	5774	7353	4079	2404	3941	6157	7434	7620	4840	5105	5517	4733	4292	4778	6622
ENSDARG00000006773	185	98	349	324	302	198	281	345	108	180	209	400	173	323	168	321	401	303	406	264	332	270	284	237	435	309	399	334	179	274	389	269	283	240	225	267	177	127	175	162	215	205	211	236	170	162	124	145	280
ENSDARG00000006775	212	132	252	362	253	191	223	260	146	231	220	334	167	233	155	302	319	270	238	296	188	197	301	241	383	181	181	306	192	163	220	245	310	256	329	305	127	87	113	175	271	208	211	190	82	173	117	156	281
ENSDARG00000006782	786	463	1100	1315	1020	931	1229	1277	530	1061	851	1331	712	1060	690	1057	1553	1170	1669	1180	1240	1336	1324	1208	1449	1085	1359	1399	697	1062	1485	1016	1500	1179	1345	1566	856	565	811	996	1502	1594	1146	1196	1128	904	832	960	1548
ENSDARG00000006786	165	152	263	448	194	189	267	287	100	170	200	403	149	189	169	326	379	304	480	308	326	327	332	341	419	279	405	370	177	194	406	285	468	394	427	511	242	140	247	332	346	292	271	340	312	289	273	303	496
ENSDARG00000006791	199	147	254	361	243	200	235	295	130	243	237	284	166	242	195	312	299	277	337	232	278	241	282	272	293	204	314	264	215	231	275	209	295	236	210	303	168	103	179	206	246	272	254	301	215	183	193	195	314
ENSDARG00000006797	130	83	169	184	138	141	144	165	99	212	170	170	110	164	163	160	286	206	314	182	253	183	290	195	360	184	243	195	191	203	321	127	311	258	250	315	147	112	118	133	209	260	226	223	123	153	144	119	315
ENSDARG00000006812	962	778	1315	2053	1323	1085	1283	1693	1116	1260	1230	1546	792	1302	988	1415	1660	1307	1796	1492	1437	1390	1378	1307	1818	1276	1532	1573	1079	1110	1691	1205	1726	1456	1313	1588	858	653	828	1093	1547	1648	1262	1314	1171	999	863	942	1439
ENSDARG00000006818	279	187	514	977	382	1133	1044	453	313	340	175	1133	332	586	513	1493	473	407	809	555	673	539	718	459	844	662	660	740	258	275	1119	724	1652	1656	1238	1669	687	300	763	564	728	810	535	650	874	663	629	623	1011
ENSDARG00000006832	39	37	58	72	49	35	44	77	56	66	65	65	39	54	36	45	75	73	69	67	75	51	69	53	60	41	83	69	44	64	59	47	69	41	49	59	33	21	25	63	38	53	51	54	44	30	39	41	54
ENSDARG00000006837	1200	926	2521	3492	2117	1682	2204	2692	1142	1480	1497	2217	1293	2100	1547	2357	2319	1959	2553	1617	2026	2195	2250	1783	2372	1785	2370	2121	1146	1654	2472	1393	2197	2087	1874	2560	1252	823	1219	2459	2439	2618	1777	2065	1769	1476	1321	1501	2432
ENSDARG00000006840	51	32	61	157	90	88	178	167	44	32	32	227	78	131	100	183	215	128	252	138	144	195	130	202	171	155	196	199	37	42	150	135	176	237	115	272	180	67	193	385	146	146	124	119	198	161	157	170	206
ENSDARG00000006859	522	382	780	979	716	540	666	834	412	508	536	817	427	638	504	612	964	751	966	751	777	720	809	656	899	704	822	841	449	687	912	628	855	665	706	855	468	359	403	506	815	834	687	748	643	528	403	465	816
ENSDARG00000006862	212	130	310	452	238	264	325	350	220	267	276	385	176	245	179	383	400	327	395	301	324	305	351	322	383	293	368	385	209	194	384	280	335	336	218	328	215	159	223	250	391	385	289	312	318	250	232	258	401
ENSDARG00000006863	69	92	116	134	90	78	84	79	39	79	80	102	48	76	61	103	95	68	112	112	90	87	96	89	86	84	83	93	73	86	89	67	114	88	91	90	44	43	50	102	140	109	85	97	53	66	47	64	95
ENSDARG00000006865	89	70	102	178	100	103	87	87	34	61	80	182	66	99	94	95	248	148	217	183	152	144	137	118	175	164	207	170	82	78	163	117	102	130	81	109	86	59	103	53	105	98	146	111	115	97	94	89	150
ENSDARG00000006869	75	32	91	127	70	62	65	92	40	51	61	124	48	62	52	111	74	72	98	100	83	86	64	60	123	67	119	73	50	49	87	73	96	81	83	100	45	45	55	76	88	117	91	97	71	61	41	81	98
ENSDARG00000006877	43	39	65	97	57	40	79	100	27	28	43	92	42	57	54	97	74	64	114	66	71	68	69	66	114	59	78	74	44	42	85	60	100	78	58	115	52	34	52	68	81	82	61	63	70	56	68	74	114
ENSDARG00000006878	881	716	1273	1759	1023	765	939	1089	472	968	1198	1179	643	952	781	1089	1284	1208	1346	1038	1174	1081	1090	854	1264	978	1392	1199	1057	1107	1205	981	1086	784	808	1161	693	514	657	883	1011	1088	1078	1201	916	737	710	854	1240
ENSDARG00000006889	237	142	253	296	247	241	250	361	149	220	291	303	175	317	221	253	392	333	432	313	286	334	328	278	368	281	381	319	250	282	324	203	313	274	200	338	186	153	177	148	294	294	297	264	268	238	200	270	349
ENSDARG00000006892	46	53	65	68	69	30	49	48	29	60	65	58	23	42	46	42	80	58	86	50	83	48	55	30	50	51	63	72	41	48	83	45	57	61	56	61	27	26	36	48	61	62	57	64	48	29	30	44	45
ENSDARG00000006899	278	194	436	515	376	309	343	444	165	393	403	513	305	419	277	443	499	480	544	311	412	407	504	465	513	350	438	521	342	299	454	352	492	378	315	510	292	197	227	291	541	495	384	380	346	343	279	329	495
ENSDARG00000006900	388	201	454	751	446	524	725	697	279	389	357	944	397	501	416	715	998	578	1434	663	700	715	868	1005	1052	1154	1125	879	394	427	982	589	1206	881	746	1301	672	449	681	241	1187	1323	871	622	666	779	775	823	923
ENSDARG00000006901	92	58	112	334	177	173	192	271	51	100	101	236	118	160	136	156	206	159	259	188	270	288	288	187	281	190	222	229	99	92	227	202	120	144	138	118	144	108	126	139	115	108	124	144	183	153	131	162	156
ENSDARG00000006911	119	101	168	276	107	67	119	122	112	138	145	118	57	100	72	130	157	100	145	121	130	122	129	106	142	103	136	147	82	113	140	113	139	120	150	144	69	51	63	176	189	221	131	151	85	70	67	91	146
ENSDARG00000006915	98	63	161	205	148	129	179	188	67	137	128	223	81	156	93	204	195	154	267	163	210	210	198	180	208	143	165	184	98	120	221	146	195	180	142	251	148	86	116	122	153	147	154	181	179	131	139	145	256
ENSDARG00000006916	89	53	150	184	140	104	141	185	86	149	144	148	88	132	106	141	212	141	205	157	169	153	164	133	196	143	168	168	123	147	184	117	182	143	148	191	87	55	67	122	185	165	131	154	87	76	93	96	143
ENSDARG00000006921	2795	2422	4034	5603	3401	2653	3082	3937	2235	3789	3637	3844	2088	3209	2483	3397	4168	3479	4592	3364	3570	3500	3548	2784	4271	3216	4171	3762	2927	3402	4294	2868	3685	3224	3100	3793	2069	1522	1996	3376	3675	3559	3317	3679	2774	2275	2143	2295	3769
ENSDARG00000006923	232	232	390	415	330	217	241	314	147	295	330	289	162	195	203	264	326	288	358	292	304	265	279	210	308	226	363	276	272	307	314	219	275	196	210	278	127	137	151	180	245	243	241	270	188	177	177	172	249
ENSDARG00000006924	487	410	683	949	576	471	568	676	324	659	623	686	352	523	412	558	706	662	828	666	617	625	659	572	692	531	820	645	540	585	719	527	632	486	530	584	391	286	343	391	657	678	533	563	520	468	370	494	681
ENSDARG00000006939	49	28	68	93	46	64	107	37	20	76	30	96	35	54	62	103	50	44	65	65	69	60	58	42	95	49	50	58	48	44	86	46	146	100	107	165	41	21	40	59	58	66	70	73	39	32	47	40	71
ENSDARG00000006963	926	423	1408	1864	1387	1278	1574	2022	719	1039	1064	2012	1113	1518	976	1470	2475	1708	2544	1637	1810	1792	2174	1783	2270	1783	2098	2138	801	1326	2065	1432	1888	1835	1628	1879	1244	801	1026	721	1875	1995	1609	1525	1550	1243	1200	1231	2139
ENSDARG00000006978	56	42	88	99	96	69	85	97	56	83	82	72	50	80	46	92	87	58	123	96	82	80	96	87	112	76	102	95	81	74	125	66	83	97	95	77	44	43	44	58	286	410	69	87	58	72	61	67	117
ENSDARG00000006983	65	62	121	177	149	111	132	178	72	69	99	143	75	175	100	144	176	162	195	132	155	135	152	135	198	142	166	161	88	107	181	121	116	81	97	159	94	85	91	110	109	130	139	124	131	105	81	112	166
ENSDARG00000006990	113	75	158	220	241	197	237	356	190	196	131	219	171	192	140	170	277	236	316	199	217	239	256	191	274	207	247	250	118	160	261	149	254	165	172	196	151	93	123	129	219	225	182	191	154	173	137	152	222
ENSDARG00000007009	115	84	145	298	116	111	140	131	63	146	143	170	68	95	102	140	203	174	238	166	189	199	211	159	198	161	181	167	86	83	177	177	225	178	174	222	101	63	73	135	204	195	164	196	127	106	96	127	198
ENSDARG00000007025	56	33	72	144	75	85	94	121	40	53	53	95	51	88	56	93	103	81	118	95	87	79	101	85	104	84	120	91	50	61	83	66	77	66	60	59	66	43	61	74	88	96	79	85	86	98	65	84	107
ENSDARG00000007034	939	571	1382	2049	1149	976	1400	1682	677	936	952	1932	877	1254	891	1517	1846	1305	2017	1305	1549	1534	1751	1642	1765	1545	1728	1758	740	1015	1715	1362	1917	1539	1414	1880	1214	834	1138	1083	1804	2028	1477	1435	1708	1329	1251	1435	2156
ENSDARG00000007045	452	246	591	778	586	514	580	787	195	505	508	747	359	601	453	664	824	644	949	567	662	714	687	669	697	595	767	693	394	539	802	510	832	510	654	743	542	392	482	494	718	744	626	693	667	540	522	583	775
ENSDARG00000007065	111	73	192	315	143	156	218	227	106	131	118	261	129	202	147	229	337	230	323	245	257	249	252	223	358	239	290	280	111	146	251	211	282	305	262	337	173	106	130	181	274	298	233	212	196	173	162	163	343
ENSDARG00000007077	472	402	758	1150	623	483	654	721	335	645	668	722	351	549	418	686	755	615	842	741	576	650	766	824	811	544	684	794	528	504	833	581	850	707	777	757	496	399	427	962	1407	1615	618	623	590	564	464	551	831
ENSDARG00000007081	901	663	1453	2107	1111	1043	1246	1398	490	912	974	1555	779	1067	803	1290	1726	1242	1822	1274	1504	1482	1488	1311	1679	1263	1598	1601	766	1172	1668	1159	1691	1320	1432	1608	919	646	789	893	1571	1496	1324	1342	1131	947	914	985	1650
ENSDARG00000007092	358	259	646	1069	618	604	779	934	444	487	430	784	462	735	518	744	979	716	1028	727	796	853	826	744	966	681	877	882	363	554	902	682	914	750	700	786	485	298	423	522	896	892	689	746	643	517	552	545	924
ENSDARG00000007097	374	256	507	578	335	268	374	447	148	261	357	581	219	308	245	283	688	610	670	520	592	508	534	431	547	533	753	625	312	417	490	406	500	390	314	431	331	263	330	224	392	459	518	465	475	348	352	350	590
ENSDARG00000007098	746	646	1286	2066	1223	1045	1696	1793	662	743	860	2119	963	1260	953	1648	2035	1537	2347	1531	1485	1689	1842	1713	1966	1551	1827	1863	741	1060	1858	1287	1961	1743	1612	2351	1379	823	1286	1692	2197	2183	1419	1467	1846	1605	1288	1546	2078
ENSDARG00000007099	2848	1986	4565	6684	3635	3152	4232	4442	2809	3477	2937	5803	2810	3628	2995	4198	6608	5028	6643	4953	5359	4842	5262	4626	6512	4736	6096	5629	2350	3878	5640	4346	5677	4999	5141	5724	3036	2232	2760	3625	5373	5377	4559	4519	3956	3559	3140	3527	6063
ENSDARG00000007108	67	48	87	139	66	74	136	148	32	62	89	151	49	73	57	142	130	95	155	93	88	99	110	135	113	75	99	106	59	76	135	92	143	151	152	202	104	48	100	159	116	146	73	79	113	102	86	112	201
ENSDARG00000007125	195	148	265	362	199	229	256	331	115	217	236	269	155	245	169	280	324	224	308	251	211	261	259	237	283	226	294	245	194	216	314	240	298	246	252	319	185	116	183	218	251	298	232	252	248	182	175	204	284
ENSDARG00000007127	176	96	260	381	203	217	332	359	124	163	177	448	165	292	183	372	400	286	450	365	313	322	293	406	364	252	361	348	190	152	375	243	275	395	179	462	254	151	243	135	330	274	267	258	320	242	247	279	519
ENSDARG00000007129	120	83	174	257	161	167	187	224	74	134	122	253	132	186	124	210	317	233	297	218	216	230	264	181	306	228	304	287	125	105	274	198	221	152	208	238	129	94	147	131	201	189	199	236	195	185	141	172	253
ENSDARG00000007130	146	82	242	380	208	236	359	331	58	159	162	410	246	269	202	331	493	328	468	333	267	344	413	342	445	396	418	453	80	189	342	284	385	380	406	467	255	163	246	260	436	493	374	333	379	326	351	372	420
ENSDARG00000007135	664	461	1033	1653	963	826	1149	1304	361	622	720	1383	672	966	724	1226	1410	1103	1495	955	1067	1200	1229	1138	1307	1124	1344	1259	590	835	1343	1014	1320	976	1037	1310	861	587	756	858	1309	1415	1076	997	1129	992	854	963	1388
ENSDARG00000007136	258	237	370	382	218	211	196	272	174	306	286	340	173	203	154	199	338	272	398	305	319	266	321	247	339	271	357	315	231	243	312	240	301	218	281	298	171	143	184	222	366	355	319	278	271	205	218	226	360
ENSDARG00000007141	702	343	1058	1773	1310	1272	1810	2049	1124	738	656	2047	1074	1744	1132	1858	2277	1640	2634	1600	1773	1860	1900	1731	2428	1766	2166	2065	533	748	1828	1489	1664	2013	1155	1846	1243	824	1332	685	1810	2082	1510	1476	1847	1525	1379	1591	2184
ENSDARG00000007149	196	117	339	500	393	330	352	519	134	180	210	388	261	356	289	360	488	464	600	401	388	401	367	423	465	370	494	460	189	318	480	364	409	285	252	374	232	186	271	227	328	361	340	389	310	269	211	268	441
ENSDARG00000007169	121	95	206	332	151	165	191	211	144	150	164	218	139	216	148	270	246	177	277	213	216	215	255	210	236	179	252	216	113	173	238	175	248	237	184	230	125	94	126	220	238	203	162	174	155	132	141	136	234
ENSDARG00000007172	2480	2221	3645	5102	3134	2529	3256	4268	2227	4237	3586	3407	1996	3326	2361	3257	3763	3380	4306	3538	3476	3372	3619	3142	3897	2967	3820	3419	3553	3351	4367	2776	3930	3154	3234	4098	2120	1517	2128	2865	3905	3538	3071	3309	2781	2480	2147	2403	3756
ENSDARG00000007175	457	325	677	811	607	461	489	518	253	643	594	683	306	418	434	543	704	516	866	613	475	657	678	506	774	502	815	585	471	571	567	595	453	444	437	533	389	234	358	396	597	619	529	582	480	445	414	407	629
ENSDARG00000007179	989	761	1369	2087	1055	854	1029	1204	515	1001	1103	1321	648	940	812	1177	1341	1208	1519	1168	1175	1199	1158	1109	1346	1062	1308	1297	970	970	1355	1062	1281	1141	1030	1224	759	531	771	1162	1265	1298	1130	1159	1040	936	781	908	1358
ENSDARG00000007180	229	210	298	516	279	233	311	429	217	273	237	355	241	296	239	348	353	251	400	339	305	278	310	305	414	271	312	334	244	227	376	266	338	341	287	385	219	112	214	265	295	342	272	280	245	245	200	267	329
ENSDARG00000007181	148	116	238	424	193	148	198	236	141	132	182	213	115	170	148	249	272	209	318	233	248	229	173	191	336	210	245	223	140	151	255	162	273	311	201	299	124	83	145	148	229	260	186	258	191	173	133	161	273
ENSDARG00000007184	4594	3683	7127	9176	5839	4788	5645	6970	3638	6039	5638	6519	3653	5729	4249	5840	6961	5953	7520	5724	6280	6173	6177	5278	7362	5565	6950	6530	4516	6148	7700	4981	6607	5029	6097	6747	3688	2668	3331	6417	6941	6811	5754	6238	4873	4411	3909	4184	7043
ENSDARG00000007186	80	57	81	108	113	63	94	98	31	86	94	95	54	83	63	104	108	89	110	98	92	102	117	84	108	69	106	84	56	78	100	74	106	91	82	112	72	49	52	57	110	90	70	88	85	60	70	74	91
ENSDARG00000007195	51	40	70	81	53	38	48	45	40	45	43	45	24	44	32	25	66	46	71	66	57	41	48	29	39	41	74	42	59	68	71	34	68	27	47	61	27	18	31	45	49	52	47	40	34	34	22	34	72
ENSDARG00000007196	311	209	498	713	446	400	594	612	248	367	346	672	337	492	374	602	772	559	891	549	591	613	665	526	751	591	711	693	239	434	680	518	662	685	547	735	420	276	395	303	688	645	554	578	561	431	413	459	764
ENSDARG00000007198	426	253	517	746	559	417	572	723	265	509	483	589	396	547	420	558	735	585	837	564	541	630	675	579	690	536	634	646	410	481	658	445	565	592	548	661	404	268	374	442	593	608	552	553	498	473	370	456	710
ENSDARG00000007204	424	313	755	1169	680	621	717	965	533	595	557	924	463	725	507	827	933	813	1081	684	788	832	860	747	859	772	929	856	356	605	876	628	927	686	724	923	552	378	516	579	877	932	729	730	703	670	544	660	900
ENSDARG00000007207	73	46	113	162	102	108	104	131	27	81	82	122	64	99	61	89	150	101	167	123	117	145	145	126	118	112	128	114	46	62	101	90	155	104	131	152	85	63	60	75	133	180	119	110	97	95	68	76	159
ENSDARG00000007216	1683	936	2685	4046	2769	2558	3264	3613	1536	2468	2009	3612	2013	3197	2149	3245	4315	2998	4485	3240	3299	3300	3734	3207	4465	3173	3724	3771	1584	2439	4091	2863	3949	3813	3558	3889	2199	1453	1866	2807	3697	3816	2956	2807	2653	2329	2065	2256	3740
ENSDARG00000007217	149	118	228	310	199	169	201	196	155	253	244	327	117	185	137	191	242	191	258	153	194	252	281	178	258	263	267	230	155	195	276	202	234	246	304	243	171	83	101	185	293	318	248	249	231	152	131	182	340
ENSDARG00000007219	839	629	1355	1829	1444	1327	2285	2643	699	1019	1122	2140	1097	1773	1239	2236	1898	1446	2572	1564	1422	1944	1848	2340	1988	1403	1896	1688	908	911	1941	1286	2180	1906	1733	2392	1337	776	1270	1832	2007	1871	1296	1285	1956	1609	1369	1681	2214
ENSDARG00000007220	882	731	1629	1995	1376	1103	1095	1503	550	1171	1082	1418	800	1321	1012	1287	1574	1447	1633	1273	1314	1334	1380	969	1501	1233	1626	1398	888	1361	1611	1119	1482	1014	1260	1482	776	644	720	1490	1177	1192	1302	1430	1071	886	806	900	1478
ENSDARG00000007221	280	148	476	619	325	350	434	518	327	300	297	688	269	363	301	469	683	525	763	443	614	560	587	526	754	527	672	634	194	256	540	457	528	623	375	623	388	289	329	465	559	626	504	445	521	410	385	420	741
ENSDARG00000007231	852	675	1246	1449	965	736	897	1157	529	1023	1061	1132	631	920	739	1017	1286	1117	1385	1108	1111	1146	1146	935	1320	986	1340	1184	918	1024	1386	918	1333	994	1083	1252	714	483	619	1042	1297	1144	1034	1064	871	802	683	823	1267
ENSDARG00000007241	244	170	433	789	567	440	627	731	199	277	267	627	362	573	424	591	628	462	541	460	596	564	662	578	590	539	615	639	226	298	621	487	758	507	653	716	358	223	301	428	756	786	523	508	490	406	364	401	635
ENSDARG00000007244	96	74	124	220	96	100	150	197	76	85	121	158	102	133	117	192	197	174	237	146	161	160	153	176	216	147	168	181	118	93	180	157	194	164	131	237	104	71	125	153	169	154	121	203	159	142	109	164	213
ENSDARG00000007245	22	22	22	45	28	35	30	27	19	26	25	41	19	38	28	38	46	35	72	37	41	26	45	38	40	38	49	45	21	31	43	35	42	25	36	27	24	20	27	23	32	27	44	33	29	23	27	23	50
ENSDARG00000007247	20	21	42	60	44	40	36	46	14	33	32	33	27	33	23	33	68	47	59	45	40	38	54	29	51	36	35	41	23	35	44	38	55	33	30	43	37	21	27	34	34	45	47	40	40	24	24	26	53
ENSDARG00000007250	112	58	203	272	144	100	199	177	103	133	172	228	115	143	111	169	249	160	243	187	225	184	192	205	250	168	235	235	96	168	246	182	219	237	184	278	118	105	115	204	266	209	176	213	214	135	134	195	235
ENSDARG00000007257	237	158	416	691	385	341	513	596	98	221	248	613	277	379	331	568	605	518	707	410	473	533	574	514	560	486	599	557	210	312	570	408	538	442	461	621	393	247	369	395	564	625	500	478	508	426	402	468	652
ENSDARG00000007264	445	251	607	1091	859	838	979	1295	280	365	407	992	595	1020	751	947	1172	877	1228	851	824	886	986	868	1118	877	1046	1057	356	491	1020	725	968	829	705	940	554	414	584	595	865	983	775	763	659	631	533	625	922
ENSDARG00000007271	541	293	802	1270	825	738	974	1076	348	565	628	1027	563	867	601	958	1018	818	1138	762	908	897	971	729	1066	840	950	950	487	626	984	718	901	693	714	910	629	407	545	668	906	864	890	909	851	682	584	741	1098
ENSDARG00000007275	328	230	408	589	594	420	460	670	197	414	275	716	311	525	411	431	964	674	860	927	760	629	598	653	781	614	947	734	289	591	632	549	400	411	189	413	362	277	366	42	478	495	676	560	447	389	337	369	719
ENSDARG00000007277	51	45	62	139	74	76	92	110	31	76	101	104	51	77	79	93	107	61	77	85	81	88	99	91	133	54	108	85	63	57	72	66	115	85	148	114	54	28	44	108	102	84	80	91	65	50	61	55	81
ENSDARG00000007278	772	610	1083	1278	927	833	885	1201	551	908	965	1098	639	992	771	1040	1230	1072	1358	921	1069	988	1103	892	1218	926	1344	1105	820	897	1263	851	1096	901	865	1116	658	511	592	697	1104	1287	1071	924	932	773	724	771	1287
ENSDARG00000007279	174	80	238	430	225	246	407	437	107	156	174	442	207	264	234	377	487	353	534	340	343	365	396	422	480	286	408	407	147	234	469	294	448	466	373	512	305	168	284	295	474	430	306	288	376	363	302	316	528
ENSDARG00000007285	122	45	186	262	199	201	250	315	130	96	106	272	146	269	166	243	320	224	388	222	255	246	282	213	335	237	286	292	93	154	220	199	246	283	208	265	169	128	167	144	277	270	214	187	210	195	171	229	255
ENSDARG00000007289	73	25	119	168	121	72	108	92	93	94	94	155	67	80	64	105	120	91	146	92	78	89	105	95	152	83	102	112	90	74	116	72	124	135	106	110	65	52	59	128	236	306	89	115	87	78	60	71	154
ENSDARG00000007294	1599	781	2174	4508	2522	2380	3134	3463	1288	1307	1624	4532	2099	2991	2416	3731	5487	3527	5796	3720	3863	3850	4195	3907	5283	3869	4647	4701	1342	1784	3895	3488	4072	3762	2785	4224	2306	1502	2133	1339	4046	4440	3238	3105	2958	2664	2476	2580	4544
ENSDARG00000007302	59	39	79	131	63	38	67	78	38	50	62	86	43	58	35	78	108	64	102	72	75	71	74	52	114	49	82	64	40	55	74	70	70	94	61	77	45	33	44	50	83	105	48	98	59	56	43	60	96
ENSDARG00000007315	871	570	1392	1796	1260	1078	1298	1628	849	1162	1105	1632	849	1311	1011	1388	1864	1393	1900	1295	1330	1408	1627	1387	1779	1316	1695	1582	760	1182	1640	1293	1411	1463	1158	1506	900	700	845	792	1333	1501	1296	1264	1259	1087	915	1042	1431
ENSDARG00000007320	6383	5071	11079	19010	11029	11910	13829	18669	3950	7131	6871	15585	8419	14102	10568	15142	17105	12777	18678	12693	13767	15328	15721	14390	17200	12604	16211	15299	6907	9152	17151	12024	16348	15393	13611	18899	9689	6055	9570	12118	15365	16102	12104	13542	12544	10621	9826	10772	15711
ENSDARG00000007323	254	162	372	594	277	302	452	493	129	240	234	679	253	346	273	500	480	436	641	454	495	536	516	550	586	387	512	505	205	190	536	425	543	592	405	741	430	267	368	460	553	588	393	366	537	513	427	488	809
ENSDARG00000007329	33	26	59	121	54	45	70	56	29	79	69	52	38	63	53	81	64	60	68	70	64	69	59	47	79	41	73	64	47	41	55	63	108	60	84	72	38	27	31	102	79	65	46	76	43	41	38	41	53
ENSDARG00000007347	352	163	486	814	492	496	753	778	127	299	319	673	311	612	384	568	760	542	910	469	487	642	603	632	650	514	607	674	349	446	824	581	675	621	567	891	447	265	410	308	706	644	481	474	564	516	452	473	666
ENSDARG00000007359	92	57	171	209	135	119	175	191	89	101	108	208	114	154	119	181	234	158	232	155	166	211	173	174	167	148	170	193	88	120	177	151	205	180	180	200	124	75	125	129	177	192	160	146	189	128	127	137	181
ENSDARG00000007362	220	142	358	587	222	225	335	281	124	172	189	434	168	207	189	384	412	293	499	314	362	395	371	429	410	273	382	398	204	199	429	302	499	447	376	593	254	170	258	318	406	425	285	319	300	266	258	266	515
ENSDARG00000007369	995	783	1373	1820	1171	941	1127	1388	670	1192	1248	1386	736	1063	867	1261	1559	1272	1766	1208	1257	1247	1306	1018	1588	1195	1563	1363	1081	1221	1445	1035	1496	1186	1188	1443	856	610	812	1114	1260	1355	1270	1372	1125	994	826	1071	1605
ENSDARG00000007370	1528	1067	1473	2667	1389	1130	2502	2285	1086	2296	1576	2998	1090	1516	1175	2347	2136	1559	3351	2141	1582	2042	2000	2079	2796	1582	1895	2806	2067	1452	2936	1541	2063	2596	1631	2823	2015	1187	2113	564	2513	2593	1641	1971	2863	2305	2139	2257	3358
ENSDARG00000007377	2116	1085	2491	3360	2739	2302	3819	3902	2389	2646	2448	3875	2367	3356	1719	3051	5331	3127	5194	3567	3404	3777	5066	3977	5339	3656	3565	4378	2372	2753	5425	2678	3353	3975	3097	4742	2133	1473	1978	1884	4205	3929	2802	2707	2911	2709	2371	2573	5070
ENSDARG00000007383	253	290	845	682	655	517	805	626	837	691	671	892	391	657	478	895	836	704	1140	942	650	742	782	918	1142	634	772	872	762	683	1291	728	1178	1260	1162	1419	652	360	550	1142	1351	1158	585	768	733	663	544	648	857
ENSDARG00000007385	2265	1407	3716	6458	4028	3778	5002	5653	2773	2741	2347	6098	3097	4715	3392	4992	6873	4800	7509	4796	5134	5580	6123	5238	7103	5299	6066	6178	1937	2645	5789	4499	5750	5751	4962	5633	3532	2348	3248	3374	5890	6555	4711	4827	4536	3890	3465	4039	6322
ENSDARG00000007387	345	309	593	780	345	317	367	429	197	426	446	614	248	337	294	418	625	474	650	499	490	592	560	450	625	470	575	624	294	392	603	497	605	506	492	647	346	264	316	390	575	575	485	547	475	456	337	411	656
ENSDARG00000007396	75	50	76	170	76	60	91	85	58	45	61	155	53	67	49	88	105	82	159	78	59	79	113	132	119	77	75	98	46	47	105	81	97	111	97	126	82	35	41	78	115	90	65	63	108	83	69	82	117
ENSDARG00000007398	286	262	463	564	414	328	426	542	312	491	416	483	258	427	304	392	444	359	542	436	393	413	367	415	561	360	433	448	370	388	586	338	566	443	381	478	282	189	272	440	491	436	327	353	362	327	302	321	403
ENSDARG00000007405	393	262	624	935	648	553	664	786	324	433	447	824	420	671	480	713	892	662	982	643	714	775	780	740	906	647	784	788	314	494	775	608	783	734	651	801	485	355	464	461	819	867	641	636	608	533	516	533	833
ENSDARG00000007406	122	104	177	226	113	78	119	131	62	83	96	195	82	136	99	162	225	198	286	171	177	194	175	153	263	166	211	221	131	118	201	177	219	166	112	196	105	88	92	110	147	155	148	172	146	110	104	108	247
ENSDARG00000007409	36	26	59	85	28	23	46	46	21	30	41	73	17	25	24	37	66	36	62	73	43	41	49	30	81	61	42	60	34	33	47	44	52	66	31	61	32	18	28	28	50	40	44	47	35	28	16	35	57
ENSDARG00000007412	158	125	149	335	189	123	170	212	126	189	195	288	122	175	170	230	422	240	500	255	268	259	231	186	611	317	333	244	197	151	233	189	303	504	320	437	146	113	175	508	223	220	229	289	210	159	130	196	285
ENSDARG00000007413	1875	1201	2668	3081	2856	2213	2673	3518	1305	2264	2291	2710	1770	2918	1917	2583	3395	2791	3493	2591	2629	2801	2944	2467	2855	2518	2962	3059	1863	2743	3363	2066	2967	2133	2387	2861	1722	1330	1623	1737	2811	2941	2451	2402	2515	2000	1851	1978	3013
ENSDARG00000007425	44	31	56	109	43	46	40	70	34	66	51	79	34	47	48	55	54	55	80	57	59	63	78	43	82	46	67	65	50	30	65	61	74	79	60	67	39	21	49	46	56	67	48	72	60	44	43	50	70
ENSDARG00000007429	165	91	162	201	159	123	192	191	149	237	164	231	117	162	116	198	332	255	232	267	228	194	255	230	307	176	197	211	120	202	231	153	252	202	211	215	127	97	129	103	224	247	176	129	166	154	158	149	207
ENSDARG00000007430	325	235	479	628	552	418	512	679	155	378	350	541	319	583	388	419	670	559	685	465	475	524	543	423	568	532	638	545	306	484	572	422	490	387	437	566	303	235	288	329	506	468	466	553	433	377	311	372	527
ENSDARG00000007438	1169	740	1801	2267	1401	1344	1579	1922	1367	1387	1151	2133	1078	1558	1120	1681	2540	1918	2746	1849	1944	2009	2156	1826	2483	1861	2220	2244	1012	1558	2207	1730	2219	2145	1880	2191	1242	866	1120	1378	2069	2202	1831	1724	1659	1414	1201	1442	2199
ENSDARG00000007443	112	83	139	224	146	128	144	174	89	116	138	191	111	178	123	155	216	186	210	156	161	176	177	178	211	169	195	199	112	134	214	157	165	162	159	198	119	80	91	85	157	171	159	102	128	126	100	123	183
ENSDARG00000007444	127	81	193	229	158	135	164	203	116	199	166	196	119	131	113	139	197	157	234	158	160	174	195	131	158	143	182	206	128	142	203	111	175	135	143	165	112	106	127	146	191	234	164	196	179	120	125	150	253
ENSDARG00000007449	264	203	369	587	302	251	377	403	207	249	297	409	231	292	250	387	481	364	467	383	384	347	448	340	522	333	427	396	268	284	509	305	427	409	379	526	245	174	243	296	362	417	316	400	291	293	273	279	480
ENSDARG00000007461	1082	1001	1767	2336	1328	1101	1266	1635	722	1525	1531	1491	800	1262	1122	1478	1480	1401	1851	1390	1501	1522	1484	1193	1664	1251	1656	1402	1106	1384	1795	1211	1525	1190	1359	1624	855	680	878	1416	1628	1486	1274	1595	1164	1009	892	1052	1563
ENSDARG00000007477	92	36	125	218	112	89	115	138	66	77	80	151	60	122	93	134	182	127	193	99	153	106	113	109	184	115	152	134	67	62	144	97	153	117	66	132	64	48	101	88	148	147	116	137	84	106	72	83	149
ENSDARG00000007485	397	299	618	766	546	433	516	731	350	490	513	599	313	542	457	599	604	528	733	530	511	547	613	554	634	481	644	589	400	511	660	440	580	527	574	687	360	286	289	388	605	628	502	550	443	372	358	383	668
ENSDARG00000007490	36	18	49	72	47	34	47	68	23	35	39	61	37	49	45	66	78	65	78	59	50	55	74	56	63	32	61	91	36	39	76	49	57	50	62	61	20	19	31	38	80	74	49	47	40	37	45	45	68
ENSDARG00000007494	234	158	383	564	251	218	366	387	229	259	225	428	183	251	207	395	427	298	488	359	323	333	356	325	431	308	316	357	240	256	411	325	412	471	361	487	266	151	237	322	485	532	268	350	346	333	299	309	460
ENSDARG00000007496	339	238	572	905	542	474	610	783	404	464	433	670	340	518	349	619	605	501	777	554	515	619	513	571	541	470	626	594	289	414	603	510	535	540	514	624	323	200	312	577	608	616	426	549	499	409	360	486	614
ENSDARG00000007523	1635	1096	2160	3010	2197	1683	2002	2499	1427	2065	2040	2176	1266	1884	1458	2163	2332	1962	2529	1917	2096	2052	2220	1788	2461	1913	2379	2328	1799	1951	2556	1680	2289	1994	1786	2262	1292	1061	1393	1435	2062	2144	1991	2248	1927	1542	1422	1661	2410
ENSDARG00000007526	501	207	763	1388	911	870	1190	1404	440	432	396	1424	723	1136	892	1369	1544	1133	1809	1182	1213	1243	1380	1223	1585	1195	1385	1484	336	546	1300	1085	1343	1459	958	1359	840	607	850	631	1226	1345	1061	999	1076	940	827	926	1453
ENSDARG00000007531	76	36	129	216	134	107	170	193	58	101	83	190	76	129	86	153	187	137	221	142	172	149	206	158	176	139	141	171	75	94	163	123	191	195	212	194	99	65	101	167	222	204	135	148	138	115	116	130	210
ENSDARG00000007560	227	155	336	528	294	245	396	464	205	203	268	459	242	337	232	445	457	342	555	343	385	433	401	428	488	367	430	412	242	265	498	368	360	350	290	434	304	167	287	306	417	441	337	378	325	286	267	281	500
ENSDARG00000007566	488	382	699	1203	595	556	723	861	273	481	523	838	380	627	458	804	888	649	907	621	705	839	800	733	866	693	919	779	474	516	881	627	869	686	699	948	536	344	498	617	799	817	713	709	680	561	528	588	842
ENSDARG00000007597	58	36	87	142	75	75	77	123	31	68	65	110	60	95	68	72	103	81	104	78	75	97	95	99	93	74	88	97	57	67	107	75	107	96	91	108	63	43	56	73	136	126	88	78	87	75	72	75	85
ENSDARG00000007601	178	128	287	414	211	131	169	194	97	210	226	256	109	163	129	204	227	196	269	202	177	228	209	178	292	187	263	246	191	171	276	184	185	191	152	223	111	98	147	147	277	224	194	223	189	167	110	166	252
ENSDARG00000007603	168	105	263	433	239	285	397	380	74	192	270	352	175	326	218	429	387	270	435	336	326	331	341	385	381	252	356	389	168	171	335	278	397	405	287	520	256	155	250	418	384	414	267	276	319	267	289	332	458
ENSDARG00000007614	83	48	80	130	114	75	63	108	79	93	98	83	61	106	78	93	107	104	100	115	84	84	112	70	130	97	117	92	81	75	91	73	73	110	70	100	45	48	62	78	96	80	85	89	75	53	57	69	86
ENSDARG00000007624	122	56	201	292	145	146	196	216	41	90	128	291	129	154	120	210	290	222	292	199	184	222	216	170	244	233	256	245	119	147	233	182	210	204	192	274	189	100	162	233	234	227	216	232	189	204	146	183	301
ENSDARG00000007630	113	61	180	299	234	178	202	287	162	160	153	253	152	201	147	248	323	240	336	212	195	244	222	242	277	242	238	250	103	163	230	164	242	229	171	252	138	94	143	129	231	216	158	214	159	178	170	148	207
ENSDARG00000007639	553	369	626	807	605	502	578	772	233	589	569	783	395	504	379	596	821	608	848	693	643	770	768	679	719	631	794	793	511	707	965	579	808	547	753	779	437	364	455	510	799	834	627	765	648	511	505	531	801
ENSDARG00000007641	65	28	102	129	106	99	86	141	74	87	107	106	67	104	98	91	99	120	113	58	101	92	97	74	133	81	84	104	58	82	139	48	98	157	88	118	55	38	52	119	117	121	66	94	78	86	65	76	102
ENSDARG00000007654	63	44	142	239	172	152	149	207	68	104	85	189	93	146	116	172	223	178	220	164	175	179	162	158	230	150	196	177	82	156	217	133	189	143	144	184	114	82	111	128	119	129	137	148	131	123	105	117	201
ENSDARG00000007657	71	52	110	175	76	81	121	95	73	108	90	152	61	80	71	117	132	142	167	122	148	126	145	113	155	93	146	135	68	77	152	103	127	143	105	123	71	57	84	87	130	132	106	97	90	92	77	98	182
ENSDARG00000007663	112	115	180	252	159	131	151	183	89	160	159	214	95	139	114	170	226	182	229	188	210	167	188	158	197	157	241	180	104	162	195	157	221	179	163	205	109	90	130	86	171	194	214	214	151	104	111	119	216
ENSDARG00000007671	104	63	163	240	158	161	195	168	72	90	120	171	93	169	122	167	174	186	250	281	177	146	174	182	268	181	169	274	98	87	170	113	327	288	276	275	144	80	155	206	307	286	257	282	155	203	144	174	270
ENSDARG00000007678	932	770	1462	1654	973	712	936	1131	688	830	1054	1318	627	976	728	830	1341	1278	1478	1197	1101	1124	1069	817	1423	1135	1435	1349	965	1112	1489	1069	1133	1031	1083	1236	707	571	685	789	957	1041	1026	961	892	728	618	745	1314
ENSDARG00000007682	169	93	232	382	252	224	288	336	98	137	147	343	127	235	187	323	401	300	461	265	302	358	376	320	459	251	352	398	104	110	403	315	465	413	372	483	253	127	238	364	413	429	278	315	364	269	231	280	292
ENSDARG00000007691	288	182	444	706	383	359	479	581	240	324	391	559	298	459	349	530	620	468	685	479	495	530	522	472	617	423	581	559	325	309	574	392	590	502	433	608	351	194	303	429	515	609	414	467	456	404	360	402	595
ENSDARG00000007693	207	144	307	504	378	318	443	555	151	213	270	466	239	421	228	460	441	356	480	373	341	398	437	443	441	325	423	436	189	303	424	323	402	407	330	521	259	195	250	386	439	419	327	333	360	297	300	297	484
ENSDARG00000007697	207	49	401	504	453	461	520	828	180	123	185	802	446	649	416	442	778	729	905	510	623	433	530	526	436	584	855	656	171	302	464	417	355	341	216	560	408	246	450	111	553	645	657	501	742	464	477	513	810
ENSDARG00000007708	967	723	1768	2751	1563	1649	1880	2415	1101	1395	1093	2135	1056	1653	1344	1969	1803	1537	2308	1550	1782	1916	1958	1696	1860	1564	1941	1856	897	1104	2224	1278	2431	1892	2417	2739	1454	918	1298	3202	2474	2473	1667	2104	1926	1550	1417	1739	2183
ENSDARG00000007709	45	52	57	117	53	38	61	60	41	71	60	76	44	41	45	63	93	73	102	85	54	59	70	76	73	66	75	67	60	51	69	52	105	68	49	71	45	30	46	33	108	103	86	81	57	41	49	34	65
ENSDARG00000007711	117	75	162	228	179	162	181	251	93	121	127	229	126	187	158	204	231	170	251	167	177	180	208	213	226	157	196	198	120	128	218	157	246	202	175	232	165	89	115	125	203	206	142	189	191	195	163	175	239
ENSDARG00000007720	184	95	298	391	182	174	211	245	162	193	166	372	134	177	174	232	404	281	374	296	260	314	333	295	367	247	343	359	131	216	346	229	316	309	291	322	223	143	177	165	298	348	285	296	229	196	210	265	377
ENSDARG00000007722	101	69	109	216	97	106	94	136	101	108	107	138	69	116	73	119	139	110	169	121	128	118	102	115	217	109	138	134	106	104	169	99	117	138	100	130	62	39	66	120	129	135	126	115	91	87	76	101	125
ENSDARG00000007723	304	245	499	714	370	311	419	423	263	404	375	527	280	381	313	450	482	390	522	397	437	440	490	411	495	409	494	445	343	358	491	408	572	472	444	568	286	198	300	409	490	500	387	429	409	346	281	323	509
ENSDARG00000007727	188	142	288	448	246	238	284	347	116	208	178	308	173	266	207	322	250	209	342	207	240	257	292	253	274	211	281	277	204	258	301	220	345	281	253	372	174	123	192	271	250	261	216	232	249	201	156	191	267
ENSDARG00000007734	73	61	83	155	90	67	83	103	44	65	94	92	60	70	47	91	82	89	119	87	105	94	75	98	122	76	103	82	64	55	69	86	77	91	59	102	56	30	68	67	67	108	78	87	69	69	43	73	103
ENSDARG00000007737	200	164	278	485	279	247	306	380	175	281	274	367	200	300	221	337	388	333	440	346	315	362	339	343	425	299	413	353	220	250	381	277	421	363	304	431	235	160	245	293	360	365	319	328	271	236	217	234	330
ENSDARG00000007739	341	211	563	855	608	590	1253	1201	432	451	610	2001	479	912	638	1811	1358	824	2105	1012	996	1215	1137	2486	1612	862	1791	1238	469	361	1229	423	1189	1588	808	2163	1157	507	1283	1093	1107	1125	682	481	1342	1422	1199	1371	2057
ENSDARG00000007744	680	405	923	1384	1066	988	1202	1560	1015	1037	775	1248	747	994	796	1038	1462	1152	1634	1166	1186	1225	1453	1025	1659	1226	1266	1429	543	757	1384	1075	1526	1264	1276	1314	837	569	762	798	1747	1846	1173	1289	1071	968	850	932	1541
ENSDARG00000007745	702	356	1070	2141	1429	1513	1917	2292	804	766	643	2279	1150	1888	1265	2127	2690	1669	2654	1907	1824	1952	2128	2048	2466	1777	2195	2216	566	902	2070	1593	2142	2564	1569	2426	1443	920	1372	1042	1858	2009	1611	1463	1769	1504	1358	1468	2317
ENSDARG00000007755	169	93	314	381	307	271	353	408	165	213	200	412	217	347	247	380	495	388	531	354	382	397	446	374	506	359	444	468	168	263	396	360	357	400	320	411	279	175	226	226	390	472	344	337	343	287	286	318	409
ENSDARG00000007760	97	59	135	200	89	96	150	166	42	98	107	239	67	103	78	140	156	120	157	153	162	134	143	177	165	99	128	172	113	90	192	99	200	205	120	212	131	64	99	124	199	168	117	100	171	133	122	147	211
ENSDARG00000007764	318	195	374	461	254	184	232	267	226	295	354	350	173	194	197	239	409	302	421	355	406	294	299	293	398	286	355	373	232	286	393	269	367	432	301	424	192	150	195	242	392	356	342	352	269	248	189	256	403
ENSDARG00000007774	726	572	992	1670	691	606	711	748	437	807	778	1035	478	594	580	778	1038	820	1157	974	954	915	947	793	1175	818	1027	989	650	729	1061	834	1167	936	1051	1158	557	345	501	807	1159	1198	949	1091	758	639	569	578	1125
ENSDARG00000007786	494	320	717	1119	496	429	626	622	551	625	572	995	369	494	394	707	930	719	1062	727	895	780	778	842	1019	717	879	894	443	514	845	687	1066	1031	813	1068	546	325	508	656	1065	1023	750	682	675	613	529	575	1088
ENSDARG00000007788	20	23	56	84	50	35	53	49	22	44	60	43	25	44	26	42	44	52	55	50	45	46	45	34	56	48	50	57	24	28	50	39	66	45	51	50	35	20	39	35	43	57	37	47	29	30	24	22	66
ENSDARG00000007791	1602	931	2736	4488	2782	2712	3580	4222	1726	1760	1759	4112	2245	3471	2413	3952	4928	3503	5285	3527	3646	3969	4253	3950	4929	3477	4403	4243	1511	2253	4295	3358	4135	4477	3211	4469	2231	1523	2096	2071	4258	4254	3241	3030	3126	2777	2442	2691	4483
ENSDARG00000007795	221	195	262	461	182	93	843	922	129	87	156	867	200	290	167	1322	218	178	1015	342	140	331	307	894	365	154	170	441	273	108	973	276	412	1299	333	1134	678	207	768	1421	894	715	150	227	989	705	715	703	885
ENSDARG00000007804	207	149	325	492	342	319	433	525	267	235	231	390	265	376	261	402	455	329	550	297	336	405	428	418	462	396	426	429	185	215	488	301	433	397	349	468	272	135	261	342	401	358	294	320	337	278	232	275	469
ENSDARG00000007808	74	53	109	176	101	69	95	102	55	106	121	146	63	85	82	92	130	140	196	116	125	148	127	124	167	95	149	102	85	116	117	105	158	139	126	164	61	52	74	132	190	140	107	115	100	68	85	102	130
ENSDARG00000007812	750	495	1045	1456	1064	898	1150	1531	491	749	777	1164	744	1195	831	1335	1354	1041	1421	1032	990	1136	1313	1093	1321	1030	1306	1216	779	964	1456	945	1253	1005	982	1294	770	566	775	843	1059	1066	1003	1076	1019	815	754	882	1243
ENSDARG00000007813	170	125	205	377	201	180	208	251	131	214	233	233	128	186	138	185	261	223	304	257	231	221	252	196	295	184	260	258	212	216	293	171	269	199	229	262	135	117	153	271	236	260	213	205	197	186	162	149	235
ENSDARG00000007818	214	155	346	443	255	208	325	392	107	179	213	425	208	245	187	372	302	277	448	245	246	305	322	329	320	232	271	342	166	239	422	276	342	348	252	460	281	156	282	361	357	395	253	277	406	347	306	335	449
ENSDARG00000007823	46	30	71	60	54	32	50	39	23	86	55	77	42	49	28	41	89	59	96	102	83	45	58	104	113	48	85	123	29	34	106	37	100	71	171	107	51	18	36	602	61	75	83	92	44	47	47	48	78
ENSDARG00000007824	217	191	302	409	252	200	227	231	133	233	199	256	120	190	152	221	286	237	334	205	232	217	219	166	304	224	300	260	193	249	276	182	225	177	207	206	127	137	163	1171	219	270	216	249	160	190	148	171	272
ENSDARG00000007825	87	67	175	260	152	146	215	233	49	103	127	262	107	207	124	273	261	175	278	211	165	206	202	285	219	167	198	217	88	108	196	163	203	244	214	291	143	90	147	199	219	258	182	164	168	169	137	171	269
ENSDARG00000007836	1835	865	1845	4213	2166	1773	9260	9964	1932	1436	1539	9661	2351	4698	3185	10027	2384	1973	6286	5618	2134	3932	4223	8710	3389	2098	2210	3608	4484	1215	7706	3352	6429	12964	2860	14780	8044	3131	8213	3099	8053	7089	1976	2506	12486	10204	8465	10372	13570
ENSDARG00000007863	675	446	1179	1578	855	900	1075	1310	493	731	767	1365	654	1010	730	1119	1397	1060	1542	1006	1206	1188	1320	1170	1287	1094	1310	1330	589	893	1303	959	1341	1061	1192	1400	840	471	769	647	1327	1365	1087	1080	1115	938	870	925	1323
ENSDARG00000007867	379	226	595	859	335	343	477	522	184	328	424	750	249	391	316	635	759	559	811	558	610	593	602	635	793	559	708	648	340	349	691	543	732	685	467	810	447	278	385	551	635	706	595	572	600	523	452	556	810
ENSDARG00000007869	452	292	644	911	679	487	622	742	442	635	560	848	488	643	513	689	945	769	1065	776	742	774	887	731	982	747	896	1007	466	496	963	663	739	753	738	805	500	349	398	799	769	900	793	874	676	516	487	520	1011
ENSDARG00000007886	190	187	291	370	269	196	270	315	128	237	229	362	204	237	181	250	415	300	460	302	305	348	355	304	356	291	373	396	171	246	364	281	366	324	289	396	208	141	184	232	327	324	277	297	256	236	189	224	347
ENSDARG00000007891	228	154	339	797	287	335	383	470	191	381	348	484	271	322	342	435	424	312	477	421	442	488	549	494	499	385	470	463	237	209	430	369	676	526	548	537	232	180	236	491	510	508	394	421	294	263	254	266	442
ENSDARG00000007892	56	54	91	129	94	74	96	103	41	75	67	153	54	80	60	84	132	98	147	116	107	107	113	122	129	84	131	127	50	81	129	84	167	122	128	140	79	59	52	75	109	131	91	93	73	70	55	68	134
ENSDARG00000007901	309	150	523	805	572	429	591	835	332	387	360	721	412	561	381	597	754	651	797	547	516	704	648	532	727	589	703	757	242	320	700	399	563	474	486	544	519	310	451	364	629	700	538	577	685	499	480	637	600
ENSDARG00000007912	154	118	173	176	152	138	133	162	91	156	157	183	85	103	121	146	206	122	205	176	174	205	183	161	194	161	187	192	116	107	168	129	130	141	96	115	93	86	111	114	170	154	156	168	139	148	105	123	157
ENSDARG00000007916	133	108	172	276	172	143	207	213	101	148	163	214	109	176	135	173	220	169	286	199	227	191	209	212	306	193	243	225	143	129	256	157	249	207	195	204	117	84	125	130	198	169	163	192	140	129	103	128	228
ENSDARG00000007918	320	203	474	807	592	434	637	708	452	682	462	623	353	553	396	618	835	525	818	612	606	597	686	595	837	590	739	693	352	483	697	482	682	730	623	662	382	292	329	487	775	799	624	567	452	435	373	460	664
ENSDARG00000007923	411	300	629	882	482	411	655	691	257	416	419	847	383	504	366	611	836	657	887	691	718	682	766	804	868	619	790	852	361	526	831	630	927	754	796	913	483	329	400	569	785	894	641	656	629	513	490	553	899
ENSDARG00000007941	70	40	118	191	114	83	76	132	47	71	77	116	64	111	64	113	115	97	108	100	107	95	108	88	93	72	107	94	54	78	115	94	124	97	113	122	71	38	53	69	101	109	89	117	66	70	53	69	106
ENSDARG00000007943	432	288	622	807	432	401	479	528	463	530	516	607	286	420	313	537	650	514	720	529	577	575	607	527	751	504	612	623	342	428	624	462	665	635	664	693	385	265	316	492	723	737	499	555	473	415	357	360	689
ENSDARG00000007944	85	53	104	143	106	74	100	98	38	84	89	121	61	99	64	90	141	142	169	106	108	80	112	79	141	93	118	115	76	82	110	69	101	79	75	84	58	51	61	44	81	103	113	95	74	72	78	64	92
ENSDARG00000007955	1701	962	2243	3632	3037	2529	3393	3695	1881	2260	1816	3481	2121	3537	2368	3454	4422	2997	4680	3217	3146	3530	3585	3165	4315	3322	3835	3841	1638	2229	3843	2948	3391	3544	2935	3257	1917	1358	1882	6564	3388	3542	2997	2925	2684	2255	2032	2285	3501
ENSDARG00000007959	368	225	541	926	498	562	604	706	302	364	350	857	393	581	433	718	910	635	1036	701	748	757	755	685	978	755	859	841	313	381	798	655	786	909	675	929	490	317	446	429	857	857	678	695	649	547	501	550	834
ENSDARG00000007960	4825	2227	8376	10343	8067	6956	9602	13125	3929	4527	4655	12701	6106	8443	6242	9716	12519	9448	14341	7838	9025	10194	12130	9584	10970	9999	11539	11067	3092	5288	10167	7036	10703	9677	8302	10414	9456	5977	8185	6176	11079	11987	9774	9175	13258	10498	9320	11579	13572
ENSDARG00000007971	193	131	336	489	198	202	256	259	88	163	173	398	183	220	185	296	377	296	453	282	313	330	340	297	346	276	363	371	163	264	391	272	398	339	325	400	180	152	205	215	339	371	277	316	266	231	225	247	423
ENSDARG00000007976	454	485	775	1098	515	400	461	579	289	663	667	661	295	371	363	487	636	602	766	536	597	600	643	496	736	486	638	596	583	515	695	520	654	490	539	642	397	270	361	473	695	671	639	620	493	411	385	481	723
ENSDARG00000007982	369	202	443	622	602	502	485	738	184	302	400	572	367	578	403	572	740	612	803	503	523	555	565	493	622	521	688	620	381	495	616	403	465	371	281	462	372	286	353	228	389	482	497	540	450	355	332	380	590
ENSDARG00000007989	114	34	206	374	177	207	327	309	52	71	80	449	173	222	169	361	397	288	404	255	320	320	327	364	386	299	357	364	67	138	276	260	297	398	292	447	271	155	232	244	383	397	305	283	338	275	268	308	402
ENSDARG00000007996	1419	1019	1998	2730	1593	1372	1648	1984	815	1383	1585	2103	1050	1679	1248	1773	2463	2140	2630	1929	1954	2012	2172	1788	2332	1942	2408	2268	1410	1813	2373	1759	2182	1748	1743	2280	1260	965	1239	1324	2157	2164	1861	2009	1851	1494	1349	1500	2394
ENSDARG00000008014	72	59	108	181	77	77	80	130	68	71	84	123	44	83	59	115	103	74	126	69	97	83	89	101	135	66	92	95	65	78	106	93	117	112	53	106	80	50	70	98	92	121	48	71	73	58	46	71	102
ENSDARG00000008020	87	52	137	203	150	103	113	151	67	90	85	191	98	125	104	145	163	151	187	123	165	149	148	133	168	133	193	151	49	79	156	128	191	172	133	201	102	76	113	126	165	187	149	169	151	123	109	110	205
ENSDARG00000008022	521	423	788	998	706	618	675	833	428	754	771	814	457	691	498	719	864	714	918	677	717	689	764	612	880	652	841	769	502	735	829	661	826	657	642	746	497	344	405	483	711	753	684	776	602	511	487	551	853
ENSDARG00000008026	220	157	343	470	236	236	438	454	114	258	293	486	231	307	224	445	371	305	500	315	280	409	408	370	388	241	375	370	176	167	442	253	397	348	345	436	327	165	298	308	445	467	295	240	403	359	381	314	433
ENSDARG00000008030	523	341	610	1303	514	421	1069	1095	409	383	382	1276	354	614	434	1494	778	524	1171	896	509	792	753	1261	738	530	576	869	471	285	1135	737	1002	1941	891	2026	1069	471	983	761	1174	1306	462	564	1286	1010	888	1053	1559
ENSDARG00000008032	994	671	1621	2071	1439	1228	1750	1960	761	1190	1167	1699	988	1355	975	1553	1934	1315	1866	1209	1525	1611	1697	1433	1595	1355	1532	1576	869	1289	1790	1242	1721	1350	1434	1755	1077	766	913	1090	1823	1805	1355	1522	1437	1162	1036	1253	1858
ENSDARG00000008034	937	669	1213	1611	1132	841	949	1346	357	823	1073	1255	646	1025	876	1032	1391	1229	1521	1144	1219	1170	1227	994	1326	1101	1428	1272	1030	1064	1284	994	1123	938	931	1226	752	524	665	880	1187	1190	1033	1198	1075	806	810	860	1340
ENSDARG00000008049	288	222	839	1950	562	506	522	664	317	248	299	801	327	511	655	928	765	685	1011	647	730	767	611	551	977	586	864	669	329	475	651	640	682	1047	466	866	331	260	500	546	553	563	479	664	558	479	396	511	776
ENSDARG00000008068	76	49	149	279	141	123	192	146	129	108	66	245	115	124	123	182	253	146	272	181	179	202	212	198	248	162	202	198	61	111	201	166	209	282	209	254	133	104	102	169	228	209	151	204	172	138	124	151	239
ENSDARG00000008097	375	225	566	980	633	595	809	991	559	449	390	872	528	787	542	899	890	711	980	665	718	747	771	716	850	723	844	881	296	441	820	549	791	730	599	801	483	337	499	460	742	720	703	672	692	585	489	587	856
ENSDARG00000008100	38	34	56	64	50	29	56	56	35	100	48	58	29	51	36	42	57	55	67	65	65	46	69	63	71	44	62	51	45	48	78	51	65	39	87	112	32	28	33	449	50	68	65	60	43	38	36	45	65
ENSDARG00000008105	216	124	295	414	249	245	323	320	136	226	209	364	192	284	227	264	455	362	471	299	320	335	381	326	411	329	405	386	179	269	385	310	377	339	330	367	178	159	202	207	325	350	319	317	275	251	220	246	388
ENSDARG00000008107	320	217	469	846	520	384	543	595	258	343	396	567	289	508	368	515	534	434	622	493	452	543	575	582	622	414	513	562	306	358	548	450	613	523	491	666	372	224	300	628	657	626	432	454	435	391	335	401	566
ENSDARG00000008119	138	87	221	332	175	193	206	276	74	149	162	204	150	214	161	267	222	212	268	197	195	267	242	209	239	201	245	229	126	175	267	184	207	245	172	253	120	104	137	242	228	264	179	206	197	175	144	179	237
ENSDARG00000008127	210	153	281	303	302	232	270	295	127	345	246	256	231	286	201	393	297	237	419	283	273	283	292	256	264	285	278	275	315	302	409	244	327	330	284	339	145	162	148	56	329	329	277	311	226	219	194	200	246
ENSDARG00000008131	198	162	302	434	312	254	307	350	153	220	218	379	205	282	214	302	331	338	433	287	309	311	341	277	363	261	350	318	210	217	342	216	328	265	314	377	224	143	191	310	296	331	327	282	260	232	215	245	366
ENSDARG00000008140	73	68	84	132	80	67	87	117	62	86	90	100	44	75	67	59	104	66	92	101	101	102	97	36	93	76	112	84	52	101	95	64	104	97	65	113	66	34	52	19	100	75	102	123	83	62	49	62	85
ENSDARG00000008141	635	440	1064	1416	910	814	986	1173	409	830	789	1093	619	870	707	1007	1147	985	1289	904	994	1124	1090	921	1203	829	1173	1067	597	913	1224	877	1184	910	992	1168	614	491	610	713	889	842	899	1034	839	735	654	687	1245
ENSDARG00000008142	416	308	535	875	494	463	520	620	286	407	390	725	334	519	389	590	744	613	871	595	682	621	784	689	872	574	744	747	368	458	791	635	752	776	599	756	437	278	355	472	703	765	631	598	548	437	427	455	756
ENSDARG00000008153	1058	827	1854	2536	1127	993	1192	1234	629	1122	1234	1735	771	1079	889	1327	1852	1643	2033	1557	1660	1622	1625	1252	1864	1379	1806	1647	965	1280	1776	1402	1846	1539	1629	1873	1029	741	919	2153	1770	1779	1474	1504	1269	1066	1084	1057	1906
ENSDARG00000008155	418	264	543	952	463	386	477	618	359	477	367	825	310	436	359	546	886	616	868	565	702	739	741	596	837	607	767	740	350	464	757	600	659	705	588	683	410	237	349	489	589	640	493	575	459	408	355	378	641
ENSDARG00000008170	162	71	230	352	185	229	284	390	111	223	209	288	117	194	175	278	260	236	297	209	255	267	254	322	205	151	210	187	145	175	249	197	317	257	241	356	196	128	189	261	282	311	209	210	254	267	199	316	339
ENSDARG00000008174	78	58	119	147	77	65	91	139	24	72	84	163	60	92	85	109	119	102	124	58	104	133	100	81	142	88	109	129	56	70	136	80	125	141	100	142	79	54	64	139	108	110	96	132	100	94	66	86	132
ENSDARG00000008184	1433	1015	2032	2548	1569	1416	1694	2079	1004	2098	1937	2323	1089	1478	1107	1835	2216	1856	2559	1900	1977	2058	2060	1876	2236	1759	2188	2118	1444	1716	2426	1625	2526	1930	2171	2589	1426	960	1315	1954	2393	2499	1867	2002	1789	1478	1434	1634	2468
ENSDARG00000008186	27	25	36	43	29	15	26	31	17	26	38	30	23	31	24	41	40	27	41	31	34	30	31	28	34	26	45	32	23	21	29	49	27	33	27	36	26	11	29	28	36	40	19	16	25	16	21	21	37
ENSDARG00000008188	1804	1150	2820	3965	2683	2366	3036	3465	1382	2224	2198	3498	1856	2850	1969	3044	4105	3071	4261	2909	2935	3176	3466	2982	3484	3028	3519	3367	1554	2338	3474	2627	3806	3058	3137	3698	2253	1590	2083	2354	3538	3737	3062	3008	2992	2566	2179	2597	3590
ENSDARG00000008192	227	182	327	508	198	246	353	332	134	189	254	497	144	246	179	325	380	323	518	374	372	382	343	428	422	289	380	381	228	216	452	310	388	465	294	462	259	184	258	178	360	414	307	336	359	297	270	300	473
ENSDARG00000008200	243	167	408	758	322	326	418	450	121	239	293	468	200	334	256	516	460	370	627	378	407	514	430	483	522	318	482	416	230	237	492	342	521	555	450	608	305	189	334	362	435	491	345	413	485	391	284	350	627
ENSDARG00000008218	348	285	382	534	474	423	397	630	265	437	434	437	269	552	364	473	488	430	561	416	351	454	407	417	488	362	479	469	336	436	501	361	433	418	281	432	223	180	231	273	403	401	383	483	275	265	260	284	329
ENSDARG00000008224	721	486	1204	1891	1075	1103	1447	1631	563	855	850	1544	843	1290	970	1549	1712	1282	2016	1354	1474	1494	1534	1462	1773	1331	1623	1515	799	986	1770	1230	1612	1639	1244	1844	1009	595	943	828	1459	1596	1233	1217	1283	1174	1028	1131	1813
ENSDARG00000008235	217	102	249	406	275	188	307	310	190	277	223	314	174	255	186	288	326	250	414	256	298	315	314	297	434	293	344	339	190	225	395	262	326	318	215	330	201	136	168	247	324	312	285	280	257	214	192	224	354
ENSDARG00000008237	808	471	1228	2045	1315	1256	1609	1784	772	987	910	2085	1074	1388	988	1544	2376	1565	2481	1673	1798	1748	2088	1758	2365	1758	2046	2193	734	1012	2019	1653	1996	1831	1876	1984	1186	783	1200	2076	2295	2447	1860	1592	1689	1536	1197	1613	2098
ENSDARG00000008238	97	70	149	180	108	131	127	129	56	74	110	173	76	108	91	169	160	125	193	157	142	132	174	136	180	142	129	136	124	98	168	130	147	191	135	187	122	68	120	178	177	189	123	164	164	148	112	137	187
ENSDARG00000008239	81	81	155	183	99	69	83	108	88	179	132	111	55	90	78	122	129	116	137	114	114	125	113	90	156	113	142	116	117	125	145	89	136	135	156	145	61	28	79	142	149	141	88	124	75	76	64	73	110
ENSDARG00000008243	1656	954	2788	4773	3371	3069	3891	4499	1963	1779	1670	4649	2346	3582	2838	4337	5231	3591	5568	3712	3882	4000	4207	3787	5400	4094	4574	4772	1782	2164	4744	3463	4605	4078	3564	4379	2764	1840	2615	2651	4422	4729	3558	3603	3661	2950	2653	3043	4547
ENSDARG00000008247	693	463	1151	1427	1275	976	1126	1741	501	709	760	1122	736	1428	963	1349	1426	1265	1608	1086	1126	1054	1210	992	1299	1103	1468	1340	779	1031	1299	883	1105	975	819	1179	779	604	808	698	995	1104	1023	1030	991	922	849	909	1289
ENSDARG00000008249	44	24	50	58	46	37	43	56	17	47	61	41	26	47	33	40	60	53	77	46	58	38	51	40	57	37	63	65	51	53	66	39	54	42	36	37	16	25	30	25	46	47	48	61	33	35	26	20	68
ENSDARG00000008255	1883	1168	2704	3931	2134	1851	2415	2868	1169	1911	1995	3264	1563	2317	1769	2541	3331	2758	3711	2584	2958	2847	3050	2604	3339	2509	3128	3113	1552	2277	3359	2314	3024	2751	2697	3062	1859	1346	1689	2043	3127	3229	2542	2676	2543	2109	2008	2116	3393
ENSDARG00000008275	109	59	141	178	160	99	85	213	111	180	200	265	121	172	190	317	229	154	274	162	162	176	219	222	240	106	195	93	191	129	150	161	209	307	148	307	120	68	198	424	250	226	173	238	188	180	123	213	247
ENSDARG00000008278	885	593	1484	2072	1356	1146	1351	1680	713	951	1051	1648	915	1481	1132	1530	1745	1509	1952	1277	1481	1475	1470	1242	1815	1359	1747	1484	864	1182	1548	1092	1497	1412	1122	1580	901	685	926	757	1390	1361	1307	1455	1254	1105	947	965	1641
ENSDARG00000008279	143	112	232	391	237	222	260	363	144	177	195	296	173	227	202	305	318	303	371	280	261	261	312	278	301	226	297	314	172	179	306	206	289	227	226	301	172	162	198	268	269	314	249	268	283	234	226	231	336
ENSDARG00000008287	183	128	231	408	222	194	451	485	125	236	220	415	161	245	227	451	295	203	473	256	238	322	308	355	322	216	269	290	227	135	407	210	337	465	272	538	294	134	304	310	409	391	170	264	416	326	301	364	419
ENSDARG00000008292	1514	989	2510	4194	2807	2968	3601	4731	1028	1591	1460	3776	2150	3565	2296	3893	4128	3093	4681	2954	3175	3686	3915	3584	4017	3131	3693	3915	1408	1958	4145	2887	3880	3148	3614	4021	2410	1621	2380	4926	3848	3988	2808	3048	3197	2591	2358	2693	3695
ENSDARG00000008305	83	44	107	195	53	69	152	150	58	65	65	211	82	112	67	167	123	83	228	60	74	131	135	137	147	92	77	139	64	64	169	76	146	179	107	201	124	62	109	114	159	177	78	93	174	136	124	134	191
ENSDARG00000008310	681	444	952	1260	789	706	810	987	464	709	802	949	489	721	587	910	941	852	1046	833	847	806	841	739	903	682	945	876	586	737	1057	732	1129	918	851	1129	561	397	569	594	807	772	707	864	703	640	520	644	1021
ENSDARG00000008322	788	503	917	1242	833	627	848	1032	321	743	900	971	524	845	623	839	1007	833	1089	867	895	837	906	753	1035	762	948	935	768	820	1010	723	949	794	799	964	585	436	529	708	923	1035	765	872	745	638	581	662	971
ENSDARG00000008333	139	73	236	313	259	333	271	254	112	171	141	371	142	294	192	325	191	163	329	232	219	195	243	136	310	265	243	226	87	192	305	170	344	287	303	311	176	96	163	305	286	309	209	209	263	234	182	207	315
ENSDARG00000008336	107	72	166	244	156	117	138	195	112	175	164	201	98	141	110	142	189	145	233	153	170	178	161	163	185	143	185	179	113	114	177	121	189	148	151	190	123	83	92	134	151	185	136	162	174	121	115	124	195
ENSDARG00000008363	321	253	518	1091	410	329	498	579	101	265	327	786	246	316	418	765	631	420	1007	470	446	884	503	588	856	537	621	504	444	313	598	460	671	1202	446	1275	414	238	505	489	630	633	399	736	615	594	453	637	960
ENSDARG00000008370	1359	850	2001	2943	1601	1497	1789	2159	834	1451	1557	2752	1125	1609	1321	1974	2480	2053	2878	2005	2059	2304	2315	2151	2658	1912	2504	2378	1168	1647	2573	1895	2805	2204	2252	3043	1540	1050	1401	1987	2344	2190	1788	2025	1862	1664	1645	1738	2817
ENSDARG00000008372	780	558	1095	1502	930	851	907	1086	521	772	878	1078	565	795	668	976	1056	1004	1206	868	990	1018	1096	849	1225	844	1157	1057	826	875	1260	885	1136	891	902	1135	656	465	616	927	1197	1278	931	1012	888	738	676	726	1020
ENSDARG00000008377	2223	1533	3342	4698	2294	2010	2701	2908	1319	2437	2537	3715	1570	2124	1917	2913	3537	2770	4100	2933	3228	3291	3183	3011	3913	2648	3486	3339	2062	2605	3840	2622	3772	3159	3253	3971	2109	1481	1983	2669	3593	3669	2824	3052	2875	2410	2120	2372	3926
ENSDARG00000008380	623	300	955	1308	816	729	1057	1147	488	677	670	1085	592	829	670	944	1253	987	1221	886	949	1034	1053	865	1089	904	1049	978	528	657	951	760	1043	1010	794	1128	749	542	650	705	1007	1085	927	956	814	736	701	667	1196
ENSDARG00000008383	873	558	1175	1743	1200	1050	1676	1721	573	922	931	1777	804	1204	911	1720	1752	1305	2092	1334	1398	1596	1713	1654	1825	1304	1597	1678	821	868	1747	1331	1829	1819	1460	2082	1102	754	1149	1058	1634	1896	1265	1174	1480	1261	1152	1302	2009
ENSDARG00000008384	369	256	608	843	500	440	600	734	329	504	468	689	327	533	385	590	712	567	762	606	676	626	666	609	729	501	666	664	378	427	716	535	755	551	573	742	396	265	363	449	612	703	527	582	516	459	392	420	769
ENSDARG00000008388	419	255	652	974	438	392	574	663	179	284	396	728	347	465	405	658	741	595	880	478	570	697	694	636	778	596	674	700	376	345	714	625	710	657	586	766	483	290	487	908	650	681	569	528	614	526	506	541	829
ENSDARG00000008395	115	81	171	302	171	148	238	279	127	273	182	223	133	237	169	226	242	155	276	198	224	189	208	216	334	184	230	286	178	193	290	171	262	209	228	305	164	110	127	181	233	213	267	172	276	184	121	184	280
ENSDARG00000008396	67	35	107	155	91	79	89	102	52	72	91	107	54	67	53	101	129	107	120	85	98	119	105	113	102	98	126	100	54	77	123	90	114	87	92	132	78	61	61	67	100	113	105	102	86	92	56	76	116
ENSDARG00000008398	150	140	226	295	169	125	152	213	88	148	188	181	103	137	110	187	173	154	232	127	157	184	183	136	244	162	219	190	197	197	211	135	204	205	138	191	112	82	115	172	190	177	164	178	170	119	102	125	216
ENSDARG00000008403	359	196	382	630	304	277	1002	1019	199	337	369	927	278	367	291	706	261	269	784	733	303	467	417	1135	641	298	266	427	555	262	1013	407	935	1294	569	1362	766	405	889	497	928	613	314	411	992	924	861	944	1019
ENSDARG00000008407	406	409	876	1074	568	448	563	565	260	348	357	806	370	453	409	579	903	784	969	784	675	718	704	641	1065	663	841	876	384	476	935	667	852	712	733	812	436	291	385	674	710	758	667	737	510	472	358	442	783
ENSDARG00000008413	831	597	1453	2006	964	845	1058	1232	496	949	1043	1529	692	1011	824	1193	1604	1188	1751	1135	1340	1390	1288	1247	1660	1166	1532	1359	923	948	1506	1228	1402	1230	1074	1402	787	619	841	695	1530	1565	1201	1245	1140	998	871	1077	1632
ENSDARG00000008414	36	15	50	61	37	24	50	53	26	43	26	63	29	44	18	54	64	42	76	30	37	42	55	55	76	40	53	56	40	24	77	38	43	41	24	53	42	17	31	62	60	53	31	51	65	56	27	52	57
ENSDARG00000008433	1514	979	2429	4749	2759	2856	3066	3559	1386	1712	1400	4081	1783	2854	2439	3209	4615	3033	5022	3430	3744	3886	4189	3417	4673	3436	4401	4414	1131	1491	3866	3360	5580	3752	4885	4931	2351	1565	2129	2263	4476	4623	3575	3753	3087	2666	2315	2599	3846
ENSDARG00000008434	313	203	407	630	347	311	448	481	232	332	324	483	209	360	243	480	488	365	575	473	382	411	436	442	512	343	430	463	326	328	600	325	476	554	428	670	353	223	344	391	519	562	396	364	451	363	355	391	578
ENSDARG00000008439	94	50	103	133	78	72	101	93	38	144	112	114	59	79	71	89	141	105	157	124	102	89	135	93	154	103	120	127	100	105	148	103	131	114	101	118	68	51	50	85	132	143	118	114	57	67	70	69	146
ENSDARG00000008447	898	480	1360	1854	1345	1274	1742	2116	1060	1117	908	2189	1039	1483	1034	1505	2439	1670	2571	1644	1961	1892	2086	1794	2354	1844	2104	2176	664	876	2021	1472	1996	1729	1803	2011	1293	844	1138	1090	2110	2105	1613	1543	1600	1398	1310	1453	2251
ENSDARG00000008461	270	166	333	491	329	318	379	422	197	284	343	435	279	435	279	413	576	452	575	438	405	439	433	419	581	397	526	424	276	323	438	404	334	361	298	365	220	180	182	166	307	341	289	182	168	230	243	193	489
ENSDARG00000008472	59	28	72	117	72	55	64	90	60	74	67	99	43	63	51	78	116	94	122	109	110	95	104	77	132	78	116	106	59	83	97	92	114	89	82	106	66	46	62	63	93	109	73	98	67	63	52	71	112
ENSDARG00000008480	135	125	255	334	208	156	228	270	96	210	164	255	123	216	150	184	317	200	331	236	232	268	277	229	305	227	289	264	150	209	298	220	315	241	307	315	144	115	118	194	325	357	225	230	174	181	161	150	301
ENSDARG00000008485	271	231	411	541	315	242	302	393	188	271	316	349	173	387	223	325	416	425	472	339	379	296	404	283	385	320	456	363	239	316	405	300	355	271	258	321	212	132	208	247	303	348	303	362	280	229	210	237	360
ENSDARG00000008487	2656	2247	3516	6048	3886	3397	3789	4589	2177	3466	3587	4809	2413	3366	2951	3380	4843	3815	5274	4377	4038	4276	4579	3316	4980	3628	5231	4747	2840	2942	4872	3722	4510	3237	3728	3895	2415	1834	2510	2312	4075	4554	3964	4061	3348	2747	2357	2809	4077
ENSDARG00000008490	317	156	543	892	525	488	666	815	272	409	364	743	420	547	391	636	726	523	789	548	558	668	723	604	737	521	653	650	264	352	712	467	679	589	654	738	437	264	398	482	738	802	573	560	535	481	402	495	732
ENSDARG00000008494	133	51	199	416	125	163	576	553	80	79	75	624	175	226	187	690	113	155	438	348	112	202	193	634	304	214	160	319	135	98	559	257	362	660	182	906	456	172	481	756	447	345	157	154	629	482	529	464	708
ENSDARG00000008502	350	223	576	1137	481	537	674	850	448	539	432	888	430	651	569	793	960	624	987	687	700	826	799	770	964	707	833	857	337	483	901	658	743	682	833	943	474	240	446	926	875	859	558	647	574	565	475	571	767
ENSDARG00000008503	86	51	100	185	138	87	133	123	29	81	69	129	65	107	96	134	120	89	129	105	98	117	115	89	120	104	139	118	85	104	138	66	146	107	95	104	84	64	76	83	117	118	98	106	98	95	65	80	102
ENSDARG00000008540	188	139	321	379	240	187	215	284	84	211	222	297	128	212	169	213	304	298	322	259	244	220	238	209	287	242	341	214	170	236	298	207	246	182	234	245	170	105	147	122	215	221	251	237	256	161	171	145	311
ENSDARG00000008542	465	334	646	991	478	389	585	599	393	499	531	908	363	533	450	700	943	799	925	752	756	625	734	678	977	722	907	852	434	580	793	659	710	694	582	720	445	345	380	511	742	813	654	738	670	584	484	516	864
ENSDARG00000008548	144	89	206	303	157	181	185	218	75	145	183	250	117	215	130	239	241	199	297	201	204	231	231	287	250	197	249	228	115	156	254	195	308	190	236	330	158	111	187	232	265	287	176	192	216	218	172	207	270
ENSDARG00000008551	188	66	244	302	203	232	281	271	125	149	160	313	170	223	179	263	415	303	384	265	328	308	346	283	346	281	306	361	117	160	352	256	319	318	248	313	249	134	221	221	327	337	272	234	327	249	206	291	383
ENSDARG00000008560	118	80	153	256	204	183	227	221	58	167	176	204	139	199	162	233	222	212	264	187	197	186	184	194	266	175	251	217	152	132	210	157	252	184	173	202	150	88	161	181	199	207	172	205	181	148	154	142	218
ENSDARG00000008568	141	94	226	413	196	207	336	342	93	128	179	360	129	206	136	348	265	270	413	269	285	360	358	387	313	242	319	305	149	144	339	239	302	399	264	451	270	137	243	266	408	391	210	199	370	277	268	313	448
ENSDARG00000008573	243	186	338	416	397	289	400	480	324	436	369	407	238	392	254	374	451	363	527	354	368	375	420	380	433	321	470	381	256	283	450	297	375	376	318	339	224	181	235	276	370	423	310	362	323	292	259	261	410
ENSDARG00000008575	2548	1934	3055	3798	3078	2414	2675	3719	1887	3402	3109	2936	1897	2995	2199	2824	3507	2886	3816	2888	3085	2943	3285	2734	3629	2592	3645	3261	3108	2983	3757	2645	3009	2428	2252	2672	1657	1292	1586	2087	2889	3216	2833	3036	2251	2008	1883	1920	3122
ENSDARG00000008592	195	170	291	521	163	140	182	238	92	205	201	299	120	186	159	270	240	172	281	244	199	232	261	182	278	197	236	267	180	156	279	209	269	258	244	294	150	91	170	267	287	314	199	257	181	163	167	167	267
ENSDARG00000008593	1166	995	1585	2017	1508	1143	1404	1612	786	1627	1929	1656	839	1409	1010	1500	1763	1502	2006	1636	1595	1402	1524	1293	1811	1344	1672	1604	1426	1452	1580	1210	1477	1244	1159	1495	840	694	865	1060	1480	1672	1466	1523	1077	1058	965	974	1609
ENSDARG00000008623	200	132	267	464	236	227	322	330	120	198	187	387	175	258	200	278	443	339	452	309	358	318	306	323	393	319	376	390	159	262	376	303	386	371	318	439	246	135	210	244	377	369	259	293	300	258	214	280	466
ENSDARG00000008637	338	175	353	837	226	161	1257	1036	189	240	230	1279	249	426	393	1326	279	236	1025	560	226	688	673	1139	542	229	210	527	561	209	1083	427	690	1600	580	1841	917	300	1044	501	1134	999	230	328	1284	1026	984	967	1705
ENSDARG00000008639	252	264	359	620	330	246	312	367	222	402	374	453	266	329	242	363	445	353	568	415	375	365	370	354	502	294	424	446	286	286	463	318	434	399	372	481	199	172	233	358	422	449	402	385	349	280	232	277	459
ENSDARG00000008660	241	238	466	587	361	268	368	411	176	295	320	447	231	345	237	361	469	473	575	390	460	370	442	357	522	374	469	441	257	369	480	381	426	375	256	383	236	193	203	222	452	480	364	433	303	257	272	286	511
ENSDARG00000008662	149	109	186	267	205	184	235	269	126	171	166	225	141	191	160	194	220	215	284	186	208	272	219	170	231	191	206	222	134	177	242	180	256	226	234	277	124	97	124	280	236	238	191	243	173	163	152	155	255
ENSDARG00000008678	263	151	377	598	331	347	430	462	199	225	215	481	229	358	276	539	458	383	596	411	407	388	441	436	526	386	435	424	221	274	558	360	646	550	424	623	349	197	320	286	543	540	349	365	472	377	334	374	565
ENSDARG00000008697	982	602	1113	1519	818	674	1840	2073	479	736	908	2215	696	1140	710	1906	1200	920	2437	1452	902	1306	1536	1784	1495	835	1073	1507	1046	773	2025	1032	1706	2672	1233	2646	1705	845	1604	939	1872	1948	885	931	2034	1812	1544	1732	2487
ENSDARG00000008703	337	197	581	883	431	491	569	705	278	351	369	747	345	462	396	661	703	470	818	466	561	620	661	644	730	546	655	664	315	354	675	450	783	704	613	803	398	270	421	691	667	709	503	515	535	497	443	480	719
ENSDARG00000008706	550	274	942	1593	906	888	1267	1560	489	511	467	1382	724	1037	727	1312	1241	1040	1564	881	1124	1260	1338	1177	1377	1067	1323	1314	423	571	1387	953	1206	1142	958	1251	797	532	870	892	1132	1255	995	1011	1202	989	876	1051	1394
ENSDARG00000008720	222	152	339	355	272	203	248	301	145	274	274	328	187	257	198	238	357	340	371	301	307	310	342	266	341	271	376	344	193	318	375	243	307	239	238	284	188	150	134	228	251	266	291	318	262	223	177	210	342
ENSDARG00000008723	201	133	290	433	281	297	357	462	146	216	242	448	221	315	262	362	363	335	432	276	333	412	383	352	427	305	367	355	188	220	407	286	379	331	268	446	252	171	255	390	326	337	250	261	318	297	235	319	490
ENSDARG00000008727	267	210	444	491	335	273	448	376	246	341	397	423	201	407	254	415	501	386	646	459	372	365	395	317	483	427	480	474	317	341	493	351	459	439	457	555	260	191	302	870	412	440	405	532	361	327	268	330	439
ENSDARG00000008732	281	149	332	1039	395	511	604	850	188	281	210	1149	410	480	490	584	925	611	967	689	671	801	781	787	1148	729	998	1158	198	217	794	667	921	796	609	840	623	423	566	358	821	804	746	711	839	696	632	679	908
ENSDARG00000008735	226	141	365	678	358	358	581	593	156	190	185	644	304	439	327	657	623	443	768	578	486	575	512	706	709	427	532	581	226	284	706	444	693	714	486	892	479	290	477	545	596	625	368	389	549	467	434	441	885
ENSDARG00000008740	196	97	296	433	388	357	439	482	233	319	282	435	267	338	265	305	516	377	608	413	412	449	498	426	451	347	470	416	166	280	470	299	566	352	466	496	337	231	287	263	669	641	445	461	393	382	362	412	484
ENSDARG00000008748	783	411	1157	1719	831	775	1142	1067	304	649	730	1840	651	720	677	1215	1768	1155	1817	1244	1336	1408	1467	1477	1598	1192	1419	1592	622	826	1544	1268	1634	1330	1344	1813	1090	648	960	796	1598	1687	1231	1252	1373	1176	1029	1252	1887
ENSDARG00000008757	208	178	353	533	285	279	371	472	80	170	232	502	247	310	218	395	533	374	550	340	386	432	456	463	559	372	440	467	231	217	446	356	429	392	316	489	272	179	286	293	453	467	364	351	372	317	273	318	477
ENSDARG00000008765	99	59	145	244	159	145	203	233	90	106	96	302	133	156	125	194	295	172	292	192	208	212	256	240	264	195	218	251	77	134	268	172	284	231	220	276	182	107	138	177	271	283	212	170	217	173	185	178	265
ENSDARG00000008767	165	184	306	441	286	195	234	321	123	156	207	251	156	231	167	244	303	285	372	237	248	252	252	237	302	217	330	309	159	252	303	255	256	174	206	264	153	124	154	146	206	223	227	222	223	152	173	169	229
ENSDARG00000008772	416	307	611	1191	449	346	426	393	299	353	294	797	278	342	381	500	809	540	796	732	816	671	725	570	898	603	765	708	321	320	774	709	843	856	800	829	366	288	361	452	815	854	751	839	566	482	396	424	776
ENSDARG00000008784	709	632	1063	1282	849	668	907	912	413	1104	1132	948	515	850	649	780	975	828	1087	897	951	937	941	787	1075	773	1036	944	804	835	1072	747	996	652	767	856	606	461	567	642	1045	1122	860	1025	809	709	610	705	1008
ENSDARG00000008785	467	336	801	1630	961	942	1170	1264	667	549	493	1527	660	1038	823	1284	1658	1105	1806	1244	1375	1377	1304	1344	1630	1283	1467	1507	431	562	1349	1162	1559	1407	1139	1536	906	581	868	843	1430	1441	1133	1163	1037	951	833	945	1501
ENSDARG00000008790	19	21	24	41	36	32	30	34	24	40	23	36	13	37	35	37	47	33	66	36	45	46	39	26	55	40	37	40	25	24	31	39	35	44	36	40	24	21	23	25	42	34	27	39	37	18	15	27	41
ENSDARG00000008803	4122	2410	7292	9753	5856	4549	6249	7304	3383	3719	3928	9265	4179	5379	4438	6082	8864	7426	9843	6226	7682	7698	8237	6618	7978	6989	8092	7990	2888	4795	8183	5761	7330	5979	5639	7772	5198	3586	4742	3825	7630	8205	6911	6777	7178	5820	5249	5966	9449
ENSDARG00000008805	372	212	516	662	400	312	431	499	196	457	460	600	289	384	335	429	768	558	800	608	576	664	662	499	865	601	652	698	371	469	671	485	683	651	676	707	364	230	352	440	764	779	548	578	460	432	375	437	698
ENSDARG00000008808	101	76	187	304	176	149	251	260	92	131	104	244	138	197	148	298	234	173	299	193	216	220	203	279	210	164	213	221	104	127	260	184	239	252	177	286	156	70	145	188	189	201	154	162	197	158	134	157	259
ENSDARG00000008811	57	25	82	72	33	35	48	61	11	25	44	85	31	37	30	51	89	60	100	58	56	64	80	71	94	63	71	70	31	42	93	63	74	74	49	82	49	45	37	52	88	80	72	64	70	53	42	52	83
ENSDARG00000008816	241	120	319	575	301	292	472	530	192	227	280	533	223	393	286	598	439	349	667	416	388	442	433	564	539	316	431	506	244	203	580	359	555	695	406	678	388	209	361	579	594	634	301	384	478	420	386	422	678
ENSDARG00000008818	491	370	799	1069	588	489	594	694	300	539	606	853	424	576	449	688	842	674	971	695	734	728	808	629	912	642	845	770	494	638	853	648	838	663	799	900	477	335	461	646	863	874	656	751	633	532	508	538	815
ENSDARG00000008829	39	19	44	85	45	42	60	69	27	26	23	72	41	57	37	46	74	51	74	54	64	54	57	66	71	61	86	61	22	34	46	51	51	45	40	55	35	31	30	28	37	52	57	55	45	50	41	69	60
ENSDARG00000008832	231	135	295	490	213	183	504	509	189	217	202	578	178	322	222	532	280	262	575	459	250	337	391	546	425	246	291	394	280	187	599	295	415	700	326	865	462	227	498	211	511	490	228	286	550	490	473	484	727
ENSDARG00000008840	329	146	449	735	288	547	545	371	195	321	200	567	245	317	324	653	494	356	572	443	472	468	489	382	617	377	427	416	235	299	583	440	800	542	611	656	333	160	323	301	463	552	393	453	418	340	316	335	467
ENSDARG00000008852	110	56	186	256	149	84	158	202	74	182	130	157	90	150	127	155	220	150	260	207	198	148	213	159	291	192	227	227	90	141	192	187	148	133	154	175	132	71	77	242	166	180	151	161	147	125	114	92	179
ENSDARG00000008858	66	68	130	186	82	85	122	141	37	73	97	118	77	98	74	133	147	105	169	150	127	151	117	118	129	103	142	126	85	80	143	82	138	126	94	163	81	39	83	80	140	147	118	96	100	92	94	111	170
ENSDARG00000008859	206	118	253	376	246	147	216	300	145	224	203	226	134	205	168	303	243	169	251	220	191	212	221	203	269	211	217	229	139	156	279	193	266	249	223	289	193	94	166	328	265	231	155	215	184	184	161	210	321
ENSDARG00000008861	85	59	130	194	232	151	177	236	102	101	126	200	122	197	135	157	224	169	185	165	196	164	145	191	175	139	178	192	77	128	215	116	201	156	103	198	121	84	90	24	141	166	148	179	127	109	81	124	213
ENSDARG00000008867	453	314	685	1245	600	587	891	1016	344	512	491	1176	493	677	559	1041	1103	836	1300	863	875	984	1004	1042	1197	840	984	1089	454	396	1129	827	1113	1050	962	1318	689	422	657	996	1249	1325	853	835	1000	874	746	858	1358
ENSDARG00000008880	730	668	951	1821	1120	1098	1053	1295	605	946	1035	1412	682	1019	926	1058	1067	894	1288	1400	1178	1108	1107	1009	1337	1172	1190	1238	640	620	1356	905	1477	1034	992	1234	666	561	721	522	1405	1517	1360	1459	1059	915	797	917	1289
ENSDARG00000008884	243	162	390	703	191	198	260	240	136	263	225	377	164	189	202	284	415	281	429	294	348	378	401	283	510	263	375	388	215	237	403	299	507	425	468	546	207	113	176	370	454	428	341	379	259	226	220	239	440
ENSDARG00000008886	182	112	344	496	341	296	376	434	101	272	287	474	217	375	260	435	434	387	484	310	417	422	423	381	443	331	450	358	153	258	351	300	459	402	349	467	297	199	238	414	547	575	327	351	392	338	319	315	433
ENSDARG00000008890	45	17	68	123	50	56	93	73	13	40	51	108	52	50	44	81	87	81	84	63	65	83	68	77	83	63	95	78	57	55	103	86	88	86	53	94	52	45	51	64	105	86	68	79	76	56	47	62	125
ENSDARG00000008904	577	439	832	1080	623	518	597	747	257	612	663	682	337	515	449	645	666	594	691	550	594	605	649	517	678	523	720	628	517	588	755	491	676	523	493	648	371	294	404	633	574	656	547	673	546	458	405	454	703
ENSDARG00000008906	49	37	86	123	54	55	57	78	33	62	58	76	42	37	44	79	68	70	82	68	67	63	61	56	87	54	71	68	62	44	74	61	70	67	48	85	41	29	43	121	68	76	56	77	47	59	45	52	93
ENSDARG00000008920	32	19	57	92	72	69	77	120	39	42	34	83	57	85	51	89	106	86	124	69	62	83	84	72	102	73	106	115	24	43	82	45	89	119	55	88	67	43	82	56	92	105	72	83	92	94	61	78	110
ENSDARG00000008931	177	109	157	303	138	91	456	396	139	135	139	550	112	240	120	523	151	104	448	346	151	269	272	483	256	129	148	255	328	102	543	234	343	491	163	788	364	151	418	97	237	222	102	121	491	444	439	363	724
ENSDARG00000008936	184	93	274	396	254	231	350	333	147	154	147	516	192	241	211	396	480	371	542	347	416	360	422	397	466	311	443	455	122	206	426	349	464	517	385	538	337	169	289	341	439	515	347	319	422	377	364	331	551
ENSDARG00000008947	694	412	1174	1567	929	853	1082	1359	448	766	715	1460	676	852	692	1064	1381	1192	1676	1073	1224	1262	1433	1160	1432	1086	1331	1414	558	839	1350	1019	1311	1074	1152	1309	962	586	873	1037	1401	1445	1175	1126	1288	1023	913	1085	1737
ENSDARG00000008953	219	124	307	477	221	233	276	354	151	215	172	365	183	252	197	295	423	301	451	320	333	357	340	349	413	297	347	377	133	269	373	265	378	340	351	395	203	159	213	259	381	363	281	288	222	240	224	236	383
ENSDARG00000008966	1061	928	1544	1684	1042	847	965	1148	946	1410	1318	1287	684	938	747	891	1455	1168	1467	1256	1270	1194	1281	1036	1358	1095	1396	1303	1106	1300	1521	988	1532	1118	1314	1352	767	572	604	854	1387	1406	1206	1172	963	798	754	779	1354
ENSDARG00000008976	2769	2399	4494	6466	4034	3276	4120	4937	3152	5151	3983	4356	2475	3659	2777	3903	5061	3972	5364	4062	3975	4408	4956	3736	5322	3872	4754	4532	3122	4180	5143	3548	5074	3756	4902	4569	2544	1774	2123	3622	5378	5580	4070	4269	3220	2895	2521	2938	4691
ENSDARG00000008979	317	213	462	664	369	303	467	543	175	410	378	511	248	371	295	473	494	435	592	414	471	419	431	397	546	392	500	493	317	322	501	314	431	453	360	494	346	230	303	452	469	507	388	407	400	402	342	345	534
ENSDARG00000008982	740	497	1173	3445	1259	1618	1830	1943	752	481	399	3025	979	1399	1331	2049	3300	2121	3352	2511	2875	2801	2473	2260	3456	2392	3079	3002	547	670	2436	2220	2819	2447	2246	2647	1510	916	1476	1059	2603	3036	2535	2395	2009	1685	1297	1564	2881
ENSDARG00000008983	85	76	212	227	139	89	129	147	59	132	180	160	85	78	79	97	136	98	138	104	104	151	132	94	125	117	126	130	90	77	108	104	170	121	125	139	84	63	77	78	141	164	147	126	78	96	85	100	136
ENSDARG00000008986	422	252	558	755	517	402	593	594	351	461	468	643	384	511	393	565	640	526	721	445	622	573	551	404	671	453	535	565	326	498	597	442	614	523	556	675	381	249	328	564	619	560	466	542	437	336	363	334	688
ENSDARG00000009001	754	403	1088	1760	1089	1059	1741	2141	864	574	639	2289	964	1302	912	1795	1964	1541	2392	1257	1673	1793	1910	1935	1926	1419	1833	1966	511	703	1670	1371	1633	2036	1241	2066	1224	704	1224	1457	1974	2095	1291	1116	1703	1506	1482	1580	2269
ENSDARG00000009014	1739	1275	2678	3941	2660	2449	3072	3735	2139	2455	2004	3346	1999	2395	2087	3274	3466	2677	4052	2684	3258	3334	3654	3299	3435	2890	3405	3582	1791	1928	4055	2685	3382	2969	2708	3486	2353	1425	2293	3999	3415	3250	2673	2764	3197	2855	2383	2752	3702
ENSDARG00000009018	44	46	43	123	36	50	250	241	29	23	39	319	49	68	54	225	47	48	187	111	29	121	107	235	122	30	36	125	90	23	209	81	134	449	90	515	218	94	253	102	330	323	66	81	378	283	277	272	439
ENSDARG00000009021	327	222	461	1036	607	576	672	809	173	279	260	879	397	682	540	783	1115	772	1032	884	772	877	800	722	1102	791	963	926	261	252	846	735	898	850	678	926	443	340	479	417	844	891	833	812	584	512	442	494	756
ENSDARG00000009023	906	630	1275	1731	1157	1007	1286	1493	747	1087	1220	1356	759	1303	939	1304	1601	1271	1743	1252	1319	1424	1370	1201	1611	1260	1552	1443	961	1064	1603	1084	1436	1296	1227	1492	822	563	719	970	1419	1441	1177	1247	1109	884	799	903	1478
ENSDARG00000009026	2173	1620	3560	5659	2959	2478	2745	3281	1420	3263	2701	3640	1717	2494	2210	2838	3629	2899	3911	3884	3509	3630	3895	3007	4132	2889	3522	3559	2189	2541	3764	3280	4739	3721	4827	3938	2307	1445	1902	1864	3852	4059	3640	4096	2441	2234	2023	2267	3263
ENSDARG00000009031	1547	1303	2469	3284	1813	1499	1963	2337	1026	1927	2009	2345	1219	1730	1404	2181	2264	2005	2830	1884	1979	2130	2190	1872	2503	1799	2224	2174	1680	1820	2472	1587	2301	2029	1932	2442	1489	994	1308	1848	2386	2321	1962	2191	1936	1624	1419	1664	2480
ENSDARG00000009040	47	29	70	127	36	59	70	57	28	69	78	115	33	54	43	80	130	64	110	85	61	89	100	70	97	55	117	113	39	37	78	66	65	75	68	93	57	31	41	148	52	48	63	68	69	55	50	57	89
ENSDARG00000009046	83	50	106	111	71	54	74	95	35	118	121	90	42	93	61	80	150	98	140	121	100	84	101	100	126	93	123	90	87	69	99	77	129	98	77	96	56	45	51	67	105	102	107	131	84	70	53	85	96
ENSDARG00000009074	62	27	82	115	64	53	83	79	56	57	71	107	65	74	52	86	92	91	128	70	53	91	68	83	107	67	107	93	57	63	102	74	93	79	57	103	50	30	50	49	87	109	81	65	70	66	61	75	110
ENSDARG00000009106	363	254	628	1112	543	512	687	828	403	378	401	844	436	685	539	878	942	795	1078	739	838	745	817	736	993	695	940	945	394	504	909	597	894	969	676	956	504	348	535	768	780	930	673	673	665	578	583	601	973
ENSDARG00000009113	52	36	51	81	56	50	62	79	69	49	44	102	35	75	41	68	90	60	94	58	65	80	53	58	105	49	82	63	35	40	74	49	86	89	31	83	47	23	48	68	47	64	52	58	66	51	30	51	87
ENSDARG00000009133	524	368	880	1090	677	619	782	881	318	832	803	886	480	628	499	820	793	737	996	617	792	917	793	975	799	583	735	630	595	522	839	582	823	741	732	1106	520	293	463	794	956	947	576	544	721	651	530	693	984
ENSDARG00000009136	875	694	1556	2439	1433	1301	1486	1921	722	919	1002	1492	830	1582	1125	1668	1424	1285	1807	1203	1209	1458	1418	1349	1436	1169	1466	1351	887	1169	1697	1176	1503	1394	1189	1725	984	702	992	1869	1489	1559	1119	1240	1320	1113	972	1220	1525
ENSDARG00000009142	947	976	1640	1880	1142	1063	1055	1528	660	932	1267	1256	619	1167	621	1147	1393	1192	1532	1170	1217	1322	1058	1056	1354	1038	1371	1289	1076	971	1553	1003	1012	822	973	1194	748	661	677	1108	1323	1336	766	1133	955	799	720	878	1345
ENSDARG00000009169	261	195	458	645	271	277	404	436	175	298	294	547	213	291	248	394	601	426	656	455	500	510	442	465	579	430	529	502	253	412	558	422	589	454	502	593	296	191	278	295	545	558	475	436	406	326	332	326	580
ENSDARG00000009170	787	547	1352	1919	1257	1203	1386	1727	673	948	928	1584	796	1290	922	1363	1646	1354	1910	1292	1413	1499	1525	1361	1766	1291	1624	1583	729	1019	1544	1178	1606	1435	1383	1621	989	701	943	989	1558	1666	1232	1363	1282	1114	1052	1110	1650
ENSDARG00000009178	64	33	103	120	95	73	107	124	84	72	69	138	73	74	84	118	146	109	160	139	112	111	130	140	207	114	156	146	72	69	133	117	131	119	120	122	82	61	90	68	152	155	104	111	122	87	99	86	144
ENSDARG00000009194	852	606	1204	1892	1320	1200	1648	2080	767	1030	1067	1772	832	1311	1196	1716	1782	1346	2050	1340	1380	1722	1610	1756	1807	1354	1801	1590	805	872	1532	1081	1634	1299	1205	1713	1183	710	1140	1463	2008	2129	1351	1143	1638	1549	1275	1650	1838
ENSDARG00000009196	52	35	103	175	88	135	185	177	26	77	84	188	74	114	90	191	135	122	193	110	185	201	198	196	134	122	190	124	60	85	154	120	172	213	130	289	116	66	147	117	227	243	125	127	176	138	143	192	225
ENSDARG00000009208	67	70	115	181	73	76	131	128	60	76	101	166	37	91	67	149	135	108	163	106	133	163	114	136	161	105	171	136	83	60	118	94	148	170	99	218	98	63	96	138	126	127	114	113	142	135	84	115	193
ENSDARG00000009209	410	311	523	689	355	286	385	411	263	464	448	495	241	369	259	432	656	486	655	553	512	488	540	458	699	429	640	578	420	504	644	414	636	525	555	667	315	247	276	455	668	646	434	461	425	356	339	409	619
ENSDARG00000009212	6775	4259	11697	20150	12159	11556	14471	17567	4881	6174	6452	16608	8997	14457	11026	16039	19327	14112	20240	13866	14209	15745	15717	15061	18061	14029	16889	16918	6068	9578	17041	12408	17020	15737	13443	18932	9970	6436	9360	11396	14913	15742	12409	13841	12827	10941	9745	11095	16532
ENSDARG00000009214	345	328	545	851	391	359	462	478	243	370	393	641	271	368	308	506	656	512	776	466	544	538	536	574	690	487	588	619	364	402	656	426	712	628	591	805	360	244	329	477	644	647	455	500	501	430	331	391	715
ENSDARG00000009217	247	143	327	638	302	303	372	399	163	283	320	427	223	389	254	450	437	373	559	380	396	419	437	390	502	360	467	412	303	269	479	318	420	351	280	478	236	179	277	301	430	475	356	400	339	337	254	320	483
ENSDARG00000009218	50	26	44	79	50	48	84	60	30	53	57	65	38	61	41	53	100	53	74	67	73	59	58	71	88	73	73	82	55	49	80	55	69	65	56	76	48	37	30	57	51	78	72	62	61	45	57	51	81
ENSDARG00000009250	538	311	703	1386	772	765	1295	1348	512	422	402	1517	637	969	740	1449	1212	837	1810	1045	1022	1155	1143	1378	1381	961	1087	1159	440	444	1406	880	1214	1522	771	1554	959	513	902	623	1126	1244	866	840	1165	1014	832	957	1610
ENSDARG00000009252	28	15	51	98	44	24	51	51	19	24	34	66	36	53	38	71	62	37	68	47	40	49	58	52	59	38	51	39	28	26	58	28	75	63	53	83	45	11	40	47	52	41	29	44	41	33	37	45	66
ENSDARG00000009253	184	106	260	475	188	181	288	283	93	153	178	419	142	191	180	263	377	274	436	324	317	324	334	298	408	311	335	382	142	193	325	258	397	403	281	381	235	145	193	176	325	390	270	309	254	232	211	225	358
ENSDARG00000009262	77	42	136	191	152	106	149	184	45	88	117	175	100	137	123	180	212	202	339	224	145	179	172	179	210	206	245	250	144	136	182	192	162	135	158	229	111	104	164	127	164	171	121	106	136	126	112	141	193
ENSDARG00000009266	60	25	56	93	60	53	93	76	21	47	78	80	40	68	58	89	89	60	113	97	70	86	82	83	94	78	107	75	64	57	84	62	84	103	56	120	61	42	72	89	91	101	77	56	64	83	74	97	127
ENSDARG00000009267	39	16	51	85	34	39	101	95	24	21	38	107	36	54	49	89	104	63	111	77	63	90	77	90	93	61	91	94	29	30	85	61	82	103	76	118	72	51	81	39	97	98	78	68	91	60	79	71	114
ENSDARG00000009273	475	393	835	975	576	544	704	792	273	493	537	988	410	549	454	709	902	797	1022	780	794	744	770	676	845	683	861	850	466	619	882	612	926	667	685	952	554	390	567	541	937	960	733	782	744	651	598	619	1038
ENSDARG00000009280	380	195	415	705	556	514	574	677	430	413	314	713	348	589	509	568	1073	636	954	743	725	629	573	629	930	663	968	812	362	352	763	501	766	680	468	604	398	276	388	360	516	588	601	577	479	445	358	404	634
ENSDARG00000009281	65	35	129	154	137	99	93	138	51	68	82	122	76	115	76	108	139	126	173	108	129	98	130	96	132	96	151	129	53	85	134	114	110	107	75	96	66	57	64	80	87	77	99	122	77	59	67	70	123
ENSDARG00000009285	5946	4402	9957	17757	13193	12589	15412	21062	5495	6700	6328	14288	9201	16716	11728	16270	16329	11807	17623	12130	12299	14440	14171	13591	15468	12072	15308	14416	5842	8475	15958	11067	15008	14136	12094	16734	8376	5634	8158	10823	13282	13776	10942	11883	10998	9400	8595	9432	13649
ENSDARG00000009299	513	327	709	809	669	511	655	854	269	477	558	763	399	655	528	657	971	786	1033	745	713	775	730	651	810	758	899	840	563	657	851	621	854	609	547	821	515	408	476	332	743	731	717	818	656	558	473	560	881
ENSDARG00000009313	59	25	102	174	61	60	112	109	18	32	40	132	54	86	51	96	117	79	129	87	98	129	94	111	105	75	102	106	37	33	108	114	90	121	82	179	84	39	79	170	103	94	72	80	118	100	82	92	159
ENSDARG00000009315	568	306	868	1223	825	780	847	927	700	715	633	1046	571	856	584	955	1155	936	1255	907	1000	891	1031	794	1165	919	1097	1052	522	688	1030	774	1079	909	887	1053	651	414	582	605	915	998	874	913	838	685	614	648	1129
ENSDARG00000009336	496	366	762	1213	488	435	581	551	257	448	502	796	326	379	362	593	753	635	898	599	723	678	776	594	790	585	710	766	407	518	765	630	865	794	802	897	457	331	407	564	755	768	657	757	592	520	463	494	835
ENSDARG00000009341	479	367	604	1183	761	776	760	938	229	432	422	1225	511	735	644	841	1386	968	1541	1187	987	1014	1073	827	1292	916	1251	1404	467	424	1190	758	1118	751	749	902	713	492	710	205	1034	1262	1113	1080	909	774	682	804	974
ENSDARG00000009342	1519	1009	2158	3129	1774	1659	2115	2304	1145	1539	1651	2811	1334	1846	1426	2409	3057	2261	3380	2288	2381	2526	2680	2462	3098	2179	2634	2750	1284	1605	2732	2094	2869	2869	2271	3060	1641	1093	1475	1788	2842	2966	2235	2122	2138	1966	1719	1943	3036
ENSDARG00000009346	621	328	1137	1627	1209	1110	1583	1819	491	686	738	1897	929	1364	909	1400	2057	1442	2245	1417	1513	1675	1915	1607	1937	1664	1814	1939	604	908	1678	1363	1769	1497	1430	1811	1158	811	1046	849	1842	1908	1442	1334	1593	1272	1195	1286	1940
ENSDARG00000009350	222	151	299	525	239	310	498	508	127	188	212	576	253	284	215	568	454	361	634	358	395	355	435	517	470	334	407	413	196	193	537	334	513	587	376	679	458	222	417	388	552	586	318	336	576	451	465	452	742
ENSDARG00000009351	45	21	48	70	40	31	29	55	39	33	32	50	13	28	27	52	50	41	79	69	46	53	54	27	74	39	56	56	39	34	49	51	42	67	34	30	33	32	40	17	31	39	51	55	35	31	33	30	63
ENSDARG00000009387	1067	1011	1901	2931	1425	1172	1280	1567	766	1020	1193	1437	948	1405	1199	1666	1763	1723	2070	1244	1386	1432	1389	1044	1856	1443	1922	1507	1008	1458	1743	993	1452	1127	1234	1513	838	596	686	1299	1347	1402	1425	1540	1230	845	909	919	1450
ENSDARG00000009390	61	44	62	141	47	61	220	220	37	51	72	194	65	88	64	200	95	64	200	189	69	95	131	228	102	104	61	121	133	45	202	120	181	278	135	296	216	89	221	198	189	219	61	97	265	181	197	183	245
ENSDARG00000009401	404	342	639	1461	596	728	1055	1120	275	425	421	1085	604	584	539	1022	1038	731	1174	584	712	1012	1092	1002	1004	719	815	982	484	509	1346	808	1278	1078	980	1372	760	357	666	982	1296	1213	612	577	1090	747	739	818	1218
ENSDARG00000009418	523	393	639	1325	700	558	689	739	260	464	450	934	396	623	539	703	877	636	925	759	712	875	857	704	908	646	845	882	436	442	809	671	981	754	734	805	524	342	453	721	792	923	759	912	650	551	492	566	815
ENSDARG00000009436	280	181	443	790	425	374	475	614	198	318	336	516	309	506	338	566	576	444	677	424	490	493	504	435	537	413	558	532	255	334	541	424	502	471	384	580	332	204	308	401	557	524	415	485	443	412	319	383	534
ENSDARG00000009438	307	272	421	871	535	389	459	578	141	288	328	523	258	484	356	505	499	372	526	497	480	556	682	533	564	390	467	472	222	239	447	425	688	403	705	653	306	201	240	607	545	523	456	565	402	336	293	341	458
ENSDARG00000009447	1297	550	1994	4270	3271	2808	3281	4415	1530	1023	1048	3822	2247	3624	2715	3850	4725	3192	4935	3306	3604	3984	3899	3887	5012	3465	4323	4159	1021	1742	3903	3180	3739	4678	2602	4083	2002	1308	2074	1874	3485	3541	2734	2896	2599	2284	2041	2294	3674
ENSDARG00000009459	81	36	107	142	90	66	99	114	76	112	100	98	74	111	65	108	120	95	149	106	98	109	103	86	127	77	130	114	91	82	143	94	110	106	86	92	58	43	65	122	117	116	99	107	82	68	59	76	121
ENSDARG00000009472	39	18	61	84	44	49	72	82	17	46	60	73	41	72	45	83	99	72	98	69	67	71	65	72	79	60	73	76	46	53	58	52	86	65	53	77	56	40	53	56	70	104	69	82	71	55	56	57	92
ENSDARG00000009473	303	247	432	632	338	275	355	459	255	363	382	473	220	309	234	403	529	444	554	478	461	460	491	433	524	414	456	469	292	346	503	380	471	381	359	477	271	210	305	329	482	560	401	410	445	382	324	356	508
ENSDARG00000009480	430	379	676	941	574	472	561	691	631	601	543	831	386	544	464	623	861	722	910	693	699	685	733	583	825	633	822	758	408	545	736	582	788	711	558	797	469	327	397	486	706	793	630	689	643	522	447	526	747
ENSDARG00000009484	1480	895	2176	3189	1489	1331	1904	1929	583	1397	1674	2628	1154	1464	1273	2159	2531	1956	2962	2026	2284	2320	2314	2204	2727	1932	2446	2462	1329	1619	2669	2110	2869	2619	2284	3210	1576	998	1487	2479	2818	2929	2087	2185	2110	1843	1545	1871	2949
ENSDARG00000009488	50	19	94	137	79	86	116	150	44	78	100	119	73	91	63	121	114	96	142	91	87	109	122	139	130	82	123	120	47	48	121	69	111	119	100	120	81	62	84	166	99	126	78	95	94	115	80	83	153
ENSDARG00000009493	578	523	822	998	774	603	614	905	372	607	794	737	436	740	551	732	895	886	1036	787	803	743	774	644	861	686	967	826	601	660	838	609	650	564	517	675	471	393	488	424	655	728	744	770	656	497	445	521	836
ENSDARG00000009494	677	442	1187	1644	992	893	1132	1409	669	826	807	1478	791	1167	843	1238	1532	1241	1674	1136	1322	1321	1328	1088	1447	1171	1540	1389	687	1017	1385	1143	1362	1215	1100	1292	819	561	801	988	1334	1319	1093	1205	1098	1018	820	927	1483
ENSDARG00000009499	2057	1685	2746	3432	2614	1964	2294	2900	1509	2936	2855	2552	1497	2194	1687	2048	2724	2418	2977	2335	2476	2587	2662	2107	2599	2024	2846	2707	2338	2415	2989	2036	2570	1673	2017	2282	1519	1214	1543	1945	2477	2572	2274	2397	2070	1711	1609	1813	2643
ENSDARG00000009505	444	223	463	589	561	528	712	739	341	505	451	670	471	659	386	621	872	652	997	578	628	676	677	599	888	627	696	823	363	444	876	427	813	606	704	835	491	305	375	598	605	592	584	515	548	510	455	481	691
ENSDARG00000009524	407	320	607	1038	564	626	513	691	282	563	905	532	320	500	390	542	529	617	679	748	492	464	291	228	596	466	580	521	260	239	365	374	889	255	219	779	311	136	419	654	728	779	433	1034	691	339	285	330	304
ENSDARG00000009525	893	820	1188	1549	715	571	761	793	376	968	1190	1156	460	696	568	881	1178	1035	1244	999	1092	1068	1039	878	1151	944	1186	1142	941	1021	1190	923	1159	842	1012	1270	667	479	549	655	1054	1103	958	1083	822	747	656	723	1162
ENSDARG00000009534	737	509	1361	2237	1155	1115	1580	1895	557	780	902	1850	1009	1477	1043	1688	1966	1564	2285	1481	1476	1686	1741	1750	1990	1526	1810	1756	622	1090	1908	1394	2033	1762	1686	2209	1132	655	1005	1640	2155	2107	1306	1382	1517	1213	1086	1195	2080
ENSDARG00000009544	161	85	299	504	349	380	608	754	116	148	203	530	240	475	336	663	517	342	666	323	435	552	485	659	540	319	485	401	111	171	545	331	576	568	450	686	345	207	341	498	435	498	285	309	480	389	352	407	552
ENSDARG00000009549	6617	4978	9126	12939	8931	7836	9394	11723	3977	7813	7802	9831	5745	9681	6598	9677	11007	9130	12534	9858	9434	9593	10275	9130	11175	8608	10909	10456	6960	8500	12365	8508	10854	8277	8928	10573	6035	4643	5912	5910	10425	11014	8549	9018	8072	6766	6336	6962	10359
ENSDARG00000009550	39	30	64	121	58	57	129	157	25	32	69	152	51	94	75	146	109	60	162	67	76	124	99	165	103	68	98	127	47	41	108	52	123	118	70	202	83	45	104	130	109	83	61	38	102	107	108	108	149
ENSDARG00000009553	91	54	146	149	108	82	92	133	45	84	102	175	53	66	68	92	186	140	207	147	147	158	141	132	178	125	160	185	100	128	142	142	179	137	124	157	108	75	99	91	120	188	129	167	147	108	97	129	187
ENSDARG00000009557	234	135	321	442	277	226	290	336	214	263	276	395	218	313	196	299	420	346	480	387	412	358	358	295	446	341	428	407	231	314	362	277	315	330	293	331	194	134	150	195	356	357	304	318	284	249	206	213	389
ENSDARG00000009567	2288	1605	3068	5567	3178	2682	2906	3447	1564	2320	2190	3931	1791	2778	2470	3184	4227	2984	4202	3481	3492	3592	3576	2830	4428	3295	4367	3992	2013	2252	3923	3029	3851	3038	3129	3496	2238	1640	2169	1827	3612	3990	3612	3859	2933	2385	2212	2430	3552
ENSDARG00000009585	1583	1153	2059	2877	1801	1395	1768	2036	972	1713	1781	2471	1158	1522	1251	1973	2679	2126	2876	2279	2229	2211	2323	2097	2745	1988	2411	2366	1580	1687	2512	1827	2422	2108	2041	2447	1353	973	1385	1687	2514	2837	2033	2024	1849	1689	1484	1552	2519
ENSDARG00000009594	469	314	632	888	503	415	528	725	234	478	554	839	343	504	394	698	763	571	913	644	546	602	554	517	969	494	699	723	438	395	740	418	772	767	548	811	409	254	390	480	685	725	538	558	550	492	438	483	790
ENSDARG00000009607	362	304	592	839	375	342	452	482	262	402	403	569	307	375	352	497	628	534	852	563	570	566	597	524	633	520	553	641	319	520	699	473	608	595	501	660	362	251	327	452	610	638	487	598	444	362	347	413	684
ENSDARG00000009610	785	642	1194	1397	975	786	923	1163	519	938	1153	1075	594	915	763	968	1149	1121	1325	1032	1091	1006	1049	886	1090	944	1228	1093	897	1002	1184	855	1088	874	793	1134	598	493	648	672	977	1028	1025	1074	859	789	687	805	1199
ENSDARG00000009626	34	28	66	59	58	41	34	35	21	29	56	38	28	34	29	64	67	62	91	41	54	35	39	46	66	67	74	66	26	42	65	42	62	51	43	73	35	29	45	68	39	54	63	55	55	31	31	51	75
ENSDARG00000009629	577	531	1068	1394	545	449	586	657	295	530	632	930	352	505	382	654	804	750	945	785	772	759	783	753	853	664	797	890	544	771	970	681	1004	779	877	1131	526	360	491	879	1025	1013	708	866	687	646	559	629	999
ENSDARG00000009640	467	192	820	1641	1158	1206	1754	2115	408	413	449	1796	1028	1681	1126	1844	2096	1467	2327	1388	1529	1661	1811	1626	2048	1526	1900	1914	374	675	1539	1382	1651	1903	1007	1772	1167	709	1194	649	1589	1766	1345	1209	1540	1356	1159	1337	1977
ENSDARG00000009653	91	68	121	210	166	122	152	204	133	95	98	181	116	171	116	149	173	127	214	130	111	153	188	137	188	137	169	149	95	93	160	111	147	173	112	163	96	58	102	137	119	131	110	134	134	102	106	119	156
ENSDARG00000009657	147	74	259	390	202	164	223	305	117	150	168	285	130	239	148	290	260	230	342	267	252	296	274	226	318	243	292	355	161	161	272	235	283	268	201	298	181	115	164	284	265	269	211	248	200	178	186	207	312
ENSDARG00000009677	558	451	800	1101	592	518	578	756	302	692	792	794	405	552	443	630	857	752	925	742	742	722	728	623	882	642	822	785	715	647	854	630	878	730	679	733	462	343	522	628	719	655	645	737	655	553	449	558	847
ENSDARG00000009681	150	127	282	449	232	191	247	304	83	184	196	332	163	246	174	292	330	278	379	267	280	342	286	309	337	318	388	352	176	229	322	270	365	324	276	402	219	135	204	232	346	327	256	265	265	214	188	220	343
ENSDARG00000009685	110	54	160	185	79	72	88	92	63	86	112	130	70	66	96	104	142	110	197	110	130	119	127	103	158	123	132	149	98	93	118	129	113	161	88	153	78	59	60	99	131	149	111	126	134	111	84	104	159
ENSDARG00000009689	1298	996	1943	2559	1722	1358	1637	2071	829	1610	1672	1960	1076	1736	1215	1778	2016	1811	2342	1863	1888	1877	1904	1738	2178	1683	2073	1966	1480	1547	2184	1585	2074	1659	1591	1969	1201	832	1190	1586	1902	1959	1742	1749	1494	1289	1199	1327	2129
ENSDARG00000009693	1030	822	1742	2223	1248	1083	1219	1574	1275	1434	1329	1576	864	1273	1003	1272	1825	1557	2006	1431	1541	1596	1585	1331	1826	1388	1721	1651	1088	1505	1803	1401	1581	1452	1395	1685	899	667	867	1029	1685	1631	1453	1425	1238	1092	954	1032	1767
ENSDARG00000009724	1313	951	2157	3222	1905	1844	2518	2809	1230	1767	1683	3092	1402	2044	1629	3004	3289	2564	3968	2677	2702	2937	2927	2983	3440	2506	3249	2925	1375	1853	3216	2584	3126	3497	2385	3255	1823	1198	1804	2788	3282	3536	2387	2357	2517	2227	2171	2299	3349
ENSDARG00000009733	892	732	1169	1465	1277	930	1125	1522	666	1230	1335	1183	752	1143	880	1058	1307	1065	1488	1103	1123	1135	1298	951	1386	1019	1382	1216	1128	1016	1290	884	1210	935	849	1041	704	582	622	832	996	1047	1035	1221	993	791	760	795	1257
ENSDARG00000009735	1376	872	1808	2635	1902	1495	2142	2643	680	1573	1555	2305	1210	1764	1339	1921	2454	1970	2725	1903	1817	2168	2357	2045	2272	1960	2286	2286	1248	1442	2511	1603	2531	1550	2108	2290	1613	1075	1416	1322	2483	2499	2027	2038	2200	1756	1603	1870	2445
ENSDARG00000009738	43	29	40	88	42	31	46	63	32	41	37	74	36	51	24	53	71	64	70	69	50	57	41	48	47	62	66	60	68	57	68	51	63	51	53	80	50	36	55	42	78	72	60	76	58	46	52	54	77
ENSDARG00000009740	293	187	505	807	348	365	349	484	340	404	411	679	323	435	316	477	755	538	697	535	659	597	746	638	814	477	730	706	266	447	580	544	569	615	475	688	352	237	257	308	636	645	560	539	511	481	470	458	665
ENSDARG00000009743	29	30	56	116	57	43	60	69	23	36	46	70	44	74	46	77	54	59	72	76	76	62	73	65	71	60	56	73	28	45	61	54	98	73	75	86	32	25	32	86	95	100	68	63	50	50	35	37	62
ENSDARG00000009745	359	274	558	689	409	354	398	398	342	453	461	562	273	382	305	432	626	490	728	531	565	523	514	468	638	425	612	604	345	422	659	440	580	521	564	597	270	202	251	379	604	580	526	496	405	325	289	328	589
ENSDARG00000009748	66	37	89	120	77	73	84	82	43	91	77	111	60	68	52	100	104	89	134	84	105	99	89	83	115	97	111	104	51	60	99	84	94	93	86	105	55	43	55	67	107	100	107	101	71	74	77	70	102
ENSDARG00000009753	148	75	250	425	182	191	260	280	32	93	121	377	153	187	149	286	372	309	421	284	288	353	351	302	385	336	392	332	83	180	292	286	397	336	296	392	248	168	242	262	371	381	269	289	327	272	258	276	440
ENSDARG00000009754	1267	1034	1785	2406	1310	997	1168	1421	646	1798	1702	1657	798	1061	930	1390	1689	1526	1909	1437	1478	1515	1439	1214	1833	1296	1714	1582	1396	1389	1689	1203	1851	1413	1490	1867	986	732	960	1161	1633	1782	1439	1606	1263	1104	1002	1157	1756
ENSDARG00000009764	169	170	262	372	234	198	223	294	159	249	257	248	114	226	171	270	312	251	308	239	242	295	312	193	293	179	289	213	219	166	287	149	199	170	160	218	101	106	108	279	253	260	199	191	155	157	131	149	242
ENSDARG00000009771	206	91	350	588	250	240	273	259	136	161	195	379	147	223	208	374	386	387	469	314	358	357	333	323	443	342	409	344	187	210	367	353	316	357	231	411	193	161	214	222	314	331	263	326	238	244	207	233	387
ENSDARG00000009779	231	157	337	501	362	269	372	354	227	274	243	386	231	343	296	433	498	357	526	410	348	436	425	418	504	336	448	419	246	301	478	297	531	469	376	556	237	177	266	328	422	403	339	368	321	312	279	302	396
ENSDARG00000009783	195	139	220	315	210	177	259	287	121	203	218	333	159	223	203	290	331	227	366	276	274	248	242	258	362	296	329	300	190	196	355	231	311	322	216	351	174	107	208	219	292	335	232	263	270	168	187	194	328
ENSDARG00000009796	299	183	410	512	419	336	401	540	218	340	378	454	262	447	309	429	515	428	592	408	420	455	497	390	528	419	571	428	316	328	525	310	439	339	347	448	315	255	283	392	497	485	397	403	431	342	322	343	495
ENSDARG00000009806	99	44	133	194	159	144	151	196	91	119	106	166	105	161	91	153	242	147	200	173	175	165	226	144	223	165	199	189	68	104	180	139	221	246	210	254	135	69	68	113	263	308	181	165	158	117	133	138	195
ENSDARG00000009823	913	518	1395	1557	1049	905	1007	1475	329	724	982	1502	715	1232	957	1294	1635	1384	1757	1183	1276	1349	1228	1026	1428	1278	1630	1383	936	1154	1389	1015	1218	1003	798	1289	921	721	862	642	1118	1221	1256	1465	1211	969	869	1037	1565
ENSDARG00000009830	12544	9088	16989	26344	15552	14252	20328	22196	11746	16247	15725	22361	10584	16534	12707	20904	21051	16818	26240	18105	18406	21241	21145	20104	22972	15727	19347	20487	13231	14253	25276	16464	23892	22725	19208	24776	12913	8415	13085	18934	22796	23662	16533	18338	17145	15511	13654	15163	23729
ENSDARG00000009837	216	159	348	560	277	219	331	321	194	237	287	458	205	299	230	327	512	364	484	385	396	409	443	426	496	364	434	428	242	218	416	385	406	401	399	419	225	164	209	236	463	496	403	379	337	291	248	286	475
ENSDARG00000009839	274	215	453	658	519	413	403	598	109	244	297	356	258	416	342	448	425	383	484	325	368	399	385	347	392	354	496	351	282	499	533	305	455	303	306	431	245	214	284	259	367	363	326	421	398	299	298	286	492
ENSDARG00000009851	98	93	138	222	178	113	160	169	73	132	148	168	88	127	96	193	153	155	194	162	147	122	154	153	192	127	198	156	129	101	172	149	182	127	103	217	79	73	108	138	154	163	118	161	149	120	87	122	157
ENSDARG00000009862	256	170	444	624	328	332	388	484	236	298	298	501	258	428	326	477	565	419	615	404	500	437	538	405	535	434	572	497	240	363	532	389	492	507	374	493	318	208	302	335	456	428	387	389	369	357	323	354	569
ENSDARG00000009864	149	110	271	381	238	198	258	314	218	289	207	288	172	245	172	291	355	260	372	308	333	291	313	294	403	295	317	323	175	204	363	298	354	342	327	345	200	152	165	266	386	348	265	293	236	226	197	225	346
ENSDARG00000009868	175	123	246	505	258	249	320	420	155	226	215	356	190	252	214	353	329	273	402	292	287	292	292	291	378	223	378	306	189	148	328	273	420	300	219	383	222	163	234	326	334	348	271	290	281	230	228	274	366
ENSDARG00000009870	291	180	497	696	449	364	431	530	180	329	377	495	288	382	352	500	555	410	563	418	422	420	458	410	504	418	485	497	284	350	509	336	534	426	407	518	305	254	301	362	481	463	435	444	441	364	335	419	486
ENSDARG00000009871	355	182	464	763	403	395	550	643	214	322	315	733	362	453	401	555	809	542	911	576	564	610	653	533	779	619	709	693	237	409	675	543	657	699	500	744	396	329	398	369	611	580	539	564	591	525	479	540	734
ENSDARG00000009881	960	550	1274	1547	1310	1102	1377	1715	578	962	1142	1510	891	1319	1035	1507	1611	1391	1974	1293	1359	1696	1404	1249	1653	1279	1715	1471	948	1060	1602	1138	984	1394	621	1114	798	693	891	1089	1342	1326	1199	1460	795	698	599	759	1716
ENSDARG00000009886	27	22	26	70	47	26	45	57	11	26	24	52	31	49	39	73	48	53	56	50	37	48	57	63	46	30	50	45	19	29	58	41	65	64	36	67	48	29	27	60	48	56	35	52	52	42	56	57	64
ENSDARG00000009899	299	163	389	652	487	460	507	667	149	290	295	399	314	544	391	582	535	456	652	445	448	447	485	394	550	430	579	470	247	300	512	366	536	394	412	525	355	240	373	326	494	499	483	494	424	378	348	445	529
ENSDARG00000009901	135	83	221	367	114	138	190	110	59	169	143	306	85	88	113	241	207	184	293	202	232	198	187	228	268	160	238	243	125	115	294	210	376	384	339	494	159	66	186	1055	230	247	184	231	201	176	156	170	375
ENSDARG00000009922	103	44	117	154	100	77	105	147	33	78	111	126	73	134	103	158	152	159	155	160	159	132	143	100	128	119	182	125	106	147	150	109	130	87	102	149	71	86	77	72	126	138	117	149	95	74	91	72	159
ENSDARG00000009930	14	15	51	44	45	31	25	42	13	20	29	59	25	38	34	46	44	28	34	35	34	34	40	40	34	29	38	42	32	24	55	20	47	30	40	50	29	15	27	44	26	34	41	28	32	25	23	35	44
ENSDARG00000009939	134	87	173	307	123	81	100	117	53	107	180	198	80	96	86	150	145	129	243	149	102	166	156	119	177	124	152	154	128	89	179	119	199	186	110	230	87	59	100	209	214	195	152	156	143	134	124	132	273
ENSDARG00000009941	67	37	77	112	88	64	57	83	30	54	81	53	47	56	54	62	64	59	86	44	72	59	58	57	50	35	62	69	40	39	82	58	59	47	69	52	37	34	40	47	59	73	79	65	75	48	38	56	66
ENSDARG00000009942	512	282	891	1193	762	620	826	861	440	579	582	984	582	738	551	831	1174	859	1207	726	904	997	927	771	1114	719	924	911	478	713	999	791	1007	995	856	1147	544	422	531	799	873	839	754	869	683	701	547	726	1145
ENSDARG00000009950	290	112	442	771	539	520	652	889	94	191	261	792	382	507	423	802	715	507	824	474	511	564	635	577	651	602	679	706	207	322	673	466	722	699	561	870	612	357	552	661	686	797	588	648	827	651	589	748	767
ENSDARG00000009953	1319	924	1821	2686	1714	1407	1745	2175	704	1465	1583	2054	1127	1797	1243	1909	2386	1799	2435	1850	1822	1902	2115	1743	2310	1840	2199	2093	1313	1738	2407	1612	2098	1756	1885	2211	1218	890	1036	1234	2207	2137	1830	1882	1604	1424	1200	1362	2212
ENSDARG00000009958	617	453	883	1145	766	673	837	988	429	837	768	928	509	853	614	912	1118	819	1146	822	925	956	940	815	1022	806	937	1069	679	833	1106	725	983	789	792	1081	606	437	551	677	964	1002	848	887	771	684	652	714	1010
ENSDARG00000009961	55	32	68	108	95	44	222	201	73	72	73	168	52	97	83	204	99	58	198	171	50	90	107	182	133	63	59	132	100	56	176	79	144	239	99	293	143	72	132	139	218	224	72	70	219	187	148	210	223
ENSDARG00000009978	382	134	699	1407	1051	1334	2575	2913	403	533	637	2436	902	1663	1246	3060	1881	1417	2605	1304	1625	2152	1857	2791	1967	1193	2207	1390	419	550	1587	1203	2123	3051	1251	3275	1818	776	2123	1786	1818	2028	1099	1020	2511	1841	1803	1965	2995
ENSDARG00000009982	642	458	829	1270	587	525	604	756	494	672	816	999	371	597	551	783	801	766	915	715	748	851	718	748	766	600	713	723	469	656	900	726	912	853	643	984	528	303	452	768	918	946	667	700	589	534	543	544	896
ENSDARG00000010002	517	319	718	976	526	487	603	662	317	575	600	846	355	597	458	649	820	678	943	630	742	732	775	659	793	692	715	780	529	665	829	581	1032	705	694	883	557	349	417	696	809	873	639	730	599	607	444	608	998
ENSDARG00000010008	637	468	1263	1629	1260	1086	1094	1407	585	749	739	1166	664	1220	981	1177	1446	1242	1507	1197	1369	1269	1173	1051	1331	1026	1525	1230	575	1031	1351	1122	1406	1173	856	1348	838	672	836	744	1130	1215	1233	1378	1201	993	733	1030	1294
ENSDARG00000010010	60	39	107	138	72	68	70	85	60	86	98	106	49	82	43	84	107	83	139	69	80	105	101	98	123	93	120	100	44	80	109	82	133	110	117	150	63	31	55	96	122	124	88	88	84	72	63	73	112
ENSDARG00000010018	429	355	647	1065	492	398	615	709	257	466	480	851	375	450	388	691	688	659	938	587	562	671	641	641	729	574	663	699	431	392	714	549	808	705	609	928	545	351	499	721	878	948	616	641	730	600	504	625	900
ENSDARG00000010021	209	135	316	578	276	316	429	418	237	211	178	527	216	321	267	396	563	362	650	436	433	456	506	434	609	425	496	528	154	204	496	392	562	555	474	583	318	216	274	410	486	542	407	406	411	347	291	368	556
ENSDARG00000010023	76	41	89	189	117	95	88	135	62	60	78	124	54	117	72	99	174	154	169	89	125	108	123	90	175	127	139	137	56	67	141	84	120	100	68	109	73	45	77	123	111	122	93	103	100	90	56	71	138
ENSDARG00000010029	38	13	46	56	32	35	40	54	31	59	44	74	31	49	42	44	94	61	71	61	57	45	56	32	54	72	72	75	31	40	69	33	47	49	41	40	34	32	33	68	52	62	47	62	78	48	35	35	76
ENSDARG00000010031	76	60	87	116	108	71	108	110	51	73	94	94	56	83	75	80	109	93	145	99	101	80	100	64	100	115	122	109	76	93	106	86	81	82	49	104	72	54	52	44	60	84	86	119	92	85	63	65	96
ENSDARG00000010035	105	67	181	274	159	129	209	234	132	109	183	209	118	178	146	219	241	195	271	195	233	240	208	186	245	194	231	216	118	141	226	148	219	196	148	208	124	102	121	129	181	173	163	174	177	147	139	179	250
ENSDARG00000010042	257	212	424	471	381	272	314	445	266	371	351	382	255	281	286	355	479	368	574	332	432	406	358	295	410	352	465	331	277	312	439	296	383	263	245	328	211	165	198	255	281	337	370	364	257	229	197	260	376
ENSDARG00000010051	190	93	258	470	217	228	306	333	86	170	182	452	193	285	212	374	436	334	496	367	355	351	352	373	460	346	453	419	143	189	337	341	397	395	242	441	276	171	298	240	383	378	311	318	369	287	268	293	437
ENSDARG00000010052	258	173	416	671	333	318	416	513	230	274	268	467	288	368	288	460	512	445	552	468	464	480	464	435	616	397	614	512	258	309	505	423	512	449	411	487	242	191	248	298	467	492	363	444	350	317	276	300	566
ENSDARG00000010059	224	188	304	403	265	171	254	273	147	258	307	337	165	265	217	297	309	250	396	284	211	265	298	243	362	239	277	321	179	164	342	215	280	231	228	295	181	134	153	200	290	310	239	267	266	240	178	231	352
ENSDARG00000010070	330	182	543	874	436	360	507	642	268	330	421	592	298	454	343	536	575	443	714	528	517	509	526	443	717	475	594	564	324	320	533	392	556	501	411	557	321	237	333	384	520	622	455	463	428	389	291	393	591
ENSDARG00000010078	740	462	1162	1739	1332	1202	1477	1739	1061	1115	960	1522	911	1519	937	1256	1662	1310	1692	1252	1288	1330	1638	1286	1643	1293	1571	1584	684	1074	1474	1115	1394	1423	1217	1501	790	637	742	672	1317	1412	1228	1065	1033	885	775	866	1650
ENSDARG00000010083	243	165	376	481	328	254	275	320	75	251	272	374	181	226	228	262	402	332	434	339	353	328	326	266	362	314	457	393	207	294	398	267	359	243	257	305	214	182	236	164	326	312	350	368	260	214	185	232	318
ENSDARG00000010085	227	254	599	1584	497	468	481	558	207	374	241	512	261	423	488	793	543	418	569	422	457	544	400	418	756	404	466	438	292	311	595	392	636	742	596	837	241	207	295	646	509	513	367	595	391	298	261	292	487
ENSDARG00000010098	346	203	428	686	394	408	596	721	241	393	495	906	364	571	427	698	851	743	961	742	743	764	758	764	935	670	895	914	427	503	822	634	862	737	544	1077	479	290	387	478	844	922	514	602	750	468	577	470	995
ENSDARG00000010108	226	93	323	393	316	277	313	351	149	222	158	363	190	324	221	341	563	366	431	318	395	337	373	427	394	345	432	407	145	298	403	352	427	415	400	504	263	188	223	174	370	424	337	351	297	249	240	266	491
ENSDARG00000010113	251	88	355	688	485	486	710	816	99	165	206	699	340	633	474	744	814	533	905	501	492	586	679	669	725	670	709	713	167	267	615	509	612	676	461	723	568	340	510	363	572	640	526	551	712	537	500	611	738
ENSDARG00000010124	55	32	67	154	73	57	63	98	19	77	64	81	49	82	75	87	92	71	98	78	89	83	107	88	102	69	101	101	48	44	79	70	106	88	93	98	35	39	35	104	111	107	69	94	58	57	65	61	63
ENSDARG00000010130	32	23	50	96	58	71	90	106	30	31	30	157	55	75	64	107	180	103	200	116	94	139	114	137	139	125	181	156	43	40	94	90	119	102	87	99	72	61	79	21	117	145	106	85	107	75	73	76	123
ENSDARG00000010132	570	458	908	1181	941	638	728	996	486	838	784	793	488	841	668	761	913	785	990	858	742	680	754	659	930	747	931	850	643	732	824	634	764	632	497	784	414	373	475	708	849	784	690	820	619	580	489	558	807
ENSDARG00000010137	1583	1250	2417	3213	1646	1404	1665	1929	998	1709	1793	2274	1097	1584	1289	1760	2443	2115	2604	1919	2195	2087	2233	1885	2463	1753	2379	2310	1489	1880	2442	1842	2462	1824	2075	2431	1374	944	1122	1623	2208	2284	1981	2036	1694	1492	1324	1471	2460
ENSDARG00000010144	561	410	908	1050	775	683	744	952	364	668	708	780	580	812	574	757	1162	833	1061	807	972	766	923	766	994	780	1087	996	587	816	988	693	960	641	784	828	507	389	451	545	970	856	747	780	642	598	494	593	830
ENSDARG00000010145	87	47	145	185	76	68	91	87	35	77	78	151	56	58	72	103	116	113	145	123	109	104	131	137	134	88	113	121	64	83	135	87	182	110	139	146	91	50	80	154	184	122	109	83	120	77	92	98	159
ENSDARG00000010149	4153	2325	6059	11666	9658	8926	11559	13615	6532	4240	4502	11712	6944	12312	8066	11766	14785	9821	15756	9925	10991	11482	11635	11390	15049	10682	12906	12524	3924	5439	11389	9190	11420	13235	8075	11716	6902	4705	6640	4971	10528	12037	9037	9186	9004	7681	6674	7754	11680
ENSDARG00000010155	496	392	781	1170	599	534	678	757	303	511	588	839	415	569	514	786	904	687	994	613	720	800	887	718	883	659	850	780	467	524	824	605	873	755	736	981	522	329	470	792	858	904	635	795	689	617	525	609	956
ENSDARG00000010160	3138	1454	5533	9330	5360	5431	6803	8379	2702	3458	3140	7982	4212	6635	5330	7752	8231	6062	9100	6087	6449	7221	7026	6433	8118	6232	7958	7465	2646	3848	7557	5183	7879	8076	6604	9177	4490	2897	4346	6856	6760	6441	5933	6428	5957	5266	4666	5280	7670
ENSDARG00000010169	66	34	92	143	91	49	76	111	43	51	51	130	37	65	62	85	130	82	137	95	85	102	105	101	129	93	121	118	67	55	96	80	119	124	77	146	68	41	54	180	131	105	85	80	73	67	65	72	133
ENSDARG00000010181	792	656	1039	1229	929	739	823	1055	576	1020	1023	1015	568	875	724	917	1099	930	1141	946	1030	939	1046	875	1099	893	1113	966	831	923	1125	817	1030	814	864	1025	622	475	542	682	1016	962	935	1027	828	699	630	681	1180
ENSDARG00000010186	82	64	133	129	60	62	63	74	42	75	73	72	46	89	66	92	74	92	105	96	104	77	80	67	107	105	102	69	109	92	114	65	66	49	69	67	48	42	35	105	67	83	68	76	45	56	40	56	83
ENSDARG00000010192	1063	882	1545	1915	1270	1073	1123	1518	551	1342	1492	1330	725	1195	1024	1219	1479	1404	1469	1295	1442	1380	1411	1003	1538	1193	1555	1331	985	1198	1447	1025	1312	1088	1076	1432	719	615	688	1046	1429	1460	1278	1393	1033	853	835	833	1422
ENSDARG00000010194	1068	605	1865	3231	2434	2111	3041	3788	743	1191	1179	2948	1741	2593	1867	2830	2981	2211	3592	2110	2269	2590	2990	2528	2917	2361	2688	2834	830	1398	2840	2053	2708	2245	2297	2660	1959	1225	1774	1695	2616	2481	2319	2389	2681	2204	1877	2356	2922
ENSDARG00000010207	260	205	280	406	260	207	258	331	146	206	280	350	200	264	228	275	407	400	430	372	368	258	286	259	356	307	444	386	303	245	308	253	290	239	139	261	176	161	183	90	223	258	290	297	274	205	227	226	351
ENSDARG00000010238	471	247	757	1206	756	680	875	1044	426	497	494	1007	560	872	625	983	1120	793	1199	761	864	905	978	937	1030	806	949	983	367	560	990	773	956	969	838	985	617	431	556	682	959	954	739	774	809	681	639	704	1010
ENSDARG00000010244	1289	990	2027	3215	1583	2110	2049	2366	1977	2011	1365	2466	1245	1893	1622	2322	2833	2112	2997	2421	2241	2480	2038	1995	2833	2264	2879	2745	1105	1578	2920	2082	2729	2959	1764	3158	1227	784	1356	2198	2103	1845	2046	2421	1756	1493	1431	1409	2146
ENSDARG00000010246	2815	1641	4513	6622	3653	3421	5026	5329	2936	3144	3075	6092	3332	4362	3209	5050	7678	5178	7670	5072	5795	6068	6409	5413	7545	5473	6200	6635	2283	3827	6402	5179	6316	7338	5758	6687	3451	2316	2974	3323	5702	5392	5264	4806	4449	3783	3486	3895	7252
ENSDARG00000010248	46	56	92	130	51	53	72	88	33	51	76	90	38	73	47	77	81	66	92	78	77	76	81	70	106	68	80	74	64	64	95	68	80	71	67	102	35	21	38	69	94	91	79	63	64	48	54	44	97
ENSDARG00000010250	295	158	312	529	435	352	938	1040	236	172	472	956	271	483	485	1247	460	396	951	295	363	719	601	376	402	322	456	292	440	236	1340	393	751	1230	401	1324	987	458	906	170	436	499	425	346	1121	598	1016	568	1069
ENSDARG00000010255	70	49	86	137	61	81	139	138	45	63	70	161	65	92	75	143	121	82	147	110	110	135	121	186	128	93	98	110	68	49	108	87	164	99	105	184	103	52	99	122	135	97	77	76	109	112	103	122	167
ENSDARG00000010266	2476	1898	4718	6972	3169	2882	3637	3811	1749	2800	2787	4662	2083	2997	2472	3978	4753	3540	5189	3404	3959	4289	4220	3828	4769	3714	4404	4451	2180	3064	4903	3378	4770	3878	4353	4781	2537	1691	2308	3997	4810	4766	3587	3901	3449	2902	2653	2937	4651
ENSDARG00000010267	178	173	222	435	190	199	376	403	137	305	210	403	198	322	206	427	308	171	503	291	208	256	300	367	337	205	217	340	278	217	503	232	291	623	159	493	324	137	295	128	319	370	223	200	459	354	381	340	449
ENSDARG00000010270	91	72	132	174	162	98	114	139	46	109	122	141	89	135	122	132	149	167	176	126	134	133	148	149	159	126	155	150	87	120	172	97	159	120	128	176	85	74	62	104	145	128	135	134	122	92	103	95	166
ENSDARG00000010279	159	110	244	370	219	227	296	338	111	166	211	368	161	217	171	306	396	270	435	287	270	310	343	306	386	286	351	341	162	214	383	230	341	281	224	399	214	122	223	197	326	291	210	225	267	241	225	234	380
ENSDARG00000010280	1255	918	1717	2128	1462	1095	1493	1604	811	1582	1636	1673	908	1321	1054	1458	2048	1526	1979	1778	1546	1613	1623	1357	1974	1551	1848	1606	1443	1693	2096	1523	2129	1664	1819	1984	973	826	1014	1300	2066	2216	1813	1934	1425	1185	1088	1262	1964
ENSDARG00000010281	707	479	997	1384	979	867	1014	1176	442	946	930	1126	599	1025	683	1027	1382	927	1454	974	1030	1169	1262	905	1354	1016	1223	1129	705	939	1314	884	1149	1041	1055	1205	648	468	595	727	1163	1201	929	1072	759	749	704	723	1161
ENSDARG00000010300	125	112	170	228	165	131	184	248	71	161	150	196	119	174	124	216	194	170	206	192	178	183	185	157	187	153	169	171	124	148	198	102	190	118	125	202	138	100	124	171	176	221	150	145	188	142	135	175	180
ENSDARG00000010301	680	480	1131	1387	737	624	737	782	396	742	729	1064	457	673	519	809	1177	995	1280	907	1019	1027	1048	939	1143	879	996	1111	635	913	1215	833	1217	981	1029	1172	600	418	572	776	1194	1125	926	990	768	714	585	692	1143
ENSDARG00000010316	443	184	522	964	724	714	978	1116	399	566	512	1204	640	920	591	977	1517	977	1442	1013	1022	1034	1137	981	1402	990	1162	1215	399	496	1080	859	1038	1105	1056	1088	797	518	595	1054	1173	1323	940	831	948	766	710	819	1204
ENSDARG00000010318	101	72	184	302	169	180	212	271	118	117	97	251	133	220	160	247	291	246	311	232	218	202	219	247	315	217	274	232	99	118	289	174	299	220	212	336	172	77	117	274	228	223	155	187	180	161	163	179	238
ENSDARG00000010331	215	156	271	407	264	207	231	334	207	249	276	272	188	278	191	299	340	260	379	245	255	273	310	255	366	248	324	300	211	235	299	217	253	252	220	307	170	144	188	202	257	257	254	274	209	204	166	199	320
ENSDARG00000010381	495	286	758	1265	665	634	849	1107	244	478	494	1062	502	800	561	887	1120	924	1259	854	899	957	971	862	1076	847	1062	931	451	592	1057	717	1010	801	839	1042	642	431	608	719	961	1052	806	849	852	737	711	780	1073
ENSDARG00000010400	545	378	775	1099	605	593	728	860	427	618	614	957	490	579	494	684	946	749	1010	734	779	798	865	728	920	767	870	926	497	495	972	652	939	826	757	938	589	418	551	525	978	963	807	836	810	658	656	747	985
ENSDARG00000010408	1286	1153	2019	2458	1486	1171	1388	1714	738	1504	1643	1646	929	1302	1069	1555	1733	1485	1959	1352	1609	1506	1593	1340	1800	1409	1790	1537	1349	1774	1942	1326	1680	1166	1467	1435	909	709	803	1405	1735	1653	1521	1544	1417	1077	899	1060	1664
ENSDARG00000010411	866	604	1137	1579	1104	955	1151	1326	515	1141	1084	1251	690	1044	874	1186	1292	1108	1554	1119	1150	1251	1206	1062	1286	1028	1345	1219	949	1071	1452	983	1377	983	1192	1403	748	562	790	947	1137	1260	1118	1176	1077	876	759	863	1334
ENSDARG00000010415	42	34	48	75	29	30	45	49	41	43	48	47	32	42	25	49	64	52	68	59	52	53	42	44	63	46	45	53	33	32	50	35	42	56	37	64	26	18	28	39	47	25	47	51	41	40	31	26	57
ENSDARG00000010425	21	25	25	49	39	32	45	51	21	39	30	57	29	27	18	37	46	58	64	35	35	43	58	54	53	45	50	66	16	37	37	44	53	31	42	30	38	23	28	32	62	53	42	37	57	54	25	23	45
ENSDARG00000010432	230	171	350	537	255	196	222	276	90	192	236	432	147	205	183	304	405	271	381	264	313	281	283	273	370	275	293	375	159	219	355	258	400	290	303	420	233	154	196	208	360	385	354	332	318	265	222	271	425
ENSDARG00000010434	58	25	76	173	78	79	107	154	51	44	58	191	88	104	80	120	190	162	215	158	103	122	168	123	166	145	130	181	54	39	148	112	150	159	148	146	97	45	66	98	173	182	130	161	107	107	73	125	168
ENSDARG00000010437	133	113	244	386	210	220	225	282	90	145	168	319	165	227	203	261	391	249	351	292	235	357	288	247	363	217	311	335	180	197	395	243	338	297	251	355	197	108	168	85	273	305	296	262	262	192	195	222	321
ENSDARG00000010442	88	66	96	190	73	55	88	123	50	75	104	164	53	88	71	132	115	102	147	98	106	132	118	112	138	100	110	120	81	59	135	101	130	180	76	188	73	51	105	129	139	154	91	127	125	78	89	104	175
ENSDARG00000010445	378	182	416	558	378	333	474	542	324	428	373	700	313	464	312	485	559	484	796	529	493	483	630	591	692	473	647	595	371	379	752	453	643	607	609	697	347	245	347	322	788	776	489	461	492	442	387	464	656
ENSDARG00000010472	868	490	1039	2892	1566	1571	1667	2028	755	750	668	2511	968	1654	1500	1866	2646	1716	2715	2088	2240	2318	2229	2035	2789	2084	2413	2401	736	696	2114	1929	2331	1979	1931	2071	1199	844	1213	741	2227	2412	2037	2048	1633	1425	1181	1422	2118
ENSDARG00000010477	74	68	116	233	99	88	107	106	33	104	109	150	65	78	79	135	150	123	155	168	171	158	123	125	144	103	135	147	67	102	161	132	259	161	212	214	93	44	81	129	169	181	148	143	89	79	73	114	158
ENSDARG00000010478	1605	779	2611	6359	3872	4216	4395	5226	1934	1685	1346	5458	2666	4209	3227	4478	5945	3528	6365	4641	4777	5186	5852	4419	6479	4658	5583	5651	1041	1349	4817	3946	7322	4722	6325	6269	3128	2044	2686	2754	5946	5785	4718	4967	4133	3448	3130	3545	5025
ENSDARG00000010481	2709	1327	3900	5151	3428	3047	4148	4154	2489	2903	2839	5735	2632	3746	2927	4345	6577	4695	7140	4819	5163	5286	5648	5149	6974	4753	5447	5852	2361	3152	5396	4491	5440	6142	4629	5833	3210	2261	2967	2691	5996	6726	4459	4145	4311	3887	3501	3792	5961
ENSDARG00000010487	578	337	947	1291	877	772	1087	1184	904	730	701	1519	720	993	800	1082	1755	1228	1820	1208	1374	1325	1492	1229	1723	1286	1572	1484	520	770	1340	1040	1208	1467	958	1310	870	624	749	485	1281	1325	1187	1068	1098	835	824	898	1535
ENSDARG00000010515	172	90	189	311	207	174	178	282	87	141	143	229	136	189	180	239	253	177	268	210	189	235	229	206	304	198	289	263	141	136	277	210	253	213	153	259	127	85	136	134	255	241	189	218	197	168	144	173	192
ENSDARG00000010516	4679	2029	7287	11928	10184	9770	11630	16630	2223	4486	4290	11027	6756	12222	8590	12417	10982	8301	12529	7791	7642	9716	10584	9392	10077	8564	10625	9795	3654	5234	9799	6269	9533	9017	7721	10860	7360	4998	6924	8107	9335	10128	7951	8411	9706	8006	7129	8339	10100
ENSDARG00000010519	1292	1048	1942	2680	1653	1330	1449	1812	655	1441	1579	1673	930	1495	1177	1601	2085	1796	2357	1697	1534	1593	1605	1316	2162	1464	1956	1802	1529	1605	2108	1368	2310	1727	1908	2474	1085	834	1158	2126	1985	1933	1727	1836	1440	1309	1146	1360	1885
ENSDARG00000010524	343	213	424	655	482	393	518	581	242	367	443	603	289	536	342	543	639	499	761	554	506	502	603	536	663	435	596	559	359	400	598	452	577	468	450	567	337	247	346	347	573	607	478	481	403	389	355	398	575
ENSDARG00000010531	404	327	693	1030	357	382	556	491	185	319	438	841	333	352	322	588	858	647	900	660	635	692	692	727	951	616	647	742	375	421	855	621	776	785	678	983	437	275	435	639	830	895	609	618	582	518	476	478	845
ENSDARG00000010553	178	96	299	379	199	240	304	303	78	148	130	402	150	233	161	259	399	279	399	298	275	313	372	361	360	259	330	356	160	219	365	289	406	368	368	450	228	163	198	202	395	379	310	275	288	258	227	245	462
ENSDARG00000010556	45	39	79	62	53	62	65	77	16	38	32	71	31	38	34	53	105	58	80	56	58	68	64	58	82	56	68	66	27	46	64	45	102	73	78	87	33	27	39	66	73	87	47	65	54	41	34	44	68
ENSDARG00000010563	275	189	424	547	326	270	349	392	239	361	358	463	254	296	213	316	491	377	588	405	456	412	408	370	516	392	502	513	286	355	483	337	470	383	426	453	258	195	272	262	496	513	413	410	356	320	291	303	523
ENSDARG00000010565	194	99	214	586	325	373	407	488	155	134	147	513	220	382	297	399	621	377	608	386	386	485	412	342	593	353	524	567	108	122	472	359	372	322	201	325	179	149	215	106	324	352	367	403	248	200	245	187	331
ENSDARG00000010571	1154	675	1769	1699	1427	1319	1508	1763	708	1428	1494	2025	1057	1410	946	1343	2293	1679	2227	1697	1924	1826	1994	1594	2104	1674	1986	2039	1056	1600	2202	1454	2093	1464	1852	2027	1290	923	1015	1064	1983	2088	1773	1736	1589	1366	1267	1311	2265
ENSDARG00000010572	276	156	347	334	275	241	660	584	289	341	339	601	200	384	192	435	422	275	548	399	332	334	480	513	397	282	297	436	352	298	647	304	630	444	356	710	362	223	378	94	549	514	277	220	605	414	445	407	755
ENSDARG00000010583	1501	1235	1928	2800	2187	1682	1990	2666	1006	1977	2229	1913	1185	1997	1632	1736	2131	1941	2497	1699	1864	1898	2079	1536	2152	1693	2223	2085	1858	1951	2278	1405	1822	1286	1595	1644	1240	1010	1232	1466	1895	2034	1749	2007	1750	1378	1273	1418	1943
ENSDARG00000010591	170	113	225	268	240	185	198	339	73	90	178	260	157	299	211	249	305	341	368	297	313	210	245	226	237	263	363	281	252	204	247	204	191	160	114	210	205	148	218	124	189	193	256	250	251	226	198	190	339
ENSDARG00000010596	135	74	221	243	299	230	294	410	194	154	162	289	178	288	206	250	333	252	381	285	282	270	269	270	365	238	332	306	90	137	266	185	284	254	199	277	208	147	176	162	302	315	245	234	315	228	219	261	326
ENSDARG00000010601	264	254	408	652	270	223	362	328	167	296	317	449	168	230	180	351	417	323	565	357	354	364	387	407	417	285	341	421	278	273	491	322	425	423	361	536	271	155	294	314	481	478	290	358	383	325	299	364	494
ENSDARG00000010603	70	63	128	206	95	82	108	154	25	76	96	104	57	74	62	104	69	83	157	103	136	144	90	112	97	67	137	68	81	82	105	71	146	135	99	140	64	51	72	129	102	109	87	107	46	80	35	75	147
ENSDARG00000010610	76	33	103	135	107	76	103	149	57	58	101	115	64	102	84	96	163	130	181	109	111	102	121	94	158	128	144	143	79	87	145	96	140	150	70	125	69	53	78	48	139	129	108	148	108	81	79	72	120
ENSDARG00000010630	127	110	184	254	152	162	154	172	42	221	212	200	103	153	137	183	189	150	210	192	153	182	186	161	225	165	198	171	183	164	207	130	205	189	194	229	108	85	90	212	187	159	185	221	149	114	113	111	187
ENSDARG00000010641	2793	1890	3977	4682	3234	2824	3481	3800	2291	3502	3332	4414	2293	3313	2318	3053	5231	3780	5324	4070	4244	4321	4428	3781	5051	3680	4662	4571	2864	4095	5491	3374	4839	3917	4350	5037	2476	1771	2053	3340	4644	4649	3674	3729	2971	2760	2513	2600	4722
ENSDARG00000010654	77	64	136	166	66	61	74	86	39	64	110	129	44	86	73	65	137	104	136	84	103	102	98	80	161	86	105	110	92	91	112	93	105	92	104	97	67	32	64	128	98	111	92	99	74	88	72	82	120
ENSDARG00000010655	326	336	532	707	388	293	288	365	113	428	517	431	212	314	230	404	493	374	498	457	462	405	371	316	544	378	547	426	372	415	505	386	549	442	443	503	252	200	291	813	439	481	413	489	353	309	276	303	465
ENSDARG00000010658	219	278	363	435	210	171	199	259	221	255	328	465	149	233	233	301	292	343	510	361	318	420	325	298	433	256	330	319	335	383	377	279	315	414	359	620	167	128	204	170	645	510	348	543	265	263	217	281	424
ENSDARG00000010673	69	24	80	121	108	105	154	162	66	68	66	121	66	102	85	152	117	102	156	109	129	128	112	154	142	100	139	103	49	66	114	87	114	108	76	162	99	52	85	166	130	142	74	93	108	101	79	92	134
ENSDARG00000010681	460	321	649	1016	641	513	577	735	361	541	578	705	389	668	511	701	807	701	881	647	651	677	738	541	882	688	856	728	501	535	752	568	697	660	603	698	451	338	378	599	695	790	734	681	615	524	459	488	797
ENSDARG00000010710	1124	993	2096	2788	1502	1221	1384	1808	880	1429	1383	1900	937	1508	1121	1598	2030	1859	2295	1654	1827	1707	1685	1466	1971	1586	2122	1851	1185	1649	2013	1571	1858	1548	1540	2030	1114	858	985	1190	1857	2017	1749	1898	1501	1262	1098	1368	2195
ENSDARG00000010717	101	38	109	302	198	205	263	296	106	83	80	389	144	221	190	310	463	252	485	284	298	304	299	341	441	294	342	341	63	74	240	257	317	417	175	327	182	129	196	81	289	261	222	181	241	226	191	230	322
ENSDARG00000010721	874	606	1496	2061	1061	1003	1386	1628	641	962	967	1696	794	1174	907	1413	1595	1396	1960	1320	1456	1481	1582	1351	1708	1297	1639	1660	674	965	1737	1352	1647	1422	1444	1735	1045	674	956	1223	1611	1648	1324	1376	1344	1115	1069	1189	1790
ENSDARG00000010727	102	121	133	242	82	91	162	188	137	83	103	158	95	120	80	192	197	189	230	136	139	131	178	207	175	115	128	187	97	110	249	109	170	261	122	238	122	66	144	89	197	207	128	134	151	129	121	144	230
ENSDARG00000010728	38	32	53	106	38	49	97	147	30	74	112	106	32	47	57	130	69	75	152	56	75	72	70	99	83	52	67	62	59	53	136	57	85	113	95	154	70	28	95	141	130	112	58	51	133	86	73	90	164
ENSDARG00000010732	80	39	101	169	138	108	146	205	84	101	88	140	118	164	93	134	158	143	208	137	123	132	159	160	178	144	189	158	71	104	182	101	125	141	111	124	78	59	70	66	137	145	146	126	139	128	98	134	155
ENSDARG00000010738	56	47	116	144	103	82	118	111	40	54	78	105	55	99	71	98	131	107	125	109	112	112	115	110	135	106	124	117	53	81	123	88	115	131	106	118	57	45	74	89	127	125	82	120	76	87	71	97	112
ENSDARG00000010745	693	414	1013	1401	1018	780	1152	1392	696	691	725	1444	794	1194	811	1122	1441	1190	1672	1003	1211	1075	1220	1038	1444	1143	1342	1320	575	748	1283	934	1250	1147	939	1155	774	594	792	683	1217	1312	1123	1024	1088	900	824	924	1413
ENSDARG00000010752	171	114	280	567	242	255	348	345	134	279	264	388	148	216	220	326	300	262	330	294	357	345	357	394	361	237	305	314	203	202	318	275	490	311	362	417	211	134	211	322	414	410	331	325	271	249	166	247	330
ENSDARG00000010756	80	95	177	345	59	75	81	86	22	52	122	103	29	41	54	83	119	81	94	52	74	104	73	73	53	59	76	73	110	137	94	48	120	70	145	102	50	52	47	179	105	102	101	104	49	46	60	37	72
ENSDARG00000010758	218	180	215	297	351	475	334	248	178	319	409	205	336	352	285	476	295	408	541	249	263	691	406	576	605	252	334	383	344	244	436	557	541	422	217	497	241	128	268	209	406	318	344	194	206	213	236	238	194
ENSDARG00000010767	597	465	807	942	718	520	639	755	397	731	796	830	442	571	514	609	933	765	899	705	798	776	705	616	872	675	886	744	658	736	905	603	689	586	514	777	448	333	447	448	745	749	680	789	669	525	479	527	928
ENSDARG00000010770	2242	1531	3438	4419	3151	2383	2755	3732	1475	2439	2359	3507	2111	3442	2441	3249	3982	3437	4253	3065	3263	3281	3337	2579	3920	3124	3948	3552	2007	3072	3640	2528	3290	2986	2937	3684	1932	1563	1763	2324	3027	3114	3183	3332	2628	2148	2043	2221	3643
ENSDARG00000010773	640	419	671	850	687	493	618	902	303	522	674	714	404	618	464	563	690	784	940	633	671	609	650	558	625	595	823	811	641	478	674	535	579	413	453	609	499	428	507	417	574	647	680	714	620	587	543	637	855
ENSDARG00000010779	833	654	1281	1496	1073	879	1199	1387	468	1016	1020	1255	652	1104	850	1147	1422	1191	1544	1115	1206	1271	1343	1091	1325	1116	1442	1332	799	979	1523	1003	1368	950	1148	1154	820	675	771	970	1268	1137	1175	1196	1145	926	844	949	1339
ENSDARG00000010784	1174	888	1716	2728	1775	1597	1974	2625	693	1347	1492	2012	1102	1918	1420	1974	2095	1754	2483	1781	1623	1963	2028	1819	1993	1573	2086	1953	1188	1381	2131	1469	2253	1661	1803	2309	1309	880	1192	1492	2178	2300	1656	1940	1863	1443	1309	1584	2156
ENSDARG00000010785	1216	1012	2074	3164	1762	1282	2118	2383	1071	1489	1598	2261	1214	1788	1450	2510	2272	2028	2320	2050	1795	1675	2097	2385	2116	1626	1929	2276	1170	1398	2413	1766	2001	1738	1570	2121	1366	823	1225	2036	2245	2105	1561	1312	1873	1558	1408	1458	2250
ENSDARG00000010789	351	289	594	625	314	235	342	364	224	409	353	542	207	300	241	375	554	455	596	420	429	472	457	391	548	443	545	528	342	360	534	450	499	442	421	544	314	189	291	728	536	564	438	458	421	371	355	328	570
ENSDARG00000010791	2147	1752	3350	3906	2877	2048	2375	3295	2047	2593	2768	3083	1713	2758	2138	2426	3662	3460	3881	2963	3211	2939	2959	2290	3323	2659	3957	3083	2251	2583	3350	2273	2855	2465	1995	2776	1645	1397	1728	1703	2395	2582	2983	3050	2294	1948	1692	1885	3263
ENSDARG00000010792	1632	1194	2905	3981	1940	1626	1985	2246	1244	1716	1960	2953	1392	1831	1644	2439	3064	2735	3619	2327	2753	2545	2671	2156	3014	2371	3153	2708	1565	2044	2812	2293	2536	2807	2039	2761	1536	1111	1527	1719	2363	2509	2266	2549	2143	1631	1623	1829	3229
ENSDARG00000010794	72	63	110	182	90	74	106	148	48	53	90	162	63	94	56	135	167	88	202	126	108	97	149	133	163	107	116	150	79	70	154	105	168	145	112	193	98	62	76	140	176	193	125	140	165	110	92	106	180
ENSDARG00000010816	111	103	154	233	158	134	151	156	90	151	142	179	96	160	116	193	222	182	227	176	177	165	143	152	218	158	233	168	140	156	173	141	178	156	129	161	94	69	102	121	148	163	168	151	125	103	94	121	200
ENSDARG00000010823	507	256	736	892	604	556	787	1063	278	429	500	995	527	778	538	895	1026	783	1247	873	827	864	892	893	963	734	1006	973	426	538	1099	784	994	941	730	1094	629	418	620	461	964	971	758	732	848	634	652	710	1044
ENSDARG00000010831	49	44	94	158	67	64	109	84	22	47	51	146	59	95	63	111	122	100	152	109	126	105	119	98	176	89	112	112	52	56	144	111	153	125	103	135	93	52	69	134	116	125	109	78	83	93	92	90	139
ENSDARG00000010844	314	234	464	676	434	381	547	621	194	308	325	567	280	411	323	544	709	461	726	542	526	632	529	477	663	449	622	619	307	348	657	427	647	446	520	755	377	291	342	554	608	635	474	478	508	429	378	417	579
ENSDARG00000010862	97	88	153	195	95	87	132	131	47	101	97	158	51	108	80	114	158	113	165	104	117	132	120	129	169	80	110	145	81	96	161	102	129	158	110	158	93	54	75	92	121	133	83	107	121	96	101	106	161
ENSDARG00000010873	1749	1827	3649	4879	2216	2113	2297	3229	1211	2425	2292	2769	1336	2077	1654	2465	2252	2344	2774	2286	2577	2448	2390	2444	2546	2057	2665	2376	2032	2597	3484	2126	3700	2244	3252	4057	1852	1237	1595	3008	3335	3222	2295	2964	2254	1914	1777	2024	2881
ENSDARG00000010878	637	449	1076	1393	855	729	839	1153	346	633	758	990	583	904	675	924	1137	976	1168	948	980	912	977	821	1094	898	1138	1030	551	738	1034	751	1094	869	904	1113	625	419	572	825	1010	964	956	998	794	606	587	682	1091
ENSDARG00000010905	121	55	169	301	176	169	184	255	151	167	153	250	129	222	149	227	265	216	308	224	211	255	248	241	330	216	254	244	135	143	301	164	269	250	253	314	151	93	119	181	264	308	223	221	193	151	137	186	296
ENSDARG00000010918	109	113	195	334	190	158	197	237	52	150	215	214	99	188	143	287	311	248	306	206	170	205	221	146	219	195	248	225	132	120	201	204	302	243	182	200	142	81	123	104	196	193	179	173	137	126	109	137	169
ENSDARG00000010934	22	22	36	56	37	42	46	36	12	54	49	58	29	29	32	34	63	57	65	52	45	39	50	45	70	33	54	59	42	45	63	45	53	32	35	39	28	21	19	39	39	52	45	48	24	28	19	21	43
ENSDARG00000010940	86	41	100	176	86	86	113	112	31	109	113	117	49	85	83	117	153	97	155	114	95	117	104	123	117	90	144	88	95	99	113	102	171	142	112	176	70	38	53	173	151	145	103	108	94	78	76	81	137
ENSDARG00000010941	99	51	175	204	171	113	152	152	80	108	113	165	130	153	143	129	240	223	260	165	176	185	211	163	226	186	218	190	111	143	203	145	180	131	125	178	84	71	117	86	230	239	177	185	135	138	109	135	215
ENSDARG00000010945	319	277	426	563	557	376	463	586	339	478	483	361	291	524	346	398	467	381	506	420	413	413	426	360	485	357	467	443	456	465	517	339	410	319	315	370	207	172	187	284	371	413	352	338	318	285	229	263	319
ENSDARG00000010946	635	505	1170	2130	1091	1005	1315	1500	638	988	728	1689	769	1155	961	1531	1831	1163	2085	1344	1489	1546	1455	1477	1972	1321	1831	1694	674	707	1533	1415	1975	1890	1739	2270	1073	664	1146	3724	1768	1625	1273	1330	1336	1185	995	1189	1833
ENSDARG00000010948	1846	1311	3591	4824	2856	2615	3390	4144	1581	2019	2055	3944	1888	2973	2205	3328	4132	3440	4585	2989	3410	3407	3750	3159	3937	3007	4074	3833	1599	2460	3747	2791	3713	3010	2808	3432	2228	1621	2151	2307	3581	3643	3155	3204	3221	2658	2435	2639	4450
ENSDARG00000010953	46	48	58	99	40	40	58	62	22	68	47	58	33	51	37	62	78	74	82	71	75	52	63	66	69	62	84	72	50	55	76	51	62	57	37	74	40	25	45	42	72	72	70	72	55	53	42	46	83
ENSDARG00000010956	303	212	429	610	332	271	306	434	157	290	341	381	211	329	255	381	380	362	477	335	411	354	376	350	508	322	448	402	265	289	457	354	436	390	317	453	225	185	257	340	419	431	343	396	317	290	219	281	400
ENSDARG00000010957	37	44	77	107	65	57	84	62	46	70	58	80	53	76	52	78	102	78	117	66	77	100	92	84	94	81	112	115	60	80	111	66	93	71	79	86	59	43	59	68	87	75	77	89	87	67	53	60	100
ENSDARG00000010962	100	50	125	216	141	162	234	269	18	77	95	298	113	147	135	237	281	186	284	217	157	223	254	221	276	188	203	245	52	86	236	163	318	208	234	291	206	99	159	195	246	243	176	158	248	219	179	224	310
ENSDARG00000010965	813	407	1279	2246	1518	1385	1927	2322	836	667	680	2322	1237	1894	1373	2118	2469	1789	2920	1647	1917	2065	2240	1959	2519	2005	2218	2342	525	929	2001	1747	1990	2279	1453	2220	1507	992	1410	1024	1994	2144	1681	1667	2005	1689	1564	1711	2315
ENSDARG00000010977	38	45	85	102	53	49	63	80	48	78	61	104	45	54	45	81	145	99	134	111	96	100	99	89	186	87	90	120	67	75	94	71	106	113	78	85	53	44	59	38	128	114	83	83	85	75	66	72	123
ENSDARG00000010978	136	114	227	362	211	161	252	254	113	201	145	247	161	198	150	243	293	208	309	200	231	250	265	232	335	260	325	277	111	263	354	169	322	282	309	306	191	116	143	184	331	412	270	312	261	165	180	189	271
ENSDARG00000010981	171	110	223	370	172	154	196	160	74	144	201	222	122	165	136	203	250	183	268	153	207	197	200	184	292	187	221	214	127	131	243	192	257	189	195	265	120	76	112	204	226	238	148	174	163	140	118	153	232
ENSDARG00000011000	613	414	851	1209	695	630	820	997	358	616	620	1131	558	794	566	935	1223	935	1288	862	919	993	1005	901	1223	923	1124	1186	523	697	1207	855	1075	848	812	1024	680	404	580	635	1094	1070	907	872	871	745	620	714	1153
ENSDARG00000011020	2026	1106	2974	3608	3395	2686	3699	5252	1273	1976	2233	3825	2436	3161	2449	3413	3770	3086	4466	2642	2663	3083	3653	2783	3490	3009	3602	3632	1578	2043	3513	2224	3315	2725	2486	2947	2973	1949	2617	2215	3703	4028	3133	3218	3917	3029	2788	3668	3919
ENSDARG00000011026	76	44	81	195	87	53	88	93	65	63	71	148	39	82	85	123	170	112	166	111	119	127	135	117	206	136	162	153	54	71	128	117	118	127	93	102	59	31	66	63	121	127	133	118	88	71	80	72	133
ENSDARG00000011027	1454	1292	2500	3285	1648	1383	1589	1894	1347	1929	1990	2029	923	1508	1142	1819	1992	1731	2407	1811	1954	1785	1829	1659	2333	1575	2132	1871	1413	1678	2284	1612	2673	2111	2144	2681	1269	915	1263	2538	2215	2109	1738	1885	1680	1388	1346	1279	2238
ENSDARG00000011042	22	13	45	61	62	48	64	79	24	33	28	46	27	53	45	59	81	58	72	49	47	52	82	61	75	50	49	59	35	48	75	40	73	33	45	49	33	29	39	38	53	51	38	49	40	30	38	33	65
ENSDARG00000011049	183	148	276	330	226	160	209	280	152	253	242	307	140	181	162	239	333	267	381	286	280	291	287	295	322	273	261	338	217	216	374	240	339	294	317	378	197	101	126	252	326	369	214	241	211	160	210	183	363
ENSDARG00000011055	335	234	428	561	361	318	381	484	296	349	369	501	227	395	280	424	481	379	615	415	421	442	471	483	498	408	485	490	288	314	484	359	495	418	350	495	260	181	267	228	409	483	388	410	365	332	267	300	456
ENSDARG00000011065	1132	984	1628	2178	1212	1063	1178	1398	540	960	959	1649	667	1065	946	1348	2002	1340	1754	1384	1492	1427	1376	1337	1716	1347	1672	1515	1060	1179	1728	1482	1778	1512	1371	1788	902	640	852	969	1530	1575	1401	1419	1206	1041	863	1008	1624
ENSDARG00000011066	55	33	61	70	61	50	37	62	32	65	42	49	27	54	37	42	86	79	98	58	75	77	56	60	101	50	79	76	54	58	83	54	52	45	60	61	38	23	35	40	51	82	60	66	41	37	33	43	69
ENSDARG00000011072	262	203	396	561	340	270	361	360	211	408	276	398	217	286	204	355	391	303	440	320	373	339	361	258	414	312	403	362	314	339	403	270	404	270	347	339	194	155	206	379	339	399	336	352	258	257	239	258	378
ENSDARG00000011079	549	395	1031	1566	891	899	1024	1241	624	824	638	1239	603	818	706	1002	1396	943	1498	1001	1100	1192	1306	1091	1469	1021	1185	1308	605	869	1365	1046	1412	1118	1322	1407	835	546	661	1080	1554	1436	1014	1075	1063	902	857	914	1477
ENSDARG00000011088	57	35	79	118	63	63	71	81	35	70	76	111	62	51	71	108	122	114	129	90	92	82	115	78	136	76	94	88	74	58	96	79	85	70	63	104	54	38	51	95	76	86	90	90	70	41	67	72	77
ENSDARG00000011091	28	27	38	48	27	16	35	32	22	27	34	51	25	30	22	21	61	39	48	36	25	35	28	26	50	31	51	40	25	23	49	29	43	34	24	30	21	24	17	39	31	35	42	42	24	21	14	27	35
ENSDARG00000011094	1121	669	2089	2725	1592	1484	1943	2381	995	1197	1121	2519	1254	1882	1276	2100	2787	2084	2890	1863	2228	2306	2329	2078	2769	2080	2465	2478	948	1508	2547	1913	2327	2478	1784	2550	1323	961	1214	1484	2158	2321	1926	2084	1907	1703	1471	1576	2815
ENSDARG00000011122	150	100	161	311	171	137	212	217	123	153	191	234	109	166	101	181	207	187	307	161	150	193	194	201	246	150	235	207	184	128	255	142	212	244	136	314	139	93	124	222	221	274	158	195	194	184	120	164	268
ENSDARG00000011125	2102	1530	3371	4469	4258	3479	3982	5259	4078	3286	2698	3667	2566	4610	3145	4185	4644	3412	4868	3401	3613	3802	4275	3587	4507	3531	4409	3903	1931	3147	4196	2918	3748	4628	3022	3807	2109	1592	2133	2223	2934	2888	3217	3223	3005	2672	2280	2578	3768
ENSDARG00000011141	659	352	971	1106	837	720	916	1092	556	625	612	1108	682	917	682	860	1236	1132	1401	962	1108	964	1196	902	1244	1059	1161	1109	584	859	1091	867	975	831	728	849	629	526	595	867	1049	980	915	815	816	620	647	652	1121
ENSDARG00000011152	95	53	137	176	75	94	101	95	44	106	98	140	57	87	67	106	222	156	213	131	156	128	127	139	212	151	149	167	67	112	125	89	144	106	118	144	84	52	83	70	187	182	132	133	106	97	49	83	112
ENSDARG00000011157	670	680	1104	1378	672	509	634	768	334	608	721	655	384	491	405	612	583	509	649	467	638	571	604	609	609	387	584	543	577	590	720	543	848	635	652	755	491	325	434	712	706	740	564	664	576	458	373	449	835
ENSDARG00000011163	288	195	435	522	359	365	367	440	228	352	423	506	275	395	327	350	443	481	616	408	446	449	495	430	584	415	607	539	372	445	562	388	561	500	419	554	286	184	346	372	426	381	473	422	465	397	302	338	552
ENSDARG00000011166	121	87	221	294	134	460	370	145	69	112	62	380	109	183	152	528	116	112	233	176	179	183	201	175	247	194	186	212	132	125	534	269	517	543	396	622	287	79	292	357	191	205	192	205	256	226	211	198	276
ENSDARG00000011170	1064	707	1161	2019	1099	976	1516	1582	590	820	983	2020	852	1170	990	1622	2077	1474	2404	1560	1662	1629	1597	1675	1952	1398	1692	1903	1163	1035	1863	1410	1506	1815	1064	2061	1455	891	1518	655	1526	1657	1326	1341	1643	1261	1356	1321	2296
ENSDARG00000011171	92	44	104	141	144	84	90	172	61	95	97	102	88	142	91	91	126	116	125	105	148	73	94	99	122	107	191	98	134	101	130	56	85	99	70	80	80	64	56	118	88	102	100	88	73	62	58	68	122
ENSDARG00000011175	448	267	580	943	432	414	670	685	409	340	387	800	373	464	392	816	705	506	971	600	622	618	662	742	730	545	682	733	435	424	867	591	747	973	577	1065	603	328	632	540	788	814	472	590	706	625	566	683	1075
ENSDARG00000011188	778	584	977	1607	844	687	816	988	397	745	851	1179	522	769	692	987	1195	922	1272	985	1071	966	1052	943	1263	915	1189	1105	875	772	1192	901	1128	1080	852	1148	628	416	627	870	1012	1154	935	1090	812	764	642	715	1205
ENSDARG00000011190	673	639	1134	1621	859	719	775	981	599	937	894	896	532	839	660	977	1160	993	1088	944	864	870	941	854	1090	787	1036	926	817	931	1100	782	978	862	918	1040	553	391	526	1044	1051	1077	858	942	766	647	613	630	978
ENSDARG00000011196	522	288	719	1095	691	645	778	1104	335	500	520	963	519	783	572	948	1046	758	1207	799	825	957	990	824	1124	824	966	962	409	608	1023	844	975	810	912	1057	639	435	620	422	1047	1092	784	885	920	746	626	778	1024
ENSDARG00000011201	4659	2763	7585	13135	10617	9748	11729	16283	9870	5942	5074	10951	7444	13414	9373	12697	13935	9950	15472	10085	10381	11512	11831	11522	13001	10927	13264	11868	4181	6422	13148	7966	11684	14626	8719	12492	6808	4438	6797	9261	10767	11282	8775	9311	8796	8275	6671	8409	10872
ENSDARG00000011219	990	602	1556	2456	1296	1203	1560	1821	637	1014	1028	1842	968	1419	1045	1617	1933	1458	2214	1603	1554	1731	1867	1578	1922	1407	1783	1855	802	1101	1909	1390	1883	1582	1522	1902	1147	799	1070	1226	1840	2030	1470	1422	1506	1254	1102	1296	2087
ENSDARG00000011222	134	87	184	316	147	115	141	143	64	144	115	186	108	122	108	145	206	178	220	155	193	190	200	166	196	169	223	213	136	187	201	135	192	132	146	245	106	113	115	181	214	223	203	162	148	134	134	138	208
ENSDARG00000011233	220	116	325	668	389	385	498	549	100	193	200	555	233	418	316	564	580	373	680	431	472	481	511	472	579	447	523	536	188	231	553	391	557	469	390	574	386	214	370	282	500	565	419	408	475	391	341	412	534
ENSDARG00000011235	292	183	321	426	315	252	293	404	94	173	307	407	206	331	244	381	452	449	523	338	338	371	411	376	367	332	434	374	286	351	480	294	338	265	300	370	263	193	226	187	364	379	317	377	355	285	279	297	466
ENSDARG00000011239	28	14	43	78	29	29	55	69	15	39	33	90	50	53	21	78	41	39	90	30	41	59	56	53	47	30	72	77	26	32	76	42	75	60	37	87	49	20	34	47	85	71	51	44	67	56	47	52	75
ENSDARG00000011240	84	56	134	205	144	143	151	213	49	97	116	198	88	133	127	133	215	141	220	189	177	170	211	177	192	155	162	189	96	111	200	146	185	153	161	202	104	93	130	168	217	208	141	170	152	141	115	143	223
ENSDARG00000011245	463	292	740	1032	601	639	833	972	454	724	723	960	396	727	532	960	929	658	1025	777	836	967	792	991	974	630	937	823	485	554	984	695	1164	1004	907	1345	604	379	557	1093	1051	1080	718	629	766	696	629	659	1127
ENSDARG00000011246	120	77	205	363	187	209	268	302	138	146	129	290	157	229	182	217	303	222	348	241	254	239	267	263	343	262	305	262	106	163	299	213	274	277	296	307	171	123	150	184	298	350	225	258	224	222	169	194	312
ENSDARG00000011247	217	221	326	418	262	184	216	248	90	220	298	293	135	188	160	262	316	249	300	272	272	290	257	245	283	246	341	253	243	283	345	231	249	217	224	270	158	133	146	231	260	304	259	281	199	193	180	154	291
ENSDARG00000011262	122	97	182	246	126	122	169	145	69	166	155	262	126	128	101	180	242	179	294	160	214	228	197	171	206	166	241	218	118	155	246	163	216	199	178	231	136	89	124	155	245	237	203	198	217	172	158	159	248
ENSDARG00000011272	68	41	117	164	98	103	138	162	48	55	75	184	98	116	113	164	188	152	244	145	126	158	158	153	205	151	160	192	50	80	126	93	201	194	162	212	131	100	124	96	148	158	142	149	176	139	112	136	234
ENSDARG00000011273	56	15	91	104	87	95	89	140	42	63	72	82	52	61	66	108	91	63	77	85	86	100	80	87	87	83	100	72	47	66	82	70	114	87	79	79	61	39	54	71	78	86	64	81	70	51	50	53	68
ENSDARG00000011298	216	175	352	581	369	330	379	458	142	259	271	463	238	356	297	431	457	338	538	370	348	402	380	415	489	366	444	443	230	270	487	339	480	429	382	517	265	179	252	363	446	447	350	392	320	285	281	284	457
ENSDARG00000011299	320	193	433	628	411	364	489	542	353	466	428	644	329	489	364	517	716	522	720	520	524	542	511	530	792	487	585	621	335	327	621	438	500	543	437	550	355	234	300	359	653	641	522	481	541	405	374	478	621
ENSDARG00000011301	141	70	210	313	253	225	305	356	126	163	148	403	213	300	215	319	418	292	449	278	360	330	375	368	418	318	426	423	146	165	314	308	309	331	280	309	218	147	226	164	328	371	291	275	302	240	215	222	389
ENSDARG00000011312	396	263	664	1023	502	510	769	789	269	442	451	921	433	596	412	756	949	745	1141	853	784	860	871	783	971	703	864	902	360	487	949	701	957	879	840	1105	618	382	584	562	985	1035	802	701	818	594	587	649	1206
ENSDARG00000011317	91	58	135	170	126	123	140	172	39	73	110	140	90	143	108	165	198	156	187	165	125	178	163	138	211	149	181	174	93	128	195	150	193	152	133	186	106	67	77	95	142	166	137	126	134	121	104	86	173
ENSDARG00000011333	1503	1224	2198	2557	1935	1522	1804	2271	1275	2100	2107	1912	1204	1856	1423	1595	2278	1974	2748	1699	2107	2124	2210	1734	2251	1740	2156	2070	1714	1962	2277	1505	2104	1679	1884	2201	1246	990	1253	1064	1959	1873	1798	2077	1726	1382	1158	1408	1982
ENSDARG00000011360	112	71	147	218	91	84	102	150	66	82	117	165	75	120	87	156	186	177	207	141	158	149	187	138	135	163	185	183	98	128	167	133	211	161	126	191	94	80	112	137	140	124	139	148	183	104	123	140	198
ENSDARG00000011370	238	169	400	546	287	248	288	328	154	186	267	429	221	366	222	333	461	421	521	366	378	310	370	305	369	371	512	393	229	250	352	304	307	263	187	333	187	176	224	193	336	378	364	346	371	225	237	275	471
ENSDARG00000011371	20	9	27	49	17	18	42	39	15	25	20	74	17	26	29	58	26	34	50	33	28	26	55	41	29	22	38	35	34	22	58	25	37	77	24	67	45	21	40	35	33	32	22	28	87	55	51	55	81
ENSDARG00000011373	84	93	100	251	80	72	149	151	45	112	106	168	61	115	103	191	109	87	190	169	83	136	123	153	169	79	104	124	160	65	186	96	198	308	122	220	98	62	101	61	185	185	97	145	142	118	112	152	173
ENSDARG00000011376	36	14	51	99	32	73	87	61	22	36	28	70	29	53	44	112	66	40	89	57	75	61	59	59	79	52	77	77	41	40	104	57	105	101	100	116	43	28	48	64	51	64	52	67	72	54	39	66	104
ENSDARG00000011404	452	230	861	1172	843	860	1103	1165	493	503	495	1193	689	902	674	1105	1267	897	1432	808	1065	1120	1215	1034	1289	939	1108	1093	327	667	1140	864	1074	1122	913	1152	763	498	712	744	1125	1138	942	940	940	804	717	889	1312
ENSDARG00000011405	6535	5029	12213	20988	13890	12513	15002	22230	8185	9480	7833	15008	10140	15216	11286	16712	17189	14509	19499	10981	15894	15933	17312	16796	13674	11057	13757	15719	6867	9009	17337	11903	13095	12640	10117	14208	7543	5158	7746	9622	11382	11492	9921	11159	10677	8705	7902	9273	14157
ENSDARG00000011407	5143	4143	7791	12254	10066	8168	10513	13727	7682	6848	5918	10214	6228	8721	7089	9579	11684	9245	13587	8554	8206	10009	10166	10169	11792	8808	10876	10008	4744	5493	11746	6640	10664	9008	8272	10251	6980	4486	6701	8956	10005	10357	8232	8354	9689	8228	6668	8344	10298
ENSDARG00000011410	118	57	120	236	170	141	214	245	112	141	104	228	149	207	137	171	188	130	201	194	228	192	208	204	294	196	233	236	109	130	186	146	230	232	124	205	163	100	162	112	214	278	171	170	165	155	116	170	234
ENSDARG00000011418	51	40	130	195	113	103	162	224	47	88	83	247	84	123	120	162	188	121	213	135	139	138	202	169	178	160	168	144	65	83	198	140	239	195	179	240	139	106	153	140	210	228	164	160	176	137	119	164	235
ENSDARG00000011422	2081	1977	2911	5254	2986	2649	2928	3407	2099	3500	2685	3715	1860	2669	2300	2627	4467	3677	4810	4547	3941	3953	4068	2878	4970	3303	4859	4398	2378	2595	4546	3326	4310	2926	3653	3704	2039	1562	1909	3187	4232	4258	3725	4172	2942	2373	2040	2384	3793
ENSDARG00000011434	35	31	78	81	31	35	50	49	11	29	30	54	32	32	29	62	58	34	80	37	53	54	61	56	53	44	53	46	32	39	64	41	49	58	46	84	36	16	35	70	72	63	49	48	51	35	56	42	72
ENSDARG00000011445	103	67	115	255	118	115	170	215	55	106	127	208	90	145	107	232	203	134	235	127	138	163	151	179	166	138	178	158	121	103	173	118	176	157	109	221	138	63	121	179	146	194	132	155	143	150	132	161	170
ENSDARG00000011449	52	46	59	96	50	64	44	68	49	53	51	42	43	54	45	59	72	67	64	55	59	58	60	45	56	45	53	49	56	59	57	58	45	61	45	65	38	16	31	59	50	64	49	51	34	36	45	37	63
ENSDARG00000011459	345	205	630	1122	636	455	887	1023	467	466	344	1180	490	598	569	960	870	816	1203	973	850	1009	1078	1154	1298	839	842	1205	351	427	1131	790	1292	1111	1014	1417	792	423	717	719	1111	1012	672	876	891	811	762	825	1139
ENSDARG00000011462	169	82	288	412	226	266	327	309	115	114	169	310	167	241	217	321	378	294	356	176	286	318	333	273	239	247	340	269	74	177	359	269	336	304	232	377	204	135	190	236	276	347	294	290	267	153	207	230	341
ENSDARG00000011466	149	95	136	171	145	76	154	142	91	192	146	203	81	103	91	146	204	152	201	194	161	146	176	158	178	134	190	189	106	139	227	131	172	135	146	171	84	82	87	93	178	191	145	127	104	97	114	97	165
ENSDARG00000011473	81	49	138	235	91	111	117	128	63	89	79	176	93	97	86	135	162	141	174	117	148	144	170	149	147	114	104	198	86	89	173	137	186	189	173	214	72	54	84	125	169	191	130	122	161	91	99	86	171
ENSDARG00000011488	197	136	324	644	238	248	305	295	231	276	278	467	175	240	226	410	392	264	430	288	346	386	306	321	440	269	354	358	193	181	318	277	383	419	288	437	249	166	251	323	441	470	312	341	385	302	271	337	610
ENSDARG00000011490	246	217	362	528	287	285	283	388	186	263	240	341	197	309	210	285	314	337	427	281	281	243	299	276	315	254	351	341	283	273	360	242	329	256	241	310	212	176	188	278	323	355	275	277	296	237	181	204	357
ENSDARG00000011493	209	163	285	317	265	210	212	308	234	308	303	280	156	241	189	251	359	268	339	250	313	263	292	270	361	264	310	300	188	252	364	217	298	260	229	318	165	135	141	158	308	332	272	249	245	208	164	209	321
ENSDARG00000011496	1020	724	1448	2248	1279	1141	1481	1724	875	1107	1093	1871	897	1284	1042	1569	1889	1446	2172	1557	1606	1763	1682	1524	1963	1431	1781	1816	970	1160	2019	1399	1841	1696	1557	2011	1134	759	1032	1294	1880	1820	1466	1568	1502	1163	1201	1254	2014
ENSDARG00000011498	114	74	144	198	106	98	144	157	75	121	90	165	74	122	90	119	194	133	211	164	133	149	163	144	182	146	171	158	99	136	190	108	177	166	138	200	116	62	128	125	133	172	126	165	163	116	115	110	187
ENSDARG00000011506	102	80	178	222	133	99	98	161	86	137	162	187	87	119	99	156	185	162	228	150	171	150	182	136	184	151	185	188	128	151	173	136	182	191	166	187	106	64	85	135	158	218	145	129	126	115	87	106	200
ENSDARG00000011510	1694	683	2137	3088	2054	1917	2643	3077	1246	1497	1505	3380	1762	2383	1838	2533	3758	3073	4218	2554	3063	3227	3466	2911	3592	2855	3468	3402	1287	1697	3274	2476	2842	2688	2320	3110	2083	1481	1900	1488	3123	3403	2822	2588	2880	2305	2125	2385	3801
ENSDARG00000011515	65	39	83	129	51	62	50	64	30	54	54	87	40	56	50	73	94	81	112	80	90	95	79	75	102	77	91	92	44	41	92	74	69	98	60	92	42	32	45	65	63	84	46	53	46	64	58	64	90
ENSDARG00000011521	24	17	50	77	35	49	85	85	25	51	41	73	23	52	33	74	82	57	93	82	66	61	70	110	79	60	77	79	33	24	71	59	103	104	69	130	73	44	72	110	142	192	47	48	92	84	48	68	135
ENSDARG00000011533	1817	1386	2855	4181	2479	2065	2533	3032	1217	2203	2338	2989	1569	2496	2006	2635	3042	2613	3319	2752	2827	2808	2936	2560	3310	2384	3199	2860	1945	2325	3119	2426	3009	2341	2610	3108	1652	1208	1609	2302	2520	2261	2593	2798	2281	1903	1745	1959	3167
ENSDARG00000011537	57	45	77	184	64	58	67	77	45	48	70	94	53	55	53	84	93	87	127	81	87	95	85	72	113	70	93	82	50	55	99	71	98	101	74	93	59	42	51	97	93	86	70	71	65	61	50	60	93
ENSDARG00000011545	763	525	1317	2275	908	969	1117	1475	548	671	739	1493	754	1066	813	1371	1429	1102	1873	1334	1400	1299	1262	1459	1630	1114	1533	1514	683	866	1503	1147	1525	1404	1028	1565	910	607	864	1214	1503	1497	1040	1187	1113	1076	864	1085	1621
ENSDARG00000011553	652	235	1041	2106	1643	1813	2360	3136	516	535	641	2614	1543	2481	1652	2808	3018	1987	3220	1955	1989	2327	2606	2406	2968	2093	2521	2704	455	723	2342	1714	2161	2242	1466	2406	1731	996	1638	1082	2065	2419	1795	1596	2213	1808	1619	1873	2565
ENSDARG00000011555	594	400	839	1214	540	618	728	906	584	630	542	1116	486	548	509	823	926	778	1275	854	821	940	928	797	1026	792	955	1015	457	501	919	792	867	740	743	818	616	378	537	559	965	1032	823	812	833	743	607	770	923
ENSDARG00000011564	4125	3199	5947	7089	5496	4761	6129	7304	2651	4736	5052	7150	3734	5181	3995	5506	7625	6692	8822	6249	6334	6768	7193	5802	7551	6156	7666	6893	4223	5254	7447	5384	6768	4858	6109	6696	4887	3437	4434	4591	7264	7541	6119	6149	6398	5236	4973	5383	7473
ENSDARG00000011570	411	327	594	769	443	312	490	567	285	455	572	529	332	479	401	450	661	565	720	549	592	537	595	463	684	470	640	579	499	582	620	487	536	487	443	560	298	193	297	340	484	543	494	547	405	344	303	342	594
ENSDARG00000011571	49	30	60	121	51	56	82	102	25	31	44	101	53	78	34	79	104	75	119	74	60	68	81	70	85	51	59	76	33	44	82	61	96	74	75	108	50	33	59	57	88	62	52	55	87	54	56	62	89
ENSDARG00000011573	171	253	448	503	163	155	539	637	243	490	334	616	290	309	136	763	223	124	669	383	123	410	396	704	574	162	156	536	240	194	1475	224	508	855	495	1163	473	128	342	133	829	737	175	336	528	513	369	489	592
ENSDARG00000011579	121	100	137	244	111	84	103	110	57	127	139	150	83	97	80	148	211	134	198	150	164	177	138	119	191	139	196	135	106	98	169	124	172	183	165	194	74	53	102	152	150	137	154	200	104	107	79	105	175
ENSDARG00000011582	1658	1450	2555	3716	2185	1665	2111	2677	865	1807	1906	2678	1423	2195	1739	2274	2711	2393	3340	2297	2138	2262	2585	2166	2928	2237	2624	2526	1721	1887	2926	1931	2491	2123	2170	2655	1518	1099	1406	2378	2564	2416	2087	2404	2090	1681	1534	1785	2790
ENSDARG00000011583	82	75	133	206	109	101	118	148	54	99	120	113	72	89	104	106	140	88	107	111	116	103	85	73	150	106	103	95	65	90	123	75	168	189	109	203	72	50	94	217	124	117	115	160	90	80	57	84	167
ENSDARG00000011594	591	379	921	1235	806	771	973	1268	328	622	729	1061	657	1059	681	964	1136	1073	1300	971	1046	1004	1094	926	1075	877	1258	1079	600	821	1176	889	1013	843	820	1002	738	519	621	524	1072	1023	903	1002	931	792	638	717	1121
ENSDARG00000011597	1249	583	1505	1902	1772	1649	2092	2770	802	1580	1408	2353	1376	2124	1201	1810	2915	2072	2991	1943	1870	2085	2476	2188	2294	2182	2607	2496	1008	1639	2651	1595	2523	1691	2177	2419	1658	1105	1321	1054	2241	2158	1960	1693	2212	1685	1659	1737	2352
ENSDARG00000011600	722	644	1197	1590	1070	810	946	1222	688	1071	1001	1046	704	949	770	987	1209	1139	1302	1035	1201	1003	1081	804	1212	986	1321	1142	808	991	1280	897	959	757	882	1024	601	488	566	875	943	1007	1014	1055	841	702	704	735	1174
ENSDARG00000011602	56	45	74	103	63	58	60	63	22	52	69	92	45	64	61	69	99	92	83	81	88	92	74	61	79	64	87	80	58	74	80	67	103	58	56	73	52	39	51	40	65	70	90	95	69	48	61	66	113
ENSDARG00000011605	120	79	169	258	117	92	196	214	84	140	148	228	85	128	120	219	178	129	230	182	147	178	157	188	219	135	149	158	165	113	290	116	279	302	163	372	172	92	154	172	242	250	122	178	175	145	125	174	243
ENSDARG00000011609	710	597	1281	1948	1254	935	1110	1468	576	879	882	1301	713	1207	936	1407	1313	1104	1498	993	1091	1209	1159	995	1328	1089	1204	1134	715	990	1353	928	1448	1271	1117	1491	796	574	724	1573	1091	1113	1050	1202	969	885	728	936	1393
ENSDARG00000011611	750	448	1176	1738	1075	941	1301	1522	644	749	756	1635	819	1189	850	1396	1859	1344	1994	1391	1443	1434	1487	1453	1793	1446	1590	1712	652	918	1693	1226	1552	1644	1148	1690	982	655	942	864	1612	1762	1321	1218	1287	1104	944	1128	1834
ENSDARG00000011613	1812	1757	2870	3622	2056	1512	1889	2078	1462	2719	2679	2491	1228	1669	1498	1972	2423	2143	2875	2193	2230	2355	2154	1919	2643	1922	2337	2345	2064	2218	2580	1883	2550	1987	2334	2506	1327	914	1115	2031	2350	2365	2015	2231	1620	1396	1374	1443	2285
ENSDARG00000011615	154	138	263	579	287	305	395	392	161	170	140	473	242	330	299	370	638	389	638	387	371	443	464	417	634	429	529	581	164	230	536	382	400	400	268	467	283	226	292	274	417	563	381	332	412	343	289	365	518
ENSDARG00000011618	189	98	287	464	216	227	372	379	154	216	203	442	161	236	214	380	383	316	485	299	351	415	359	427	444	294	404	353	191	173	399	265	539	542	370	721	315	158	320	468	428	434	266	318	333	295	297	317	567
ENSDARG00000011648	533	312	1012	1426	952	868	1164	1344	910	647	516	1226	843	1125	877	1242	1429	994	1457	899	1139	1154	1176	1080	1436	1024	1189	1152	413	732	1229	939	1150	1443	942	1303	688	371	638	798	1198	1227	845	1037	916	812	746	788	1244
ENSDARG00000011652	55	36	73	121	73	59	61	78	29	62	68	71	42	69	51	76	67	73	74	55	53	87	57	74	81	61	72	54	60	55	55	72	73	78	38	87	34	15	43	50	71	81	59	77	71	62	54	55	81
ENSDARG00000011661	164	70	160	176	145	121	201	222	81	138	145	256	113	204	100	214	298	194	326	200	185	226	237	239	318	205	258	301	114	115	233	179	238	291	195	282	201	110	182	259	248	258	204	154	256	209	160	207	280
ENSDARG00000011662	468	343	665	1020	470	421	546	636	433	562	519	759	313	490	401	645	806	711	953	662	692	740	649	656	876	623	810	755	455	502	812	619	774	696	743	852	466	335	461	674	737	843	690	669	605	470	499	516	852
ENSDARG00000011665	1882	1664	5129	10610	4695	5386	5840	6850	2043	2846	1940	5347	2997	4894	4646	7717	6403	4556	7130	4569	5312	6512	5140	5824	6768	4654	5798	5518	1969	4234	7571	4730	8464	7293	7437	9320	3369	1963	3162	3424	6270	6068	4033	5593	4064	3800	2952	3956	5147
ENSDARG00000011672	374	249	631	880	449	445	558	703	306	449	567	770	342	513	396	706	778	670	854	560	690	700	723	666	853	507	714	639	371	422	768	500	718	708	587	797	451	304	430	926	834	779	521	554	576	478	463	544	876
ENSDARG00000011673	95	87	155	262	157	167	207	234	149	164	147	200	105	170	139	227	202	144	203	164	176	173	214	169	216	153	186	166	126	126	212	140	255	289	172	285	112	68	92	278	188	185	141	148	133	138	135	132	192
ENSDARG00000011683	172	151	323	473	198	234	251	364	176	283	254	350	205	295	216	318	401	293	386	287	371	324	381	333	414	288	342	399	154	211	379	331	316	341	285	374	197	135	160	343	374	376	305	331	291	236	248	239	389
ENSDARG00000011701	59	63	82	321	66	49	647	600	57	26	80	842	103	88	113	673	30	47	426	49	25	213	227	427	164	32	22	111	123	17	559	82	167	317	94	382	218	22	412	2219	413	629	44	54	567	416	469	320	2561
ENSDARG00000011703	275	207	349	332	323	240	253	376	77	250	276	317	162	317	218	305	339	339	357	273	310	315	349	235	315	248	335	346	249	339	367	251	376	239	284	379	201	155	203	303	293	326	266	329	274	213	227	227	352
ENSDARG00000011723	50	44	70	82	64	53	100	77	30	65	74	95	48	76	45	80	116	84	120	81	88	109	82	74	94	86	99	83	59	59	78	77	86	86	66	102	46	26	47	35	76	73	78	73	68	59	53	45	86
ENSDARG00000011724	70	62	121	189	86	84	107	132	55	58	66	165	74	86	81	108	169	108	174	92	128	149	126	123	192	104	149	148	58	79	160	123	167	137	131	159	75	57	71	196	137	125	110	112	113	117	88	111	183
ENSDARG00000011727	61	35	150	212	103	79	107	125	40	65	80	148	55	85	84	121	151	134	181	104	125	155	149	111	147	107	130	114	64	102	133	111	126	109	122	152	79	67	77	127	123	117	103	138	102	99	87	118	159
ENSDARG00000011740	1230	700	2024	3147	1873	1583	2150	2480	904	1360	1338	2640	1429	1884	1569	2313	2822	2158	3213	2148	2223	2531	2572	2248	2844	2115	2717	2568	1105	1463	2633	2059	2638	2279	2135	2719	1561	1063	1377	1658	2616	2647	2039	2132	2049	1753	1502	1749	2746
ENSDARG00000011743	378	264	512	579	464	385	369	461	266	511	431	588	316	422	277	445	645	467	714	531	539	503	586	508	708	548	651	620	348	490	643	449	641	511	594	589	309	226	290	302	641	638	518	496	386	360	294	331	582
ENSDARG00000011764	266	176	391	590	386	336	454	519	202	371	327	497	286	423	309	446	527	402	600	431	416	484	503	396	545	389	520	502	241	312	526	346	518	416	389	427	286	202	275	327	436	451	364	434	347	344	244	302	507
ENSDARG00000011769	107	88	139	224	144	117	170	243	67	105	129	170	93	151	128	202	193	130	232	170	188	181	212	225	200	148	162	166	129	120	225	157	207	155	166	194	102	66	126	112	181	207	137	138	167	124	129	127	222
ENSDARG00000011770	109	70	191	335	134	122	197	195	69	123	104	281	99	147	93	216	241	126	218	201	183	186	205	202	201	164	160	184	109	120	254	179	268	241	214	321	149	102	174	259	242	215	181	180	202	210	150	165	308
ENSDARG00000011777	458	290	569	881	882	700	1044	1357	625	612	512	966	600	955	617	877	1059	812	1236	781	867	861	933	863	1019	747	990	963	410	495	943	576	872	719	684	798	717	435	657	625	906	935	713	679	915	816	655	855	1076
ENSDARG00000011783	552	432	790	1292	629	576	678	773	425	688	697	783	407	582	490	756	763	618	834	728	717	708	722	703	831	600	718	752	565	586	840	588	842	822	637	870	385	289	509	768	737	780	610	730	613	526	500	542	792
ENSDARG00000011785	99	42	105	288	91	100	113	200	31	165	135	153	103	123	122	181	102	89	100	194	96	134	183	138	144	94	94	144	72	67	106	106	328	196	289	273	86	64	95	288	257	271	120	176	94	97	87	112	134
ENSDARG00000011797	56	69	84	137	101	71	84	78	69	63	56	91	55	84	58	63	135	104	147	110	84	87	82	92	160	110	129	113	81	56	130	86	82	74	68	72	44	34	46	39	84	79	90	102	75	55	55	61	101
ENSDARG00000011801	38	28	47	78	66	38	50	65	25	62	59	82	44	67	46	43	78	52	100	67	80	60	60	69	92	66	74	78	33	50	87	57	62	77	78	94	46	45	34	53	72	73	77	61	59	47	51	45	76
ENSDARG00000011809	163	123	223	414	205	215	246	314	97	159	177	248	148	205	166	328	228	218	307	235	217	254	238	273	262	203	258	245	174	135	223	182	311	236	208	296	185	134	189	277	283	257	202	208	215	201	174	214	290
ENSDARG00000011819	1035	952	1614	1837	1352	1067	1306	1663	783	1306	1339	1338	750	1273	890	1339	1517	1386	1805	1312	1287	1249	1305	1219	1634	1145	1509	1472	1140	1334	1624	1131	1634	1234	1262	1380	802	593	753	954	1375	1457	1200	1324	989	853	763	869	1292
ENSDARG00000011821	349	258	542	1025	397	408	476	516	145	260	263	596	296	397	394	532	659	580	736	529	579	587	612	594	800	472	607	619	280	286	840	519	903	606	757	876	381	248	350	407	758	730	546	736	418	385	336	389	701
ENSDARG00000011824	481	350	657	1299	679	558	735	896	339	510	467	935	404	496	527	610	879	704	1052	606	926	955	1053	782	887	710	772	899	397	356	880	633	870	724	812	729	521	320	507	532	1000	1060	914	966	760	694	608	738	864
ENSDARG00000011825	84	27	116	140	123	78	89	135	44	96	95	155	72	108	90	113	183	151	201	123	147	151	135	124	129	119	171	155	76	102	134	94	139	134	100	189	93	81	79	82	146	143	174	114	154	112	97	131	173
ENSDARG00000011837	72	74	132	200	99	64	93	138	53	94	92	119	66	109	78	126	132	100	157	122	109	117	116	108	137	104	144	149	88	95	126	83	109	136	71	125	57	42	78	71	110	129	83	129	79	97	58	101	132
ENSDARG00000011841	371	134	557	1271	1089	1008	1439	1707	791	350	288	1598	924	1448	941	1532	1753	1184	2037	1211	1207	1309	1370	1400	1786	1410	1657	1715	283	471	1347	1048	1305	2067	840	1702	936	582	959	633	1190	1350	1075	985	1150	991	851	1045	1571
ENSDARG00000011845	32	20	46	79	42	20	39	56	20	36	47	55	17	36	22	21	53	55	71	46	61	51	68	42	59	42	46	46	38	36	59	53	54	32	44	43	36	27	34	68	69	50	36	39	29	32	26	26	74
ENSDARG00000011851	257	214	313	444	235	190	273	326	182	296	366	433	175	249	188	333	421	284	415	329	314	366	339	317	400	314	392	319	310	267	435	285	368	404	338	428	252	160	219	258	423	458	316	366	297	239	268	239	424
ENSDARG00000011855	361	278	403	538	368	283	370	420	162	372	465	429	255	316	276	364	483	322	498	373	399	399	442	382	526	379	511	454	408	435	520	399	536	365	333	513	273	189	313	257	472	520	483	485	372	346	253	338	404
ENSDARG00000011863	866	685	1445	2273	1459	1267	1532	1913	811	1215	1063	1656	1023	1749	1275	1711	1871	1523	2056	1407	1461	1648	1739	1498	1691	1370	1722	1628	913	1179	1698	1323	1832	1380	1361	1780	1103	733	969	1280	1644	1608	1364	1352	1328	1185	1026	1162	1678
ENSDARG00000011870	346	262	523	756	495	359	388	495	231	435	476	539	276	430	394	486	592	523	670	517	581	528	500	411	610	507	573	566	324	499	553	410	648	514	522	752	283	235	280	522	549	510	522	617	417	382	301	356	579
ENSDARG00000011876	124	101	160	224	98	103	191	182	82	113	123	235	143	108	95	214	201	157	295	166	148	184	170	191	221	143	170	183	132	137	278	187	196	228	117	283	151	83	162	188	226	235	134	181	222	178	174	150	285
ENSDARG00000011885	132	56	204	382	195	195	280	268	82	102	131	311	126	206	156	277	330	298	415	246	265	294	290	266	362	264	332	334	102	112	287	214	325	263	209	294	206	126	194	177	303	353	276	283	274	220	226	250	325
ENSDARG00000011890	185	171	268	686	338	272	336	404	219	186	185	349	163	376	332	427	398	303	520	290	318	367	303	293	503	336	394	320	204	177	305	264	330	490	270	426	203	146	236	238	285	321	294	380	287	238	220	262	369
ENSDARG00000011897	71	50	102	126	74	70	112	132	28	79	86	122	76	78	60	135	115	111	167	113	97	106	126	116	121	98	131	115	68	70	128	73	113	130	74	132	71	46	92	102	128	151	107	113	133	120	100	109	122
ENSDARG00000011909	573	528	749	1090	680	550	689	785	360	758	870	729	380	636	453	704	836	668	858	798	724	754	744	733	823	592	852	774	665	679	870	604	904	671	769	967	506	346	422	736	848	843	645	767	602	588	483	541	801
ENSDARG00000011921	544	229	665	1212	853	700	1069	1129	576	532	597	1263	637	985	693	1078	1435	1035	1406	965	999	1057	1139	1043	1406	1034	1217	1215	374	529	1114	881	1058	1229	810	1128	720	426	663	556	1067	1170	947	845	940	832	710	857	1309
ENSDARG00000011925	315	192	360	741	331	260	885	950	161	194	257	881	311	470	342	1026	450	409	931	607	365	486	612	900	661	368	460	618	422	258	892	430	641	1095	432	1166	708	266	792	291	561	516	343	389	963	770	784	769	1175
ENSDARG00000011932	1186	968	1780	3213	1723	1392	1730	2064	684	1154	1369	1828	990	1644	1377	2087	1976	1615	2323	1393	1551	1668	1732	1398	2370	1759	2257	1713	1213	1282	1911	1440	1677	1741	1316	1845	1061	767	1041	913	1831	1827	1534	1939	1728	1353	1120	1383	1883
ENSDARG00000011934	112	61	163	420	145	170	194	223	75	79	77	241	97	217	238	272	674	264	509	313	309	345	335	306	689	331	386	610	129	129	353	330	527	297	348	351	150	101	156	151	484	581	316	518	244	250	283	284	270
ENSDARG00000011941	307	313	466	681	376	328	374	523	195	449	439	532	287	480	322	385	485	467	613	448	453	435	447	408	498	376	510	488	346	424	491	350	488	388	379	460	274	213	258	283	431	475	413	430	362	327	289	313	471
ENSDARG00000011945	437	359	656	764	424	359	494	523	229	470	524	766	293	497	311	463	863	667	901	792	635	598	676	623	822	614	699	842	386	550	807	543	824	666	771	884	432	331	399	513	803	781	615	654	540	486	448	504	870
ENSDARG00000011948	926	718	1353	1979	1151	910	1300	1321	750	1250	1259	1459	691	1093	913	1315	1495	1152	1721	1339	1298	1371	1306	1254	1580	1132	1386	1439	1104	1138	1654	1150	1568	1388	1298	1741	873	611	824	1204	1548	1528	1119	1315	1147	987	901	1007	1453
ENSDARG00000011958	480	296	708	1016	776	698	961	1086	602	593	571	1014	592	889	653	861	1083	833	1182	833	920	942	994	888	1151	867	1038	1057	427	531	963	736	890	935	767	1018	613	431	548	537	881	1017	826	795	769	705	627	707	1015
ENSDARG00000011961	13	21	39	79	27	35	65	75	13	29	22	43	23	50	31	84	56	47	93	43	53	68	55	70	58	37	58	53	22	21	55	37	75	60	48	87	52	31	48	90	82	84	53	52	79	76	50	67	81
ENSDARG00000011973	194	148	272	371	124	123	158	160	70	199	201	270	98	120	102	147	338	238	300	250	226	280	245	205	309	207	259	277	172	201	295	227	297	224	260	337	159	130	130	156	302	268	259	221	186	152	150	157	301
ENSDARG00000011999	101	32	153	187	165	163	192	258	81	132	99	195	126	173	115	166	202	172	205	156	137	180	151	149	200	128	154	145	71	80	143	118	188	156	165	176	114	97	107	102	215	225	171	132	130	98	104	131	169
ENSDARG00000012002	265	97	188	340	189	178	646	601	138	171	194	585	207	295	185	571	320	210	563	536	213	348	429	693	403	239	243	420	363	163	671	343	560	670	385	1084	501	258	527	280	608	552	210	244	665	530	472	541	794
ENSDARG00000012005	259	170	290	420	321	284	336	362	235	322	289	354	233	278	255	338	393	319	432	357	363	319	285	303	429	299	382	376	276	313	388	324	435	374	327	416	185	144	176	240	323	403	306	310	279	238	194	222	359
ENSDARG00000012013	168	141	161	358	158	104	176	178	67	179	168	227	75	125	143	184	215	152	199	212	173	195	221	221	269	190	232	199	156	141	185	155	233	242	187	237	116	81	115	201	261	277	223	168	161	129	128	120	267
ENSDARG00000012019	58	40	73	76	42	30	33	31	19	54	72	70	30	37	28	39	64	45	75	71	58	64	65	41	78	41	77	50	49	55	79	52	78	48	43	72	50	29	31	44	42	57	48	78	41	37	37	41	78
ENSDARG00000012021	265	258	488	713	243	260	299	356	229	373	335	503	233	288	233	419	542	337	529	388	462	414	443	409	562	351	504	477	290	370	546	377	428	509	340	550	246	156	241	353	569	522	388	374	352	312	337	373	542
ENSDARG00000012025	561	357	829	1078	806	674	808	944	403	735	662	861	551	827	584	789	992	827	1036	833	824	862	880	783	995	751	937	939	511	708	974	669	925	807	852	990	532	353	461	673	995	953	726	746	700	525	511	568	963
ENSDARG00000012035	151	115	243	327	182	178	190	217	188	176	181	283	155	181	161	245	274	257	324	203	224	261	258	229	294	265	302	313	146	163	303	233	249	242	164	213	167	79	146	140	223	211	208	219	188	159	146	195	244
ENSDARG00000012039	147	82	213	267	152	122	196	233	114	207	157	222	131	182	141	182	289	240	276	273	191	175	244	243	323	181	262	304	158	188	215	181	219	195	204	219	133	95	109	151	278	264	233	232	163	147	145	156	226
ENSDARG00000012040	1466	1065	1871	2698	1683	1424	2196	2409	1111	1532	1532	2162	1301	1826	1446	2410	1964	1573	2787	2188	1791	2038	2084	2282	2287	1585	1873	2097	1750	1632	2749	1683	2763	2230	1940	3187	1376	980	1340	1410	2619	2467	1685	1967	1923	1808	1492	1795	2761
ENSDARG00000012044	37	30	73	96	48	53	74	78	27	35	30	92	37	69	44	68	86	64	102	60	75	77	97	64	102	53	88	88	23	22	99	63	77	80	81	116	60	36	45	96	114	100	63	75	79	72	59	71	106
ENSDARG00000012051	11	20	44	49	23	19	28	41	28	28	25	36	24	25	24	30	42	40	55	51	31	42	53	37	56	29	54	42	21	28	62	35	38	40	29	50	23	13	27	28	41	43	37	31	43	40	36	28	56
ENSDARG00000012060	343	276	605	795	307	354	484	546	277	361	326	697	322	321	257	547	510	328	659	343	478	590	534	481	564	430	416	559	310	352	741	458	584	632	669	712	398	214	399	500	654	637	378	411	534	439	422	421	721
ENSDARG00000012066	448	340	875	1261	706	747	948	1111	320	500	589	1222	536	789	621	1118	1537	986	1630	1018	1148	1318	956	1253	1410	985	1324	1213	451	562	1201	984	1237	1276	932	1695	860	505	879	1016	1075	1089	939	865	1091	921	806	925	1511
ENSDARG00000012073	1042	702	1727	2315	1512	1327	1491	1910	976	1476	1331	1674	1002	1572	1151	1540	1801	1605	2181	1527	1618	1562	1738	1574	1820	1481	1879	1660	955	1354	1848	1239	1723	1405	1397	1732	1040	769	1000	1525	1705	1693	1559	1705	1540	1167	1174	1262	1813
ENSDARG00000012076	5530	2797	3561	9514	7185	4124	30995	32463	3012	2224	2340	21598	5595	14910	13426	36447	4182	2834	28245	12150	2594	16131	10250	22883	8536	3628	3297	9097	10548	1305	19925	6436	9882	32733	4188	28754	19911	6168	19082	3396	16147	15167	2371	6766	25841	22241	20694	22277	23578
ENSDARG00000012078	3031	2484	4243	5285	3865	2869	3223	4125	1463	3438	3814	3851	2126	3333	2770	3553	4162	3645	4308	3577	3643	3533	3935	3036	4267	3362	4292	3773	3182	3605	4297	3027	3702	2875	3073	3822	2392	1776	2379	2848	3914	4072	3476	4102	3194	2613	2345	2697	4079
ENSDARG00000012113	73	37	75	104	89	67	125	101	43	93	63	113	68	113	59	91	127	113	130	68	109	112	97	99	155	94	105	101	65	64	129	93	116	124	109	108	70	34	57	115	101	126	95	98	84	73	62	85	130
ENSDARG00000012135	83	51	105	201	127	95	99	137	74	90	102	121	66	135	83	138	116	130	177	110	108	108	116	95	159	103	133	139	115	107	151	118	128	130	92	138	76	50	70	148	129	141	96	123	85	82	74	77	144
ENSDARG00000012138	151	111	248	289	206	177	188	212	119	158	177	252	129	226	123	215	287	258	320	227	211	191	242	195	251	224	272	268	149	175	291	221	197	192	151	211	142	107	114	205	192	207	194	242	186	146	146	145	278
ENSDARG00000012140	781	668	1173	1122	850	688	829	978	491	1162	1071	1006	595	817	517	715	1233	1023	1145	1122	1027	951	1081	984	1105	905	1125	1104	838	1232	1227	875	1241	729	1151	1157	614	482	495	508	1132	1244	952	850	770	642	577	614	982
ENSDARG00000012141	1447	1239	2336	3344	1576	1350	1581	1746	912	1681	1688	2293	994	1460	1170	1830	2325	1987	2679	1900	2105	2030	2067	1720	2399	1867	2392	2187	1481	1757	2400	1775	2292	1925	1875	2385	1285	960	1225	1509	2067	2255	1833	2106	1732	1473	1235	1477	2475
ENSDARG00000012144	207	126	303	418	197	211	277	285	201	272	214	502	155	197	188	335	489	328	551	377	413	397	378	397	469	344	434	409	181	196	444	347	477	425	449	536	294	188	223	443	536	512	377	309	318	288	281	291	507
ENSDARG00000012177	113	97	143	256	117	85	116	130	64	123	143	175	60	115	88	137	163	150	193	158	133	155	141	128	186	130	157	137	118	102	171	139	179	189	142	193	97	69	107	146	177	189	147	160	113	105	74	119	172
ENSDARG00000012184	135	114	196	295	152	137	160	194	138	160	184	190	128	177	131	219	215	189	241	178	185	175	175	159	196	162	223	210	135	158	200	155	190	148	176	187	112	82	121	164	200	230	163	163	142	108	115	130	193
ENSDARG00000012192	201	169	299	429	324	286	448	524	148	214	266	380	203	346	214	428	366	301	411	304	328	379	353	395	378	267	363	329	186	255	414	255	518	349	349	472	247	159	187	307	393	397	271	274	288	305	291	274	388
ENSDARG00000012194	95	64	133	332	97	119	174	191	77	106	123	188	102	181	145	225	213	143	252	212	167	253	196	174	232	139	169	214	118	99	222	139	156	170	113	204	110	77	123	106	157	188	130	161	159	175	123	135	220
ENSDARG00000012196	456	322	649	826	550	478	578	768	340	594	620	729	367	593	438	580	796	618	829	641	670	655	693	646	809	613	711	745	434	517	778	534	779	600	662	716	460	345	424	586	824	809	640	673	684	563	483	490	781
ENSDARG00000012199	506	384	710	867	583	601	733	788	458	806	632	1041	490	578	444	678	1155	902	1201	932	1041	891	989	958	1136	834	1066	1051	536	709	1222	814	1076	822	1210	1142	586	412	543	1850	1009	1049	846	805	688	659	555	618	1040
ENSDARG00000012215	332	154	489	738	488	406	927	951	315	344	369	908	408	618	380	903	782	516	1057	661	560	702	838	756	790	592	648	738	290	375	819	529	677	1005	579	924	617	366	585	400	909	914	609	563	781	732	654	662	994
ENSDARG00000012219	292	234	390	495	333	282	341	387	281	384	438	435	206	295	235	379	444	348	484	386	433	415	423	400	498	318	445	405	280	378	434	324	462	398	455	481	265	188	262	346	467	459	330	333	354	303	278	296	431
ENSDARG00000012222	214	150	430	479	245	267	340	312	237	321	288	460	195	250	212	342	562	386	595	358	421	429	426	360	533	376	510	496	265	292	482	321	498	407	425	496	290	189	239	313	530	537	366	446	328	326	298	318	477
ENSDARG00000012234	302	178	406	604	374	338	501	478	175	305	319	719	308	335	303	523	820	520	804	566	559	609	674	589	728	595	594	757	209	325	613	475	703	683	702	774	440	270	349	297	749	849	534	525	531	528	409	480	760
ENSDARG00000012244	547	415	1076	1537	813	879	963	1225	339	627	608	1191	608	983	773	1192	1190	1044	1371	993	934	983	1116	1026	1133	914	1154	1154	501	919	1177	810	1370	1203	1039	1333	784	529	655	946	1085	1159	934	1078	990	870	754	850	1231
ENSDARG00000012248	1261	1045	1782	2506	1344	1122	1299	1534	735	1396	1417	1776	859	1296	985	1400	1928	1668	2051	1599	1815	1658	1743	1472	2045	1470	1887	1758	1271	1487	1977	1346	1979	1405	1878	1923	916	715	854	1605	1801	1837	1595	1765	1274	1130	946	1033	1826
ENSDARG00000012261	1105	616	1923	2780	1781	1528	2034	2326	1216	1294	1180	2413	1363	1848	1397	2003	2462	1956	2773	1887	2202	2199	2371	2141	2887	2229	2180	2184	965	1495	2520	1866	2238	2147	1827	2335	1420	963	1312	1106	2196	2163	2043	1768	1892	1613	1372	1569	2748
ENSDARG00000012271	27	31	52	87	33	39	57	67	23	43	41	77	28	39	49	81	76	62	93	80	80	73	84	64	66	55	80	70	35	39	90	73	100	92	80	116	68	39	67	55	94	91	53	49	82	55	63	61	114
ENSDARG00000012274	439	204	616	802	577	493	741	758	225	515	435	921	411	572	408	663	1099	744	1188	817	804	852	975	821	1113	863	872	1034	341	567	980	740	965	858	977	1052	617	444	476	548	1064	1169	838	738	889	683	611	665	1011
ENSDARG00000012281	26	11	61	70	59	43	54	65	32	33	25	44	43	45	42	66	56	42	75	42	39	57	43	41	46	53	64	58	25	28	49	35	50	31	58	58	36	25	38	39	42	41	44	39	52	38	30	25	52
ENSDARG00000012295	98	64	152	204	119	108	150	195	120	150	97	177	113	118	113	159	224	172	258	174	181	166	195	190	235	173	229	188	78	104	230	146	174	160	166	179	128	77	94	108	185	204	161	165	167	125	113	143	207
ENSDARG00000012306	51	51	87	113	65	63	48	65	39	71	81	110	50	58	58	85	123	84	118	102	89	101	91	79	116	80	104	102	55	87	113	93	101	93	114	92	46	35	56	38	96	118	88	117	69	52	56	66	85
ENSDARG00000012311	60	36	51	190	94	103	93	142	29	35	24	228	57	151	109	172	275	116	245	122	129	141	214	95	218	168	207	255	30	30	193	117	170	181	83	183	115	77	74	18	162	194	190	171	165	135	106	137	126
ENSDARG00000012314	1043	878	1872	3625	1423	1185	1241	1683	639	1145	1277	1409	825	1261	1064	1487	1449	1319	1664	1216	1337	1447	1510	1114	1577	1162	1479	1364	1083	1191	1616	1122	1403	1127	1184	1460	749	637	857	1691	1318	1496	1289	1470	1052	1046	854	1062	1432
ENSDARG00000012325	88	42	121	200	98	85	112	104	36	91	65	150	63	72	78	162	114	125	168	122	95	128	123	89	120	115	113	113	51	72	134	96	162	137	136	139	101	58	87	126	130	147	86	144	97	102	77	94	136
ENSDARG00000012340	79	86	174	220	116	127	150	130	54	86	77	157	90	96	85	160	128	106	179	110	124	142	160	105	180	108	135	136	94	91	199	104	167	140	168	208	101	77	104	123	158	157	154	151	104	115	103	122	169
ENSDARG00000012341	701	337	1088	1659	1206	1574	2447	2615	751	967	1000	2503	1010	1610	1324	2540	1999	1546	2573	1385	1897	2566	2378	2632	2085	1275	2366	1593	599	666	1767	1271	2386	2646	1726	3246	1525	776	1644	1873	2144	2426	1198	1069	2288	1678	1493	1675	3074
ENSDARG00000012347	73	47	116	216	107	122	136	124	31	92	118	154	70	101	101	131	189	161	208	146	143	167	151	153	199	139	191	179	75	89	180	167	161	117	145	148	87	75	94	73	139	168	167	155	126	105	108	135	152
ENSDARG00000012367	41	32	69	72	72	32	42	74	26	54	47	63	32	58	40	56	65	51	71	58	50	48	49	44	78	49	61	48	58	53	50	35	51	44	38	43	39	35	22	30	54	37	42	55	38	37	35	38	72
ENSDARG00000012368	468	292	587	782	426	466	567	695	323	567	627	518	346	553	383	582	450	474	617	582	551	645	635	513	623	372	459	534	436	465	577	391	706	573	524	508	257	239	269	314	459	479	488	499	342	281	231	257	410
ENSDARG00000012369	134	89	153	257	120	120	159	147	105	176	156	252	106	120	74	203	213	164	202	164	166	142	174	187	205	139	187	174	100	137	233	115	230	212	219	295	114	78	86	213	208	213	164	159	139	133	109	117	226
ENSDARG00000012378	299	191	437	695	470	457	621	691	293	368	392	631	421	606	428	603	760	557	895	586	572	633	608	616	834	596	777	680	297	395	644	577	685	564	525	717	385	274	392	463	651	700	493	530	516	427	389	446	666
ENSDARG00000012387	799	379	1095	1843	1179	1057	1352	1671	626	588	634	1794	836	1281	935	1636	2351	1546	2157	1452	1530	1520	1644	1666	1930	1425	1734	1931	528	683	1594	1275	1551	1642	1118	1729	1086	694	1058	815	1479	1854	1458	1391	1447	1208	1019	1176	1830
ENSDARG00000012389	969	628	1357	1847	1288	1080	1320	1656	669	1250	1223	1654	903	1345	957	1379	1670	1405	1971	1319	1500	1487	1589	1291	1677	1364	1673	1626	970	1179	1702	1186	1535	1306	1272	1575	929	692	865	828	1578	1780	1360	1395	1268	1008	941	1049	1702
ENSDARG00000012390	67	66	147	181	91	63	96	86	50	101	101	105	56	81	75	100	132	93	134	78	107	74	98	99	130	88	128	96	70	83	104	83	132	112	90	145	60	49	59	173	127	126	106	115	92	95	74	78	132
ENSDARG00000012397	346	255	452	740	447	435	479	636	165	319	331	635	279	446	455	528	729	474	780	520	538	632	581	471	665	481	642	692	319	337	652	511	589	537	424	600	366	227	346	170	498	555	569	521	434	356	331	337	601
ENSDARG00000012399	814	496	1350	1600	1112	981	1298	1699	748	1010	865	1701	930	1322	861	1278	1814	1336	1839	1147	1479	1431	1633	1325	1581	1410	1706	1547	658	1092	1770	1139	1463	1462	1306	1614	946	606	847	1041	1571	1636	1256	1219	1195	1001	898	1047	1710
ENSDARG00000012403	265	238	416	636	314	255	250	343	173	351	361	404	193	263	221	320	387	349	451	357	350	315	342	317	397	325	437	381	296	328	397	262	407	196	224	366	191	154	198	269	240	302	231	130	217	231	202	205	386
ENSDARG00000012405	14755	9653	21375	36670	30918	31883	36455	44967	29030	20690	16936	33611	20827	33081	24707	37667	42545	28784	43845	33289	34998	36634	34813	36057	43703	31556	42883	34761	14530	17585	39979	27277	36772	37010	25358	35603	21353	14025	21687	23318	28319	26697	26498	26015	28744	26225	20862	24038	35295
ENSDARG00000012407	113	54	159	200	135	117	186	174	102	103	137	177	96	152	114	174	211	149	255	176	160	209	169	179	220	145	207	202	114	119	215	167	212	221	187	261	121	66	116	175	205	242	166	155	164	149	155	160	190
ENSDARG00000012422	2155	2125	3143	4993	4155	3364	3983	5490	3166	2265	1568	3993	3101	3999	2848	3186	5572	6021	7025	3842	3341	3495	4517	4016	5702	4104	4372	5469	1716	1757	6129	2791	3950	3221	3122	3661	2408	1863	2239	4021	3858	4232	3298	4208	3507	2882	2364	3228	4530
ENSDARG00000012432	729	542	1220	1475	892	866	1016	1107	451	702	803	1460	651	862	656	1017	1420	1113	1557	1169	1290	1256	1167	1147	1372	1081	1277	1345	604	964	1406	993	1383	1046	1214	1371	852	587	701	1102	1284	1373	1057	1041	1028	877	838	880	1475
ENSDARG00000012449	188	137	293	488	283	228	409	426	81	250	260	384	163	385	227	410	300	226	443	357	316	355	402	348	389	256	269	339	292	287	492	274	312	344	324	431	246	161	194	280	384	413	209	339	289	267	273	261	383
ENSDARG00000012450	312	169	404	580	399	358	565	548	273	340	356	879	292	415	311	611	776	589	921	621	559	580	674	734	839	608	635	753	320	339	714	532	676	890	552	912	519	344	508	412	815	905	616	544	704	597	561	548	1110
ENSDARG00000012453	103	82	154	232	106	108	146	181	44	98	89	165	80	105	80	146	174	110	192	134	139	145	139	129	149	136	137	156	91	106	150	122	150	176	158	161	127	89	143	126	147	158	138	171	156	153	123	137	161
ENSDARG00000012458	807	614	1122	1988	1040	934	1244	1468	396	687	891	1409	695	1119	863	1286	1499	1134	1703	1069	1129	1159	1280	1092	1319	1032	1421	1298	707	902	1396	1023	1339	1106	978	1444	798	515	702	994	1362	1426	977	1227	1074	924	756	905	1269
ENSDARG00000012467	83	45	130	279	152	205	310	309	66	94	89	268	148	202	148	326	237	185	324	186	236	230	280	355	251	166	285	184	72	98	222	192	279	300	227	345	187	94	185	374	318	278	146	141	240	197	185	221	324
ENSDARG00000012468	189	134	319	353	279	235	257	340	241	300	312	447	199	288	184	281	374	334	536	353	379	327	424	367	413	303	429	376	256	360	380	234	345	296	343	346	181	174	205	154	387	364	358	320	300	248	241	267	421
ENSDARG00000012485	427	331	847	1109	625	614	711	947	449	502	483	942	426	688	526	817	971	751	1095	723	750	829	898	759	905	766	938	866	306	563	968	602	993	817	704	956	544	393	473	513	696	767	718	672	700	661	595	678	978
ENSDARG00000012495	180	73	406	505	350	353	429	505	243	336	251	510	293	302	254	362	490	370	618	386	376	447	485	375	481	392	427	460	142	240	492	243	510	386	475	471	345	220	279	397	525	578	383	447	432	351	341	443	511
ENSDARG00000012499	669	655	1196	1674	943	690	805	1110	341	887	862	1058	538	849	612	1049	767	670	982	754	374	442	446	352	879	562	722	608	451	507	577	314	1333	1101	999	1590	486	305	487	1015	1043	1088	790	1123	658	558	423	587	642
ENSDARG00000012505	1187	795	2093	3064	1704	1512	1998	2262	1155	1449	1433	2535	1195	1649	1299	1926	2651	2129	2933	2045	2172	2192	2502	2088	2672	2039	2495	2443	1088	1433	2436	1874	2411	2100	1947	2400	1386	975	1321	1278	2423	2507	1969	2039	1857	1675	1469	1774	2648
ENSDARG00000012506	124	72	117	221	173	147	260	278	173	169	165	294	171	215	179	215	342	229	418	284	254	251	297	278	408	274	306	339	121	94	284	206	228	447	186	377	254	132	203	104	321	343	215	220	293	183	199	191	377
ENSDARG00000012513	560	296	980	1604	877	924	1256	1594	267	462	523	1411	702	1179	816	1455	1360	1135	1590	1170	1054	1266	1276	1336	1347	1003	1312	1302	475	740	1355	1037	1345	1117	1102	1531	865	577	852	1157	1339	1385	951	1039	1170	965	842	957	1422
ENSDARG00000012519	4832	3393	7521	9668	8012	6385	8006	9961	3517	5638	6086	7782	4934	8441	5681	8192	9711	7763	10365	7295	7650	7689	8571	6894	8981	7524	8987	8670	5018	6852	9122	6377	7887	6927	6501	7724	4686	3684	4405	4811	7247	7244	7161	6871	6557	5462	4982	5606	8495
ENSDARG00000012534	41	45	45	63	58	35	62	103	37	33	37	62	39	60	44	61	87	64	92	57	77	54	77	54	64	55	83	91	35	37	87	54	80	62	52	74	58	33	43	49	53	62	51	51	64	50	44	39	79
ENSDARG00000012553	613	363	913	1320	657	556	825	858	401	558	552	1195	439	602	482	897	1188	927	1274	825	956	939	1026	930	1159	875	1061	1147	431	640	1080	870	1105	970	947	1193	704	441	638	712	1134	1105	827	875	912	729	733	794	1256
ENSDARG00000012563	102	53	113	182	133	108	148	152	67	157	126	234	115	151	136	174	298	183	260	197	212	200	236	190	322	195	262	228	82	89	223	194	218	212	232	237	136	89	129	86	205	223	162	206	197	159	158	127	260
ENSDARG00000012572	74	60	139	216	122	105	145	147	65	111	100	203	75	111	85	118	214	188	207	153	131	172	150	158	164	147	153	179	97	100	190	135	175	175	177	194	105	91	101	234	163	166	140	172	134	125	95	135	172
ENSDARG00000012574	700	494	1049	1361	802	653	787	1086	473	809	886	1173	528	789	634	960	1266	967	1511	907	1206	1010	927	988	1131	979	1264	955	717	770	1289	834	908	672	658	896	639	475	592	615	1201	1194	1007	1027	975	765	645	756	1169
ENSDARG00000012577	988	725	1505	2062	1269	1116	1373	1664	403	1024	1194	1599	799	1275	886	1477	1597	1343	1739	1304	1345	1456	1527	1305	1533	1288	1627	1540	1047	1257	1786	1067	1700	1145	1403	1627	1045	770	873	1034	1580	1640	1319	1442	1237	1065	960	1135	1596
ENSDARG00000012586	466	404	754	1027	545	464	592	685	274	517	539	755	362	496	415	570	694	590	871	534	659	723	721	519	822	545	593	729	539	550	829	543	757	575	646	743	425	283	387	622	825	817	549	673	644	558	448	553	688
ENSDARG00000012588	354	238	406	706	423	443	503	576	241	328	350	548	325	508	332	523	607	489	630	411	518	494	512	442	629	433	566	591	291	346	579	421	498	427	434	531	322	212	296	439	522	542	462	416	420	394	311	368	573
ENSDARG00000012591	183	116	290	400	208	221	228	272	98	186	201	344	147	210	173	316	328	270	346	262	267	289	269	286	376	285	352	302	152	204	299	224	333	284	250	362	192	123	206	232	320	355	247	273	263	237	209	221	351
ENSDARG00000012593	5955	4209	8636	14201	9355	7991	10805	13237	6735	7602	6604	12189	6356	8888	7099	10818	11510	8838	13976	9459	9316	10870	11577	10642	12241	9369	11185	11477	5537	5992	12075	8117	10998	10430	9497	10578	7620	4833	7154	12933	11754	12011	8624	8338	10500	9111	7834	9122	12671
ENSDARG00000012600	28	24	60	86	31	43	47	49	18	55	54	63	39	44	30	44	64	39	83	35	47	73	45	57	48	52	63	76	54	35	53	40	34	37	36	49	30	22	19	43	49	52	45	55	49	45	39	34	49
ENSDARG00000012603	473	281	670	973	502	407	510	539	154	348	441	750	323	445	361	553	906	628	918	686	659	722	714	593	891	641	756	783	411	552	775	618	737	662	633	828	402	286	374	525	791	847	605	631	541	504	401	488	871
ENSDARG00000012625	118	117	171	238	162	123	164	170	58	125	137	256	111	126	101	205	212	162	293	149	184	173	210	193	257	138	184	194	137	121	228	140	202	268	152	249	129	86	134	200	216	221	148	167	174	159	143	173	276
ENSDARG00000012627	505	345	709	1082	592	500	649	779	249	439	556	911	456	658	501	726	932	773	1023	753	782	800	858	654	906	727	931	887	455	581	863	680	936	858	764	973	564	415	509	547	920	894	720	802	778	579	537	636	1065
ENSDARG00000012642	498	461	796	1140	634	503	578	744	299	695	789	772	379	604	507	741	857	651	950	708	735	749	769	627	841	684	822	740	652	672	791	590	876	773	744	873	509	359	394	504	775	765	718	778	591	470	436	515	838
ENSDARG00000012649	237	159	390	552	354	255	326	449	175	250	316	351	244	389	291	441	502	386	471	314	386	394	408	329	350	370	455	392	287	301	419	271	393	310	232	326	232	167	187	257	318	375	331	332	292	260	264	283	357
ENSDARG00000012656	615	437	855	1381	711	623	803	922	471	706	708	1086	456	705	522	894	1213	905	1310	927	923	946	1023	1044	1112	814	1012	1022	540	687	1074	756	1196	1066	985	1264	654	452	638	1780	1203	1221	888	904	877	781	748	756	1228
ENSDARG00000012667	178	109	214	305	210	181	174	252	107	157	151	277	135	238	155	219	314	253	297	283	283	207	233	199	305	199	336	326	124	184	262	205	237	193	200	231	137	106	118	78	229	233	234	212	204	136	137	146	280
ENSDARG00000012672	190	97	342	489	253	223	312	364	141	198	187	444	193	225	196	320	404	308	468	347	335	363	386	308	481	317	392	395	150	232	379	305	435	392	357	427	246	172	252	214	416	480	350	362	365	288	287	298	424
ENSDARG00000012674	57	66	96	208	100	91	106	115	54	105	110	153	64	103	79	124	181	129	179	123	162	123	152	124	177	132	153	145	70	88	149	108	157	126	134	139	86	66	76	139	156	140	130	122	113	109	82	99	155
ENSDARG00000012682	3879	2290	5363	6858	3784	3042	4380	4478	2378	3215	3562	6950	2800	3648	2895	4407	7761	5497	7978	5565	5950	5997	6422	5379	7649	5542	6391	6862	2888	4053	6413	5413	6173	6517	5272	6440	3822	2633	3350	2987	6710	7235	5458	5235	5059	4196	3953	4155	7565
ENSDARG00000012684	1532	975	1886	3129	1728	1559	2309	2349	1231	1525	1349	2971	1219	1767	1351	2435	2258	1887	3017	2208	2065	2294	2527	2452	2459	2028	2362	2458	1513	1474	3040	1869	2515	2621	1977	2986	1964	1147	1713	1503	2714	2733	2012	2099	2365	1938	1835	2039	3018
ENSDARG00000012688	1194	612	1748	2563	1534	1498	2198	2464	676	1011	1110	2655	1258	1815	1361	2352	2793	2115	3295	2160	2169	2482	2485	2546	2557	2160	2498	2566	1016	1362	2736	2007	2866	2711	2283	3415	1792	1214	1592	2009	2809	2839	2060	2133	2413	1946	1785	2045	2895
ENSDARG00000012694	1193	748	1241	2500	1104	960	6381	5764	512	639	795	5490	1023	2672	1876	7331	908	617	4968	2945	544	1932	1853	4551	1618	739	642	2225	2205	531	3437	1412	2480	7875	1346	6701	5217	1507	4767	97	3930	3991	691	770	6448	5640	5238	5592	6803
ENSDARG00000012699	145	158	302	495	210	177	252	328	114	150	219	271	139	228	160	270	286	257	362	226	218	206	245	208	269	202	245	267	172	141	247	182	257	262	192	303	207	138	188	245	290	317	209	227	291	248	194	257	336
ENSDARG00000012723	1633	1119	2391	3154	1567	1182	1483	1908	829	1710	1672	2186	1062	1412	1135	1734	2293	1872	2545	1834	1812	2011	2038	1663	2382	1795	2218	2063	1607	1851	2265	1659	2071	1840	1778	2366	1221	867	1088	1345	1907	1970	1638	1988	1443	1415	1217	1358	2132
ENSDARG00000012729	44	38	81	114	62	81	138	161	23	51	68	195	56	75	88	132	128	99	176	76	94	117	132	152	142	74	148	122	42	42	90	69	103	129	89	192	123	66	156	144	164	188	89	101	198	173	182	215	199
ENSDARG00000012741	703	502	918	1327	848	794	926	1122	439	683	814	1084	580	823	689	901	1156	1024	1253	964	1013	1014	1067	948	1117	897	1106	1111	643	784	1251	725	1112	783	931	1057	699	545	616	669	1057	1117	938	956	869	752	692	730	1193
ENSDARG00000012745	259	189	323	473	349	311	468	533	213	293	332	503	254	431	306	503	519	338	595	414	426	404	391	496	544	327	450	427	281	278	433	295	476	497	352	515	268	160	284	424	487	505	318	343	359	337	240	324	473
ENSDARG00000012747	320	175	482	687	379	370	546	615	143	347	303	754	290	425	332	538	691	543	803	538	582	620	629	583	685	516	621	635	231	320	623	494	719	667	603	822	454	266	395	553	703	714	491	467	615	496	448	498	802
ENSDARG00000012763	196	116	254	349	180	139	211	227	106	179	184	271	141	166	140	179	263	266	331	222	228	258	245	237	295	220	281	274	134	208	292	201	236	160	212	265	177	126	142	186	263	287	231	229	248	208	181	198	290
ENSDARG00000012776	80	90	145	243	93	100	104	120	46	105	110	134	60	96	61	142	88	104	151	109	86	116	123	90	151	81	122	104	100	99	142	76	134	121	96	138	81	53	80	187	128	132	98	111	106	90	94	94	109
ENSDARG00000012777	779	441	1231	1580	946	747	1045	1281	462	696	799	1377	634	677	679	961	1343	1120	1515	923	1119	1161	1274	934	1355	1068	1226	1326	512	857	1371	976	1280	989	1070	1346	935	550	781	1118	1377	1408	1089	1187	1221	997	870	1072	1462
ENSDARG00000012788	90	53	144	283	132	122	296	333	37	80	94	239	102	181	126	339	163	145	272	131	100	198	211	296	187	97	127	197	114	76	264	135	230	291	191	369	179	93	229	279	240	231	106	153	299	217	188	254	338
ENSDARG00000012790	312	160	403	1067	631	684	766	924	350	268	219	1111	495	816	650	844	1248	831	1268	911	974	1020	1016	863	1341	970	1116	1062	235	272	990	825	1316	1293	1000	1108	645	450	559	484	1060	1138	911	932	790	720	602	744	1089
ENSDARG00000012796	57	22	98	336	110	94	168	171	15	25	47	200	104	159	138	186	218	252	249	250	99	248	341	199	223	131	177	206	30	47	196	185	156	140	74	149	59	54	72	20	70	88	108	51	88	53	80	66	195
ENSDARG00000012801	76	109	155	240	111	65	93	103	62	91	98	82	54	83	62	114	95	102	124	75	107	97	82	68	109	66	124	100	115	104	119	54	113	94	76	122	62	33	66	90	95	96	88	97	74	54	65	60	95
ENSDARG00000012816	301	311	383	658	407	304	333	459	201	391	392	433	239	334	342	415	441	403	509	414	377	417	434	378	532	372	482	392	389	324	428	302	415	458	333	504	236	178	243	276	406	376	337	451	319	285	251	270	431
ENSDARG00000012818	346	207	523	796	444	427	497	548	198	361	381	561	299	381	354	510	682	498	722	509	540	608	576	484	630	516	630	534	308	424	656	453	627	620	504	613	352	250	315	440	580	626	498	558	481	361	348	379	647
ENSDARG00000012820	2304	1755	3993	5673	3116	2842	3736	4205	2107	3907	3003	4554	2353	3090	2512	3468	5156	3697	5176	3764	4099	4291	4651	3812	5125	3647	4331	4426	2143	3096	5062	3205	5234	3953	5005	5031	2746	1756	2129	2902	5310	5515	3888	3880	3277	2834	2617	2862	4711
ENSDARG00000012823	129	93	210	256	243	168	214	270	137	169	205	240	173	190	162	217	235	232	265	216	202	195	230	177	243	235	278	222	165	195	266	134	237	160	164	185	129	111	155	168	212	215	205	235	195	169	121	167	205
ENSDARG00000012824	717	609	1079	1669	1002	863	1220	1433	435	869	1004	1509	701	988	785	1552	1330	1176	1755	1105	1124	1413	1345	1357	1467	1073	1428	1268	713	847	1414	983	1407	1214	1275	1765	940	573	917	1531	1701	1697	1178	1257	1326	1086	1000	1170	1758
ENSDARG00000012827	216	136	289	400	304	280	385	394	234	273	263	430	270	361	245	404	538	421	529	305	370	418	413	341	431	350	423	450	204	256	453	271	375	391	364	431	258	164	229	252	441	487	386	355	349	295	275	301	495
ENSDARG00000012833	224	179	282	393	257	209	225	302	109	282	287	349	132	234	199	249	293	219	376	257	287	280	316	255	310	223	356	319	226	248	333	227	349	244	255	320	178	125	206	216	288	259	295	346	283	226	196	197	318
ENSDARG00000012840	153	123	245	354	200	224	263	319	66	161	179	316	131	259	177	305	396	264	419	279	258	284	289	245	351	248	329	313	190	171	308	263	252	225	196	275	143	104	153	177	296	316	246	233	215	167	157	200	341
ENSDARG00000012848	507	304	828	1230	731	625	777	1031	358	545	539	956	521	847	602	908	1013	832	1209	790	825	859	956	888	976	904	1058	1040	484	667	1031	709	991	913	749	1055	660	441	653	577	997	1128	810	796	827	768	667	814	977
ENSDARG00000012866	555	388	883	1097	720	562	879	1008	296	690	677	968	446	689	522	853	943	749	1143	710	805	834	931	774	1015	708	862	878	678	663	1029	668	892	895	778	1053	654	382	607	895	940	945	735	825	812	702	648	744	1048
ENSDARG00000012871	615	381	799	1415	961	841	1299	1460	590	647	620	1221	691	1054	867	1374	1222	900	1593	1129	973	1106	1197	1273	1356	943	1223	1223	631	673	1408	1015	1142	1466	880	1438	821	524	787	624	1054	1050	866	948	995	922	814	878	1333
ENSDARG00000012874	245	129	343	584	375	356	534	646	132	231	222	598	263	420	335	669	520	404	655	326	408	449	545	525	492	398	516	482	217	208	479	394	581	555	403	681	418	253	362	545	580	657	359	382	520	451	430	519	624
ENSDARG00000012881	449	296	777	1195	652	1795	1172	334	329	363	107	1167	377	677	637	1981	367	372	737	596	785	556	649	292	1069	893	819	841	485	418	1873	736	2448	1937	1653	2448	799	383	1117	150	552	538	679	872	878	711	719	589	977
ENSDARG00000012887	290	279	486	714	389	333	401	485	174	281	360	449	223	306	294	376	432	387	537	363	411	414	383	383	475	309	415	441	298	373	451	376	426	452	407	440	245	158	223	460	377	440	384	399	310	280	216	265	483
ENSDARG00000012892	646	455	1099	1932	1078	1002	1319	1403	784	760	758	1484	785	1110	916	1479	1551	1253	1806	1179	1245	1303	1345	1279	1521	1246	1392	1460	617	814	1588	1076	1449	1337	1238	1629	808	571	810	905	1348	1543	1097	1181	1071	1007	844	943	1540
ENSDARG00000012896	70	48	118	153	116	103	116	137	44	91	86	141	74	116	77	124	129	135	150	109	140	121	167	91	133	110	180	141	53	96	163	101	127	82	85	132	80	53	63	142	110	144	125	131	103	102	89	93	132
ENSDARG00000012899	90	61	182	247	118	137	141	163	104	172	118	191	96	117	106	145	256	173	254	214	211	194	212	182	229	202	230	192	81	139	268	145	273	216	238	273	128	98	96	273	274	238	175	189	166	135	126	133	227
ENSDARG00000012914	711	708	1140	1511	920	768	854	1185	444	974	1118	1201	643	1025	724	977	1309	985	1388	990	1119	1033	1198	1092	1264	860	1309	1215	843	1050	1326	1040	1005	830	774	1171	647	422	606	651	1397	1350	1123	1077	962	866	764	850	1226
ENSDARG00000012915	102	62	133	243	117	105	122	128	104	107	115	191	85	141	106	165	196	140	236	171	157	171	156	164	243	129	177	183	90	95	150	135	206	217	160	254	129	82	127	140	249	239	187	166	148	159	112	125	265
ENSDARG00000012927	51	46	96	114	75	61	72	95	38	57	73	91	48	86	64	92	106	77	127	93	99	60	83	69	92	90	105	93	50	65	78	63	74	97	51	97	61	52	48	77	85	79	73	90	89	69	67	74	106
ENSDARG00000012929	183	145	290	346	239	207	239	269	131	250	224	306	140	242	173	257	346	279	362	284	303	254	315	248	353	293	323	306	166	226	290	229	326	276	280	281	213	117	197	211	262	374	249	300	264	206	221	212	355
ENSDARG00000012932	96	86	206	298	181	193	231	237	79	131	137	245	118	170	138	242	245	194	275	194	209	238	218	214	264	169	218	214	98	143	204	185	227	217	171	271	150	97	140	173	217	223	165	187	160	153	168	171	252
ENSDARG00000012942	370	275	493	542	435	410	472	568	462	589	505	512	321	480	358	459	550	566	691	559	574	543	526	526	632	446	691	515	422	504	682	435	561	513	459	540	290	206	357	398	578	565	434	457	414	354	308	360	550
ENSDARG00000012944	4435	2338	5311	10312	6290	7998	7788	8883	3408	3411	3272	9105	3296	5550	5101	5101	10785	6273	15720	9540	10368	10478	9238	10095	15298	18226	20526	23664	4453	4657	14213	14159	7356	12905	8887	14631	6504	4564	9279	1503	12458	9346	13926	20537	9902	8299	4084	7444	16772
ENSDARG00000012946	170	82	296	400	284	219	337	409	148	214	192	353	219	336	213	473	444	331	524	310	352	358	292	290	414	303	344	361	120	170	345	256	356	319	366	430	284	166	272	299	415	414	311	337	412	331	304	395	499
ENSDARG00000012947	214	110	306	401	244	221	247	291	118	206	238	299	153	225	183	300	332	234	328	240	244	247	282	270	293	232	308	322	191	238	385	246	306	268	278	304	179	133	169	217	334	337	238	235	250	210	209	189	310
ENSDARG00000012949	783	549	1198	1680	984	794	989	1226	429	854	921	1298	668	1034	743	1129	1402	1095	1596	1216	1242	1291	1290	1104	1389	1163	1473	1359	750	1056	1342	958	1402	1030	1232	1385	740	579	732	937	1385	1305	1150	1186	1111	864	819	845	1365
ENSDARG00000012953	76	45	97	134	76	64	84	95	52	68	82	130	57	77	58	90	128	106	183	124	135	125	116	123	174	88	117	129	68	58	114	119	163	148	148	128	90	47	73	89	145	170	98	100	106	95	89	85	142
ENSDARG00000012968	452	294	739	1129	469	355	671	587	244	457	516	904	385	471	430	666	713	582	973	702	639	758	707	789	844	508	667	779	483	441	995	572	940	931	751	1209	465	266	436	624	1474	1790	540	673	628	499	442	536	1066
ENSDARG00000012972	395	198	717	1446	709	1046	1883	1792	295	528	624	2276	671	1111	1040	2252	1737	1276	2365	1146	1464	1900	1614	2465	1821	1100	1814	1317	372	463	1347	1127	2065	2316	1530	3191	1705	683	1544	2587	2168	2271	1162	1056	2185	1881	1602	2023	2669
ENSDARG00000012981	192	170	271	408	207	184	298	299	88	213	255	320	116	171	175	299	334	237	371	266	283	286	267	353	393	205	304	305	184	217	315	268	372	293	277	369	217	139	215	336	348	361	207	211	270	219	212	253	394
ENSDARG00000012982	2401	1949	3185	3934	2797	2198	2582	3136	1511	3446	3355	2964	1689	2684	2027	2635	3323	2680	3549	2950	3010	2990	3005	2548	3355	2549	3337	3184	2877	3197	3691	2436	3243	2685	2918	3259	1686	1328	1605	2225	3176	3274	2824	3063	2132	1937	1737	1941	3143
ENSDARG00000012987	176	235	553	1762	349	498	492	603	205	307	193	508	253	409	427	844	497	415	623	399	466	596	389	591	607	378	555	478	246	519	862	395	1006	761	859	1176	317	190	313	669	687	527	354	576	320	356	302	361	493
ENSDARG00000013000	130	113	170	206	180	140	168	241	59	151	177	170	101	153	153	106	176	147	240	154	155	193	182	162	184	128	227	152	185	176	190	108	198	116	115	143	105	84	105	87	148	191	160	179	108	113	99	129	199
ENSDARG00000013004	1124	665	1538	1925	1421	1138	1556	1813	862	1250	1224	2115	1057	1543	1138	1543	2297	1821	2499	1708	1888	1844	1942	1664	2489	1701	2246	2161	947	1306	1961	1483	1804	1701	1493	1927	1202	815	1194	844	1766	1843	1807	1567	1655	1308	1200	1298	2287
ENSDARG00000013006	250	174	369	491	311	220	290	348	197	353	346	376	172	269	219	303	354	322	413	295	306	326	360	274	353	254	357	337	262	243	375	251	330	267	266	309	206	149	191	308	343	344	321	346	312	261	224	277	363
ENSDARG00000013009	304	207	384	486	331	234	269	403	392	407	304	381	236	335	257	324	534	416	518	411	444	401	393	388	571	429	480	457	288	353	449	298	440	415	334	415	161	143	188	269	402	375	321	365	244	209	187	207	374
ENSDARG00000013016	149	95	245	306	205	162	196	206	203	166	173	244	160	207	163	219	245	212	320	218	285	212	250	209	246	200	233	233	130	194	231	192	224	273	167	227	114	95	107	180	209	219	173	165	159	171	132	154	237
ENSDARG00000013020	49	55	83	121	75	69	78	96	40	62	59	82	52	86	73	101	86	109	106	60	87	81	86	74	90	69	93	83	54	78	99	66	91	64	45	67	52	36	53	50	86	78	83	77	52	46	45	43	103
ENSDARG00000013023	35	19	54	86	48	37	61	66	43	50	43	52	34	55	38	65	70	46	73	52	71	58	56	64	84	38	79	66	39	46	49	57	54	59	41	52	18	30	39	41	42	50	60	58	47	41	35	40	74
ENSDARG00000013025	572	417	702	701	577	387	509	557	312	711	766	807	344	472	300	404	917	556	724	747	680	591	596	576	677	547	667	771	457	626	761	481	933	538	742	692	464	338	324	322	800	804	708	656	611	468	452	414	852
ENSDARG00000013031	2218	1435	3078	4109	2873	2327	3071	3588	2005	2541	2508	4068	2003	2760	2116	3084	4543	3584	4800	3221	3546	3544	4034	3368	4214	3544	4181	4119	2050	2845	4111	2984	3788	3037	3076	3729	2340	1774	2171	1921	3680	3747	3384	3180	3234	2684	2437	2696	4373
ENSDARG00000013044	215	115	304	574	380	366	503	620	212	174	207	544	278	459	352	559	615	403	658	415	448	458	506	513	541	443	546	549	175	225	490	406	487	528	394	594	329	220	328	304	493	542	439	438	477	391	346	440	557
ENSDARG00000013056	30	26	61	107	41	46	58	60	21	53	47	65	29	39	44	62	70	49	73	62	54	48	71	87	77	43	63	70	39	45	61	45	72	88	64	106	35	25	37	57	90	72	49	51	57	50	40	70	67
ENSDARG00000013057	212	180	241	337	132	123	141	166	70	259	237	245	96	109	136	179	227	209	266	193	195	212	199	167	261	200	232	234	183	194	232	158	265	197	228	242	136	99	125	256	220	219	235	250	177	170	108	169	237
ENSDARG00000013058	155	102	233	351	207	169	222	298	116	207	236	301	154	238	157	247	333	294	390	276	255	271	319	274	369	253	268	309	168	183	304	223	301	226	225	318	194	126	166	188	301	319	241	275	242	212	204	263	321
ENSDARG00000013063	450	283	754	1300	618	580	715	833	232	353	526	809	465	548	507	750	873	717	1020	721	752	861	791	731	877	624	823	801	361	456	991	747	928	667	754	910	459	373	530	477	956	956	722	900	827	570	546	641	1068
ENSDARG00000013072	430	385	647	1012	627	556	824	941	373	559	504	827	401	663	507	836	810	649	986	670	684	811	844	907	927	653	762	817	447	516	933	636	790	706	624	928	506	315	573	693	893	890	624	717	736	647	606	659	943
ENSDARG00000013075	169	93	236	389	344	237	355	386	187	187	192	406	237	319	224	367	445	276	460	307	314	326	367	322	479	333	376	393	146	183	329	257	340	340	282	342	232	159	203	167	404	432	298	274	279	235	216	245	394
ENSDARG00000013076	183	123	262	382	184	166	204	195	89	148	193	289	130	163	134	245	290	245	313	213	276	249	250	237	286	197	275	275	167	201	282	217	304	229	257	279	179	103	141	172	309	368	237	253	213	205	189	182	331
ENSDARG00000013078	3814	2271	5903	8473	4973	4744	6406	6994	2982	4090	4193	7819	3769	5780	4292	7332	8171	6301	9261	6189	6748	6983	7189	6993	8187	6331	7578	7348	3303	4876	7652	5934	8046	8237	6102	8390	4960	3219	4685	4326	6244	6132	5947	6156	6457	5349	4776	5487	8451
ENSDARG00000013079	219	136	374	557	317	293	354	385	149	233	267	405	269	315	238	391	485	411	529	392	406	419	446	407	494	375	496	430	214	275	470	338	444	431	332	471	280	171	265	350	424	448	395	429	381	263	284	290	463
ENSDARG00000013082	103	98	176	282	153	187	261	274	76	89	111	206	104	125	154	206	173	129	223	151	211	239	226	295	186	115	181	157	85	86	205	164	293	164	236	246	185	76	176	171	267	244	120	149	223	198	149	165	198
ENSDARG00000013087	254	208	440	761	464	460	549	610	155	222	293	629	313	470	376	597	695	480	814	492	554	564	593	569	669	559	709	608	228	347	695	447	835	736	561	791	410	255	360	523	687	748	503	566	540	431	420	453	732
ENSDARG00000013095	443	238	628	934	588	517	756	789	337	502	473	838	396	602	426	733	813	583	959	632	622	737	745	779	880	613	701	714	374	424	759	561	723	769	711	984	504	294	501	786	790	812	578	547	590	559	516	555	900
ENSDARG00000013110	109	70	227	282	145	169	164	140	49	159	140	209	77	133	110	186	160	149	204	152	187	155	171	106	206	146	195	182	156	122	238	135	271	232	198	296	108	81	125	107	168	167	155	213	154	121	107	108	185
ENSDARG00000013117	350	292	488	634	389	338	385	550	273	456	499	475	249	439	329	473	575	484	645	499	507	521	530	481	626	423	550	529	375	508	638	402	574	458	459	591	364	224	299	368	527	517	474	502	414	322	362	376	594
ENSDARG00000013122	424	322	636	945	325	265	319	331	255	435	453	629	207	240	249	421	572	541	686	475	536	517	540	455	668	442	620	591	385	409	642	509	671	634	568	732	373	257	314	467	641	678	514	634	473	398	366	424	677
ENSDARG00000013125	98	48	106	176	140	110	113	165	37	80	88	126	74	149	111	110	127	148	171	119	112	125	121	113	142	124	141	123	78	92	142	76	140	66	85	135	86	81	86	76	114	116	132	139	123	84	98	96	147
ENSDARG00000013128	143	43	177	306	136	140	197	235	57	112	143	197	112	171	126	269	234	193	306	250	172	167	217	202	291	180	233	212	167	141	217	189	231	247	185	293	156	97	138	165	268	293	178	203	189	190	144	174	275
ENSDARG00000013144	1011	764	1588	2942	1250	1357	1529	1610	708	840	789	2489	989	1253	1085	2016	2253	1438	2516	1418	1828	2197	2108	1861	2522	1808	2039	2338	839	881	2224	1725	2511	2117	2150	2549	1362	758	1197	2813	2388	2630	1803	1833	1703	1560	1410	1600	2400
ENSDARG00000013150	322	199	510	869	529	388	639	712	341	422	400	686	366	541	390	479	683	642	850	548	498	585	633	498	760	576	686	683	312	391	706	517	669	551	618	629	470	297	399	502	728	779	586	566	610	484	454	545	713
ENSDARG00000013161	465	252	592	933	512	448	673	785	380	522	426	883	411	551	367	630	912	697	986	762	739	755	772	710	876	702	834	870	415	503	880	649	829	615	730	919	532	333	426	512	710	702	673	735	701	528	503	592	977
ENSDARG00000013168	832	638	593	1790	997	857	999	1137	535	1096	1145	1142	721	1025	779	963	1371	1030	1337	1157	1201	1259	1248	1021	1413	1018	1278	1136	817	903	1322	851	1232	985	998	1251	664	551	612	964	1349	1574	1055	1098	891	756	641	715	1301
ENSDARG00000013174	53	31	88	111	38	68	75	85	23	37	70	65	47	62	49	80	88	79	116	58	79	85	82	69	100	78	88	95	45	66	120	74	86	72	71	82	69	35	53	71	102	110	68	78	75	51	45	71	85
ENSDARG00000013207	947	728	1456	2257	1230	1062	1334	1623	490	1003	1120	1537	778	1189	1015	1360	1521	1286	1733	1295	1292	1491	1600	1194	1497	1185	1575	1434	911	1041	1618	1175	1593	1073	1225	1545	894	662	846	1342	1481	1596	1305	1506	1255	1128	932	1156	1651
ENSDARG00000013221	86	45	101	125	77	51	67	86	46	105	91	92	45	61	53	59	126	90	138	85	79	98	109	99	128	101	106	95	76	92	122	79	89	89	84	94	57	37	66	68	115	111	71	95	61	68	60	79	109
ENSDARG00000013222	143	93	229	345	204	184	233	275	97	162	180	273	139	200	184	278	299	221	371	267	269	269	271	266	321	215	251	265	146	168	304	229	268	252	207	304	185	125	192	185	291	296	203	234	228	216	165	207	339
ENSDARG00000013224	226	155	343	461	325	286	316	457	125	211	266	330	202	321	246	358	425	295	458	321	309	341	368	305	394	306	354	392	212	313	395	274	436	300	280	366	230	171	240	294	285	314	333	328	337	234	252	284	357
ENSDARG00000013236	84	47	159	192	117	103	290	313	90	71	96	307	104	173	150	383	118	106	267	194	117	172	204	275	157	105	112	152	170	70	204	121	148	385	111	352	257	108	226	54	160	221	88	124	282	248	267	233	359
ENSDARG00000013245	120	70	158	208	178	139	185	261	95	120	117	187	110	227	138	217	221	162	211	135	175	196	201	182	185	182	227	211	123	161	234	154	202	119	146	177	132	99	124	130	195	197	140	176	189	123	133	148	206
ENSDARG00000013250	867	489	1325	2049	1374	1277	1761	2014	1071	1200	976	2202	1132	1547	1173	1717	2405	1630	2562	1773	1881	1994	2054	1894	2366	1775	2051	2063	796	938	2187	1600	1991	1882	1856	2063	1220	822	1167	3751	2088	2282	1704	1688	1610	1409	1186	1359	2277
ENSDARG00000013274	191	106	225	329	208	189	213	226	74	145	140	392	158	177	169	263	421	271	430	268	287	318	296	316	415	271	339	323	134	202	342	262	362	345	278	399	217	146	180	172	325	370	278	290	256	229	229	239	458
ENSDARG00000013279	72	56	81	144	126	84	115	132	25	50	76	60	58	111	65	118	88	94	98	76	85	69	83	50	87	56	75	71	67	63	100	64	78	72	65	69	44	26	46	66	65	74	90	81	74	42	51	64	82
ENSDARG00000013295	156	135	246	452	148	127	490	460	105	104	166	555	134	205	137	520	213	162	487	184	133	275	296	335	373	165	157	275	251	148	522	235	176	408	155	429	275	94	248	74	285	271	125	170	292	352	312	320	540
ENSDARG00000013302	146	129	245	393	178	139	194	205	158	194	213	265	119	162	148	232	295	211	308	210	236	241	256	192	281	206	240	242	144	164	249	174	279	271	217	290	153	99	149	295	241	253	172	187	176	150	124	179	280
ENSDARG00000013307	5140	3663	8701	15181	10092	9998	13051	15842	4972	5818	5500	12767	7801	13131	9446	14352	14913	10622	16670	11533	11642	13064	12814	12030	15134	10759	14203	13363	4884	6347	13639	9979	13811	15995	10957	15625	8007	5133	7512	10109	11880	11316	10225	10841	9998	8893	7662	8860	13009
ENSDARG00000013310	302	205	513	625	376	247	314	455	203	415	560	544	293	393	390	561	510	362	656	484	424	479	533	522	524	273	486	326	449	332	406	365	542	430	468	647	292	174	299	628	535	503	408	358	426	370	273	366	569
ENSDARG00000013312	79	76	120	178	118	71	113	160	90	150	149	109	85	112	93	101	131	128	119	72	124	98	114	94	94	73	95	103	98	106	162	72	113	109	108	104	73	49	63	128	130	137	100	101	108	78	58	73	139
ENSDARG00000013317	545	371	902	2166	909	462	972	1453	190	444	257	1265	604	786	594	846	804	615	1621	1688	1543	731	895	1606	2122	1003	1105	1801	568	637	1640	946	1063	836	614	1192	828	487	807	257	1321	990	576	790	1044	1239	781	1183	1218
ENSDARG00000013329	148	94	172	258	198	192	200	247	144	157	171	267	149	179	172	220	351	228	302	191	221	273	250	212	234	236	285	232	105	161	265	180	305	235	221	285	141	117	148	123	235	259	228	244	173	154	177	147	267
ENSDARG00000013333	379	193	652	1223	672	637	859	877	415	339	355	1235	475	788	572	969	1270	817	1248	855	999	993	1033	872	1245	851	1040	1154	323	388	897	791	1048	1170	709	1103	673	445	587	597	881	1040	840	808	890	703	677	733	1172
ENSDARG00000013343	418	336	465	680	462	331	407	532	221	437	495	495	282	376	326	426	576	427	607	522	490	484	551	488	567	406	531	521	447	470	612	406	579	488	459	577	302	229	304	585	608	601	465	536	392	332	328	380	555
ENSDARG00000013346	1412	916	2031	2490	1666	1455	1827	2154	833	1637	1681	2220	1122	1732	1221	1779	2393	1913	2603	1966	2042	2061	2125	1750	2336	1802	2293	2181	1339	1695	2410	1582	2197	1636	1860	2233	1385	1003	1177	1379	2250	2404	1910	1968	1855	1517	1336	1496	2324
ENSDARG00000013351	13544	9511	21210	26942	14248	11954	15528	16546	9379	13154	14555	24709	10312	13214	11805	17665	27340	21504	29864	19679	21816	22801	23657	19509	26073	20096	24987	24522	11788	15858	24063	18352	24667	22039	19654	24659	14403	10220	13657	13169	24318	24903	20262	20920	19912	16828	14903	17575	27840
ENSDARG00000013360	593	446	924	1188	486	344	620	627	204	426	571	916	325	439	374	693	716	614	944	643	628	667	630	749	812	564	647	790	615	570	981	545	854	887	636	1231	604	353	568	410	1093	893	625	660	837	625	533	701	1024
ENSDARG00000013371	62	54	92	137	83	77	67	112	26	33	57	137	61	89	70	93	136	95	145	134	115	90	107	118	151	113	139	127	57	66	123	85	93	111	77	129	67	52	66	49	70	106	83	96	90	81	66	76	140
ENSDARG00000013379	1748	1141	2569	3353	2298	2056	2437	3033	1069	2192	1992	3093	1451	2241	1687	2595	3270	2559	3526	2628	2835	2902	2894	2638	3406	2542	3080	2989	1744	2280	3247	2315	3257	2629	2523	3351	1869	1355	1826	1819	3019	3176	2530	2539	2519	2088	1959	2162	3413
ENSDARG00000013382	241	161	457	736	542	450	603	813	248	287	242	720	356	598	403	710	635	536	850	534	515	584	707	569	711	566	695	615	211	338	636	472	578	621	472	673	433	289	417	356	667	667	534	517	606	532	479	532	743
ENSDARG00000013397	529	406	726	962	510	486	586	714	499	658	598	807	364	570	417	716	669	609	876	703	756	702	793	700	775	572	743	697	521	543	875	605	876	777	783	839	467	350	404	540	943	908	675	690	682	538	492	518	784
ENSDARG00000013409	22	14	37	52	28	28	45	57	25	28	28	35	31	50	26	58	57	26	59	38	35	40	38	37	41	44	41	50	33	19	52	20	41	52	31	48	26	18	28	22	39	43	28	31	34	37	23	43	49
[truncated: 13,388 more rows]
[truncated: 31 more columns]
