# Supplementary material for: Environmentally induced variation in sperm sRNAs is linked to gene expression and transposable elements in zebrafish offspring
Source: Heredity (Edinb). 2025 Mar 22;134(3-4):234–46. doi: 10.1038/s41437-025-00752-2 (PMC11977266; doi:10.1038/s41437-025-00752-2)
Supplement: Supplementary file 10 — Supp File 8 [file 41437_2025_752_MOESM10_ESM.csv]

Sample	Group
Lb_2	High2
Ha_1	High1
Hb_3	Low2
Ha_3	High1
Ha_4	High1
Ha_10	High1
Hb_4	Low2
Hb_5	Low2
La_4	Low1
Ha_6	High1
Lb_6	High2
Hb_2	Low2
La_5	Low1
La_10	Low1
La_6	Low1
La_7	Low1
Lb_7	High2
Lb_9	High2
Lb_10	High2
Ha_7	High1
Hb_6	Low2
Hb_9	Low2
Lb_8	High2
La_9	Low1
